# Supplementary material for: Evaluation of multiple approaches to identify genome-wide polymorphisms in closely related genotypes of sweet cherry (Prunus avium L.)
Source: Comput Struct Biotechnol J. 2017 Mar 18;15:290–8. doi: 10.1016/j.csbj.2017.03.002 (PMC5376269; doi:10.1016/j.csbj.2017.03.002)
Supplement: Supplementary File 1 — TRAPseq loci from Stacks output. [file mmc1.csv]

Catalog ID	Glory	Staccato		Genotype Codes
10_88	13	16			A	C	G	T
16_87	6	14		A	1	2	3	4
39_85	6	16		C	5	6	7	8
43_16	11	16		G	9	10	11	12
50_64	1	9		T	13	14	15	16
89_42	6	8
127_49	6	16
136_37	6	8
166_17	6	7
225_86	1	5
243_84	1	16
262_86	10	11
272_21	2	6
276_86	11	16
281_56	9	11
284_50	1	13
322_30	9	11
333_61	6	16
342_63	6	8
366_42	6	8
379_12	6	8
385_9	1	6
396_44	6	14
400_60	1	16
424_57	11	12
431_88	1	11
435_74	4	16
439_36	6	11
447_27	3	11
448_53	11	12
469_29	6	16
482_22	12	16
484_83	1	5
486_11	15	16
491_56	1	11
503_37	1	11
504_22	1	11
525_73	1	11
527_85	6	11
535_12	13	16
536_59	1	9
540_4	8	16
541_24	11	16
552_63	6	16
557_19	1	16
566_55	6	16
574_75	1	11
579_11	8	16
586_28	8	16
591_13	6	16
614_14	1	5
645_16	6	11
647_79	8	16
651_45	1	11
656_1	8	16
663_83	14	16
666_45	6	14
667_86	1	11
695_12	1	13
697_85	9	11
703_52	2	6
708_47	1	13
730_11	6	16
732_20	6	16
745_37	1	11
765_31	14	16
766_12	6	16
772_13	1	9
782_86	14	16
803_75	1	9
810_84	1	13
821_18	1	11
823_20	11	16
848_6	1	11
849_58	1	11
852_78	1	9
882_1	6	16
900_8	3	11
913_3	6	10
915_20	1	11
918_10	13	16
948_4	9	11
950_9	1	9
964_20	12	16
970_88	13	16
1006_63	1	13
1023_0	3	11
1026_10	6	16
1042_49	11	16
1071_86	6	11
1080_29	6	16
1084_21	6	16
1092_5	6	8
1118_5	1	13
1123_25	6	8
1130_39	6	14
1131_37	1	11
1132_88	13	16
1133_3	1	11
1135_62	6	14
1136_19	11	16
1137_82	6	16
1167_40	11	12
1175_88	9	11
1178_3	11	15
1179_26	6	16
1190_9	1	3
1194_47	5	6
1195_3	1	16
1208_24	3	11
1216_34	1	6
1224_13	1	13
1225_88	11	12
1232_88	1	3
1241_18	1	3
1250_0	1	16
1261_39	6	16
1281_12	1	6
1282_20	11	16
1283_73	6	16
1285_57	11	12
1287_26	1	9
1289_17	1	11
1302_12	6	8
1317_13	1	16
1329_13	1	6
1337_20	6	16
1347_21	14	16
1376_73	3	11
1381_17	6	16
1394_26	9	11
1395_85	1	16
1396_30	6	14
1404_17	1	11
1409_13	1	11
1410_21	11	16
1420_86	6	8
1455_2	1	6
1459_88	1	16
1465_22	1	3
1466_26	6	16
1469_40	6	8
1480_86	13	16
1481_14	13	16
1496_24	1	16
1504_51	1	16
1524_5	6	8
1525_88	3	11
1528_62	1	4
1533_9	9	11
1537_29	1	16
1539_39	2	6
1551_8	6	7
1554_68	11	16
1568_88	4	16
1578_8	1	6
1583_17	1	2
1587_25	6	16
1591_6	6	16
1602_25	1	13
1611_5	1	6
1620_41	6	8
1635_28	6	16
1645_85	1	11
1652_4	1	4
1656_38	1	11
1667_23	4	16
1686_41	1	11
1688_1	4	16
1695_18	2	6
1702_28	6	16
1727_60	6	14
1730_10	6	16
1736_0	1	11
1740_2	15	16
1751_82	1	16
1754_88	2	6
1755_16	6	8
1757_15	6	16
1762_9	1	3
1780_37	6	16
1786_82	1	11
1788_77	6	16
1789_16	1	9
1803_32	1	16
1804_14	1	6
1827_29	1	16
1828_85	1	6
1833_13	1	2
1841_88	1	16
1853_28	9	11
1857_87	1	16
1859_26	1	11
1865_1	1	3
1869_49	6	8
1870_72	1	11
1873_6	1	3
1878_0	1	3
1879_82	1	13
1884_66	6	16
1902_66	2	6
1904_38	1	11
1917_88	6	8
1922_29	1	9
1947_33	1	11
1971_4	15	16
1980_30	6	8
1981_7	1	11
2000_21	1	5
2011_88	6	8
2016_16	14	16
2022_14	6	14
2024_48	1	9
2036_15	11	16
2040_82	3	11
2041_81	1	6
2046_31	4	16
2052_3	2	6
2053_27	4	16
2060_41	6	16
2067_33	6	16
2070_63	9	11
2071_69	6	16
2076_8	11	16
2094_66	6	14
2102_71	11	16
2122_18	1	9
2129_69	9	11
2131_70	1	11
2142_26	2	6
2155_6	1	16
2159_39	6	14
2162_29	14	16
2167_41	6	16
2175_45	6	16
2179_37	9	11
2189_16	11	16
2197_84	2	6
2200_59	1	6
2204_0	1	11
2211_46	4	16
2218_17	8	16
2221_58	6	8
2229_64	1	11
2232_5	6	11
2242_22	1	16
2257_56	1	11
2273_13	1	11
2303_0	1	3
2321_64	1	13
2328_12	1	6
2335_1	1	11
2339_15	13	16
2345_56	1	9
2353_62	5	6
2360_6	6	14
2370_62	1	16
2376_12	1	11
2382_30	1	9
2384_80	6	14
2389_33	1	11
2397_19	1	16
2401_25	13	16
2418_76	4	16
2424_79	9	11
2448_6	1	9
2471_14	1	16
2489_14	1	2
2496_73	6	14
2507_12	6	8
2523_5	6	16
2543_28	6	14
2549_2	6	10
2550_51	6	16
2556_10	1	11
2562_3	10	11
2574_87	1	6
2578_9	11	15
2582_4	1	11
2589_26	6	16
2598_82	1	6
2599_3	8	16
2623_67	6	8
2649_9	1	9
2664_1	1	9
2672_22	6	16
2685_45	1	11
2687_3	6	8
2697_2	13	16
2698_32	11	16
2706_21	1	4
2709_77	6	16
2724_39	1	11
2752_29	8	16
2753_5	9	11
2758_40	6	14
2775_15	1	11
2780_18	6	11
2812_7	1	11
2829_45	6	14
2843_25	8	16
2867_22	11	15
2870_21	1	11
2874_88	1	16
2878_86	5	6
2883_5	6	16
2896_8	8	16
2904_25	1	9
2923_85	1	4
2926_4	14	14
2929_44	6	14
2949_9	2	6
2960_51	6	8
3039_1	6	8
3043_22	3	11
3053_14	6	8
3055_38	11	16
3066_18	4	16
3077_88	3	11
3086_78	14	16
3103_40	1	11
3121_46	9	11
3132_67	6	11
3157_21	1	9
3172_78	8	16
3187_48	1	9
3189_47	6	16
3193_82	6	16
3201_8	1	3
3227_2	1	3
3236_19	1	6
3240_27	6	16
3248_26	1	3
3254_15	1	11
3262_35	13	16
3279_38	1	2
3284_17	1	9
3287_51	6	8
3290_62	6	8
3295_7	1	16
3296_33	1	11
3301_68	13	16
3303_22	8	16
3313_87	6	7
3316_22	6	8
3317_20	1	6
3319_57	6	16
3323_72	14	16
3335_28	11	16
3336_2	1	16
3341_84	15	16
3342_65	1	11
3346_57	1	2
3354_29	6	14
3361_2	6	14
3362_7	6	16
3366_22	11	16
3368_5	1	5
3369_69	9	11
3373_3	1	4
3374_15	1	11
3382_49	14	16
3385_26	8	16
3387_37	6	14
3391_32	1	11
3393_59	6	14
3419_39	1	11
3424_85	13	16
3436_38	1	11
3437_40	6	16
3446_18	6	11
3450_5	6	16
3451_86	1	6
3460_37	6	8
3463_88	6	16
3470_85	1	3
3479_13	1	11
3488_65	6	16
3491_44	6	8
3509_3	3	11
3510_9	1	16
3538_32	6	8
3578_80	6	16
3583_34	11	16
3585_14	2	6
3602_71	9	11
3620_36	1	11
3629_25	6	16
3635_88	4	16
3639_12	1	3
3648_11	11	16
3653_23	6	14
3667_79	6	16
3671_65	11	15
3680_0	1	3
3719_0	1	11
3725_35	6	16
3744_88	1	16
3750_85	6	14
3761_45	6	14
3768_53	14	16
3776_5	1	5
3779_47	6	16
3782_1	3	11
3789_39	2	6
3790_88	5	6
3796_47	8	16
3797_76	1	3
3801_2	6	8
3812_59	1	9
3825_88	4	16
3829_83	6	8
3834_54	6	16
3838_53	1	9
3856_64	1	5
3894_7	1	4
3900_88	14	16
3925_22	12	16
3930_72	1	16
3952_80	6	16
3961_21	1	6
3966_65	1	11
3969_80	10	11
3970_21	1	11
3979_42	1	11
3985_38	14	16
3988_23	1	6
3991_21	5	6
3996_84	6	16
4013_32	11	16
4021_83	2	6
4034_51	6	16
4039_15	1	11
4048_36	11	16
4052_34	1	16
4068_7	1	11
4073_62	11	16
4081_11	14	16
4084_4	1	3
4092_1	6	14
4101_17	6	7
4109_24	14	16
4131_15	1	11
4134_26	2	6
4138_13	1	11
4144_3	6	8
4146_87	2	6
4149_14	1	3
4157_15	6	11
4160_15	1	9
4161_11	1	11
4169_8	6	16
4175_27	1	9
4179_4	1	6
4184_38	6	16
4185_56	5	6
4192_74	11	16
4193_71	1	13
4202_25	6	16
4210_88	1	16
4211_30	1	11
4219_26	12	16
4246_5	14	16
4269_29	1	6
4309_45	6	16
4320_84	9	11
4322_32	6	16
4358_86	6	8
4365_52	3	11
4386_41	6	16
4393_37	6	8
4397_24	1	3
4427_88	4	16
4433_17	9	11
4453_11	11	15
4464_0	1	3
4479_87	1	3
4486_33	5	6
4498_29	3	11
4503_23	11	12
4507_0	1	11
4510_0	6	10
4529_14	1	11
4553_15	1	6
4560_87	1	9
4562_8	1	6
4564_46	6	14
4575_0	1	11
4581_38	6	14
4588_53	6	14
4616_9	11	15
4648_70	6	14
4649_31	6	16
4667_65	3	11
4672_20	6	14
4679_85	6	7
4688_4	3	11
4693_75	11	16
4694_0	3	11
4697_6	1	11
4706_43	6	8
4708_11	6	14
4712_29	4	16
4727_51	1	9
4738_35	9	11
4748_1	6	14
4757_3	6	16
4773_23	6	14
4780_47	14	16
4782_29	1	16
4786_33	1	9
4790_10	1	13
4794_59	6	16
4798_39	14	16
4858_74	1	11
4861_9	1	6
4863_0	1	11
4868_88	13	16
4878_86	10	11
4886_14	6	14
4892_11	14	16
4896_28	2	6
4923_5	1	3
4928_18	1	9
4935_1	1	11
4963_2	9	11
4989_50	9	11
5004_30	1	3
5015_72	6	16
5023_51	11	16
5044_0	6	10
5060_83	3	11
5064_17	1	4
5075_4	6	16
5081_60	1	9
5103_2	1	2
5106_23	2	6
5108_9	1	11
5113_10	1	16
5114_43	11	16
5119_44	1	4
5121_17	2	6
5125_57	1	11
5128_0	1	5
5132_31	1	11
5135_35	14	16
5146_77	14	16
5147_87	1	16
5148_51	8	16
5149_8	6	16
5151_26	6	14
5156_15	1	16
5167_27	6	16
5168_46	6	14
5187_15	1	11
5211_73	5	6
5212_41	1	11
5215_14	1	6
5242_30	6	16
5268_86	9	11
5280_88	4	16
5283_88	11	16
5288_53	5	6
5300_58	6	8
5301_31	6	16
5316_27	11	16
5318_44	2	6
5338_2	1	3
5342_62	6	11
5344_77	8	16
5347_88	6	8
5349_86	6	16
5357_37	6	11
5367_75	1	16
5373_6	1	6
5384_33	6	16
5389_87	1	6
5403_20	1	6
5405_25	1	11
5407_84	11	15
5419_85	1	6
5422_0	6	7
5428_47	1	11
5435_0	6	10
5463_7	6	10
5479_30	1	11
5488_15	1	3
5491_3	1	11
5494_14	6	14
5503_86	1	6
5571_77	9	11
5639_88	4	16
5645_83	6	8
5690_21	1	3
5693_84	14	16
5722_48	1	16
5728_37	11	16
5733_6	8	16
5757_10	6	8
5758_20	6	14
5760_38	14	16
5776_0	9	11
5826_85	1	16
5843_0	1	11
5848_17	3	11
5852_38	1	11
5863_20	8	16
5894_88	1	16
5895_11	6	16
5901_70	8	16
5950_65	6	16
5966_63	3	11
5974_80	3	11
6013_14	1	6
6042_86	6	8
6046_52	1	3
6059_30	11	15
6070_31	3	11
6078_15	1	9
6127_86	8	16
6142_43	6	8
6144_83	14	16
6177_51	6	8
6185_15	1	11
6187_10	6	14
6193_31	6	16
6195_42	6	16
6229_10	8	8
6255_15	1	6
6256_3	6	8
6293_9	1	3
6308_24	11	16
6309_50	9	11
6380_22	6	16
6386_58	1	11
6387_55	6	14
6402_6	3	11
6414_9	5	6
6423_4	9	11
6449_8	1	3
6450_14	9	11
6463_21	9	11
6467_88	3	11
6470_86	4	16
6472_22	6	16
6485_3	1	4
6489_1	6	14
6511_57	1	11
6517_21	1	11
6543_76	6	16
6545_77	1	4
6554_64	9	11
6560_61	9	11
6576_7	1	2
6600_32	6	16
6608_73	2	2
6609_15	11	16
6631_2	6	16
6636_30	3	11
6651_9	1	3
6654_0	1	11
6660_2	6	8
6661_0	1	3
6700_84	14	16
6717_5	6	10
6723_30	12	16
6728_81	6	16
6742_38	1	4
6758_38	8	16
6776_12	6	10
6778_66	1	3
6790_76	2	6
6840_61	2	6
6861_29	8	16
6881_43	6	14
6899_24	9	11
6901_23	1	2
6909_13	6	8
6919_25	1	11
6961_86	3	11
6972_52	1	11
6997_55	1	5
7001_30	1	11
7049_70	1	11
7069_35	1	11
7079_8	6	16
7091_88	1	5
7109_53	3	11
7114_8	14	16
7126_3	3	11
7152_0	8	16
7210_73	11	15
7211_37	11	16
7214_35	1	11
7245_8	6	8
7264_11	6	14
7316_29	9	11
7324_38	1	6
7326_14	1	9
7350_11	1	4
7360_88	11	16
7386_29	4	16
7412_13	8	16
7487_19	6	8
7497_81	3	11
7507_50	12	16
7525_9	11	15
7534_44	13	16
7540_54	1	3
7558_3	2	6
7603_16	6	8
7610_2	3	11
7622_7	1	11
7637_20	8	16
7654_3	13	16
7679_0	1	9
7685_8	6	16
7687_59	9	11
7689_2	1	11
7711_73	9	11
7712_59	14	16
7744_13	1	5
7760_8	6	16
7763_21	6	16
7791_0	3	11
7808_45	3	11
7811_56	1	9
7821_32	1	13
7827_82	11	15
7841_20	6	16
7886_55	11	15
7911_8	6	10
7913_83	6	14
7964_35	6	16
7965_14	1	9
8041_53	11	16
8043_25	11	16
8045_74	9	11
8092_54	6	8
8182_8	11	16
8185_86	6	7
8203_8	3	11
8212_33	1	11
8259_49	9	11
8269_4	1	13
8270_24	1	16
8296_26	11	16
8305_87	10	11
8323_23	11	15
8355_6	11	12
8432_35	13	16
8444_11	1	11
8445_11	8	16
8473_8	6	11
8481_6	9	11
8495_33	3	11
8534_70	11	12
8536_19	1	16
8549_40	6	8
8556_87	1	4
8557_82	6	16
8564_18	6	16
8565_62	14	16
8587_33	3	11
8612_0	1	3
8636_11	1	4
8637_27	6	8
8639_68	8	16
8678_22	1	13
8690_11	1	11
8727_42	1	3
8790_0	1	9
8798_78	6	16
8808_51	6	16
8813_11	6	16
8838_2	6	16
8842_24	1	6
8849_11	13	16
8864_84	6	16
8888_82	6	16
8890_42	6	11
8892_1	8	16
8896_57	9	11
8903_22	1	11
8915_79	9	11
8923_48	2	6
8941_9	1	11
8942_51	1	11
8985_77	14	16
8989_41	9	11
8991_47	1	9
8996_0	3	11
9006_24	6	16
9025_10	1	16
9094_82	1	13
9140_12	6	16
9164_36	6	8
9172_22	1	11
9201_4	1	11
9230_60	14	16
9233_28	11	16
9251_3	6	14
9307_49	1	3
9312_7	8	16
9325_48	9	11
9338_86	1	16
9361_1	6	16
9369_18	6	14
9377_57	1	16
9379_28	14	16
9397_34	1	9
9441_0	12	16
9512_0	1	11
9531_17	1	11
9533_39	1	11
9538_12	1	9
9570_88	3	11
9574_20	3	11
9577_19	9	11
9596_24	6	8
9604_8	9	11
9605_38	6	16
9662_26	1	5
9672_53	6	16
9722_46	6	14
9726_37	1	5
9753_83	11	16
9781_20	14	16
9792_16	11	16
9825_5	11	16
9833_84	5	6
9843_2	1	16
9848_71	4	16
9872_86	8	16
9897_57	9	11
9916_80	9	11
9939_50	11	12
9991_70	6	8
9993_28	6	8
10035_75	1	9
10114_6	11	12
10139_20	8	16
10199_83	11	15
10242_17	6	16
10266_42	1	11
10269_64	4	16
10293_6	1	3
10353_36	6	16
10355_58	6	14
10413_85	1	3
10424_75	6	16
10528_68	3	11
10563_28	1	3
10611_75	1	11
10649_87	6	7
10689_44	6	10
10690_12	6	16
10700_48	11	15
10703_47	6	14
10768_18	3	11
10838_71	1	6
10852_17	6	8
10894_88	1	11
11001_50	6	16
11011_78	6	11
11021_27	6	8
11069_17	8	16
11102_5	6	16
11174_61	6	14
11194_20	6	10
11195_81	1	13
11235_42	11	15
11282_7	6	8
11310_22	14	16
11374_32	11	15
11427_1	1	4
11440_0	3	11
11454_7	6	14
11470_83	9	11
11579_47	1	11
11646_33	9	11
11647_47	1	3
11657_84	1	11
11682_10	13	16
11703_55	8	16
11722_9	1	3
11723_5	1	3
11728_0	1	4
11765_0	3	11
11784_64	8	16
11800_26	6	14
11801_77	1	9
11869_85	6	14
11904_23	8	16
11932_22	8	16
11956_18	1	13
11990_5	1	4
11993_44	3	11
12003_80	11	16
12004_6	10	11
12058_68	9	11
12073_27	4	16
12151_23	1	11
12228_12	1	2
12232_75	8	16
12289_64	4	16
12321_84	8	16
12336_34	4	16
12354_55	11	15
12370_40	6	8
12371_11	14	16
12426_4	6	16
12508_22	1	11
12515_87	12	16
12609_88	9	11
12643_27	11	16
12683_69	6	10
12730_8	6	14
12775_35	15	16
12791_50	8	16
12839_14	1	11
12866_79	1	9
12868_52	2	6
12888_0	13	16
12896_28	6	14
12958_83	11	16
12959_4	10	11
13137_70	6	16
13180_34	6	16
13187_44	11	16
13194_1	6	14
13213_52	1	3
13219_22	6	16
13299_4	6	16
13313_9	3	11
13319_1	6	14
13326_49	12	16
13350_53	11	16
13366_34	3	11
13385_37	8	16
13487_68	6	14
13506_8	13	16
