# Supplementary material for: Evaluation of multiple approaches to identify genome-wide polymorphisms in closely related genotypes of sweet cherry (Prunus avium L.)
Source: Comput Struct Biotechnol J. 2017 Mar 18;15:290–8. doi: 10.1016/j.csbj.2017.03.002 (PMC5376269; doi:10.1016/j.csbj.2017.03.002)
Supplement: Supplementary File 2 — Top Blast Hits for TRAPseq loci (Blast2GO). [file mmc2.csv]

Catalog ID	B2G Catalog and Locus ID	Top Blast Hit	E-value	% similarity	Enzyme code	Sequence
50_64	CLocus_50_Sample_10_Locus_3644_Allele_0	G-type lectin S-receptor-like serine threonine- kinase At2g19130	1.38E-12	91.95%	EC:2.7.10.1; EC:2.7.11	GATCCAAATTGAACATCCACTGCTATTATAAGCATAAGCAGTGCAAGAGCAATTATTTAAGCAGATTGATTCACATCCAGCAATAGTCT
	6	16
127_49	CLocus_127_Sample_6_Locus_127_Allele_0	ATPase WRNIP1	8.30E-08	84.78%		GTCAAGACATTGAAGTTAAAATATTTTGCCTTAACTGAGATGTTATCTCCAAGTGGCTTTGGATGGAATGAAGAGAAAATGATGTTGGT
	6	7
166_17	CLocus_166_Sample_6_Locus_166_Allele_0	G-type lectin S-receptor-like serine threonine- kinase At2g19130	4.99E-09	85.11%	EC:2.7.11	GTTTCTGAAAATGGCTACTATGTCATTGCCTGAAAATGAGCAGTCTGTGAAGGTTGAGACTATTGCTGGATGTGAATCAATCTGCTTAA
	1	16
243_84	CLocus_243_Sample_10_Locus_3537_Allele_0	heavy metal-associated isoprenylated plant 21	1.33E-05	100%		ATTATGTTTGGTTGGCGAAATGGCAAGTCCACACAATTATCTAATGCCATGTCTGTAAGTGCTACCCAGTATATATACGTTCTCAAATA
	10	11
262_86	CLocus_262_Sample_10_Locus_1663_Allele_0	hypothetical protein PRUPE_ppa024680mg, partial [Prunus persica]	2.76E-06	86%		ATACTCTTTGGGTGCACCAAGACTAGTTATTACTTCATGCGATCCTCGCTTCCGTGTCCGAGCAGGTCATATCTCTTATCGCCACACCC
	2	6
272_21	CLocus_272_Sample_6_Locus_272_Allele_0	hypothetical protein VITISV_017097	6.91E-04	93%		ATGGTTGATCTTCTTGGCATAAACCCATTTACAACCAATTGCTTTCTTCCCTTTGGTAACTGAACCAGCTTCCAAGTCTCATTTTTATG
	9	11
281_56	CLocus_281_Sample_10_Locus_3360_Allele_0	ATPase WRNIP1	9.88E-08	82.45%		ATACACTTTTCTCACATACCAACATCATTTTCTCTTCATTCCATCCAAAGCCACTTAGAGATAACATCTCAGTTAAGGCAAAATATTTT
	9	11
322_30	CLocus_322_Sample_6_Locus_322_Allele_0	Retrovirus-related Pol poly from transposon TNT 1-94	5.17E-06	86.55%		GGAGTGGAAGAAATCTATGGATGAGGAGATGAAATCTCTTCATAAAAATGAGACTTGGAAGCTGGTTCAGTTACCAAAGGGGAAGAAAG
	6	8
342_63	CLocus_342_Sample_6_Locus_342_Allele_0	ATPase WRNIP1	1.18E-07	82.50%		ATATTGAATCACGAGTCAAGACATTGAAGTTAAAATATTTTGCCTTAACTGAGATGTTATCTCCAAGTGGCTTTGGATGGAATGAAGAG
	6	8
379_12	CLocus_379_Sample_10_Locus_1905_Allele_0	G-type lectin S-receptor-like serine threonine- kinase At2g19130	1.15E-10	96.05%	EC:2.7.11	GAGTGACTGGAACGGGAAAAGCAGTAGAGGGTTCATTGGTGGCCTTTGGGTACAGAGATCTGCAAGATGCAACAAAGAACTTCTCAGAA
	1	6
385_9	CLocus_385_Sample_6_Locus_385_Allele_0	G-type lectin S-receptor-like serine threonine- kinase At2g19130	6.32E-11	90.45%	EC:2.7.11	GGTTGTAATCTTGAGACAAAGGAAGAGAGTGACTGGAACGGGAAAAGCAGTAGAGGGTTCATTGGTGGCCTTTGGGTACAGAGATCTGC
	6	11
439_36	CLocus_439_Sample_10_Locus_1345_Allele_0	(+)-neomenthol dehydrogenase-like isoform X1	4.02E-08	92%		GTTTTTATGTTGCTTCAGAATTTTCCAAATGGATGGCCTAAAGAGGTACTAAGTGATGCCGAGAGCCTTACAGAAGAGAGAATAGATGC
	12	16
482_22	CLocus_482_Sample_11_Locus_5803_Allele_0	Ty-1 copia retrotransposon	2.19E-04	83.33%		ATAAAAATGAGACTTGGAAGGTTGTTCAGTTACCAAAGTGGAAGAAAGCAATTGGTTGCAAATGAGTTTATGCCAAGAAGATCAACCAT
	1	11
491_56	CLocus_491_Sample_10_Locus_2769_Allele_0	succinate dehydrogenase assembly factor mitochondrial-like [Gossypium hirsutum]	1.45E-11	95.55%		ATGCAGAAACAAGTTCTTAGTCTATACAGAGGGTTTCTGAGGGCAGCCCGTGCCAAATCTGCTGAAGATCGACAACAGATTGAGTCACT
	1	11
504_22	CLocus_504_Sample_10_Locus_507_Allele_0	G-type lectin S-receptor-like serine threonine- kinase At2g19130	3.64E-11	90.05%	EC:2.7.11	GGTTGAGACTATTGCTGGATGTAAATCAATCTGCTTAAATAATTGCTCTTGCACTGCTTATGCTTATAATAGCAGTGGATGTTCAATTT
	1	11
525_73	CLocus_525_Sample_10_Locus_2279_Allele_0	Gag-Pol poly	1.85E-05	87.75%		GGAAGAAATCTATGGATGAGGAGATGAAATCTCTTCATAAAAATGAGACTTGGAAGCTGGTTCAGTTACCAAAAGGGAAGAAAGCAATT
	11	16
541_24	CLocus_541_Sample_10_Locus_3969_Allele_0	G-type lectin S-receptor-like serine threonine- kinase At2g19130	6.17E-10	87.17%	EC:2.7.11	ATTGCTTTTAGGACTCTTAAACTCGGAAGCTGCAAGTCTGAGGTACAAAGTTATTCCCTGACTATCACTTGATGTGAGTTGTTGCAGAT
	8	16
579_11	CLocus_579_Sample_11_Locus_3174_Allele_0	SKP1 1B	1.93E-08	96%		ATGGTTGATCTTCTTGCTGCAAACTATCTGAACATCAAGAGCTTGCTGGATTTGACTTGCCAAGTTGTGGCAGACATGATCAAGGGAAA
	6	16
591_13	CLocus_591_Sample_10_Locus_1626_Allele_0	G-type lectin S-receptor-like serine threonine- kinase At2g19130	1.58E-08	80.29%	EC:2.7.11	GTGCAAGAGCAATCATTTAAGCAGGCTGATTCACATCCAGCAATAGTCTCAACGTTCACAGACTGCTTATTTTCAGGCAATGACATCCC
	1	5
614_14	CLocus_614_Sample_11_Locus_8119_Allele_0	Retrovirus-related Pol poly from transposon TNT 1-94	2.58E-09	87.45%		ATCTTCTTGGCATAAACCCATTTGCAACCAATTGCTTTCTTCCCCTTTGGTAACTGAACCAGCTTCCAAGTCTCATTTTTATGAAGAGA
	6	14
666_45	CLocus_666_Sample_10_Locus_2193_Allele_0	(+)-neomenthol dehydrogenase-like	4.42E-10	92.40%		GGTTGATCTTCTTGGCCAGAATTCTAGTGTATGCATTCACAGCTGCTTTTGAGACTGTATAGGGTGGAAAGATAGTTGGCCAGCTTTTG
	1	13
708_47	CLocus_708_Sample_10_Locus_4060_Allele_0	G-type lectin S-receptor-like serine threonine- kinase At2g19130	7.93E-10	91.80%	EC:2.7.11	ATAATCAATCCCTTATTGCTTTTAGGACTCTTAAACTCTGAAGCTGCAAGTCTGAGGTACAAAGTTATTCCCTGACTATCACTTGATGA
	6	16
732_20	CLocus_732_Sample_10_Locus_2286_Allele_0	(+)-neomenthol dehydrogenase-like isoform X1	5.98E-07	93.45%		ATTCTCTCTTCTGTAAGGCTTTCGGCATCACTTAGTACCTCTTTAGCCCATCCATTTGGAAAATTCTGAAGCAACATAAAAAACAGGAG
	1	11
745_37	CLocus_745_Sample_10_Locus_4272_Allele_0	Ty-1 copia retrotransposon	1.49E-06	88%		GATTACATTGCAAACAGAAGATCGAGAAGGGAAATTCAAAAGCCTGCTCGGTTTACTGATATTGTGGCATATGCACTTCCCGTTATTGA
	14	16
765_31	CLocus_765_Sample_10_Locus_1989_Allele_0	G-type lectin S-receptor-like serine threonine- kinase At2g19130	6.69E-10	79.71%	EC:2.7.11	GTGCAAGAGCAATTATTTAAGCAGATTGATTCACATCCAGCAATAGTCTCAACCTTCGCAGACTGCTCATTTTCAGGCAATGACATCCT
	1	11
848_6	CLocus_848_Sample_6_Locus_852_Allele_0	G-type lectin S-receptor-like serine threonine- kinase At2g19130	3.44E-10	87.74%	EC:2.7.11	GCCACAACACCAATAATCAATCCCTTATTGCTTTTAGGACTCTTAAACTCTGAAGCTGCAAGTCTGAGGTACAAAGTTATTCCCTGACT
	1	11
849_58	CLocus_849_Sample_10_Locus_3921_Allele_0	ATPase WRNIP1	3.70E-08	83.35%		ATATACACTTTTCTCACATACCAACATCATTTTCTCTTCATTCCATCCAAAGCCACTTAGAGATAACATCTCAGTTAAGGCAAAATATT
	1	9
852_78	CLocus_852_Sample_10_Locus_2624_Allele_0	Retrovirus-related Pol poly from transposon TNT 1-94	1.75E-05	84.32%		GATAAAATCTCTTCATAAAAATGAGACTTGGAAGGTTGTTCAGTTACCAAAGTGGAAGAAAGCAATTGGTTGCAAATGAGTTTATGCCA
	6	16
882_1	CLocus_882_Sample_10_Locus_4299_Allele_0	Ty-1 copia retrotransposon	2.03E-04	82%		ACGTTCTCTGAACTTCTGACAGCTTCTTTGTAGGCGGATGGAATATCATCTTCAATAACGGGAAGTGCATATGCCACAATATCAGTAAA
	9	11
948_4	CLocus_948_Sample_10_Locus_66_Allele_0	Retrovirus-related Pol poly from transposon TNT 1-94	3.95E-06	85.25%		ATTTGCAACCAATTGCTTTCTTCCACTTTGGTAACTGAACAACCTTCCAAGTCTCATTTTTATGAAGAGATTTTATCTCCTCATCCATA
	6	16
1026_10	CLocus_1026_Sample_6_Locus_1030_Allele_0	G-type lectin S-receptor-like serine threonine- kinase At2g19130	7.69E-11	89.60%	EC:2.7.11	ACTGCTTATGCTTATAATAGCAGTGGATGTTCAATTTGGATCGGAGAACTCTTCAATCTGCAACAACTCACATCAAGTGATAGTCAGGG
	11	16
1042_49	CLocus_1042_Sample_10_Locus_1984_Allele_0	G-type lectin S-receptor-like serine threonine- kinase At2g19130	1.86E-11	97.25%	EC:2.7.11	ATTTTTCTGAGAAGTTCTTTGTTGCATCTTGCAGATCTCTGTACCCAAAGGCCACCAATGAACCCTCTACTGCTTTTCCCATTCCAGTC
	6	11
1071_86	CLocus_1071_Sample_10_Locus_1545_Allele_0	sphingolipid delta(4)-desaturase DES1-like	7.42E-10	100%		ATGGTTGATCTTCTTGGCCATCCATGAGCTCAGTCACAATCTCGCCTTCTCAACTCCAGTCTACAACCGTTGGCTTGGTATTTTTGCAA
	6	14
1135_62	CLocus_1135_Sample_10_Locus_4307_Allele_0	PREDICTED: uncharacterized protein LOC103343879	6.04E-12	76.83%		ATCTCTTCTCCATCACCATACAAACTTGGACAAGACTCCGTAGGATGTCCGGGATTAGCACACACAGCACACACTTGTGCTTGAGGGAT
	11	12
1167_40	CLocus_1167_Sample_10_Locus_1054_Allele_0	PREDICTED: uncharacterized protein LOC103343879	1.08E-10	91%		ATCACCATACAAACTTGGACAAGACTCCGTAGGATGTCCGTGATTAGCACACACAGCACACACTTGTGCTTGAGGGATTAACTGCTTAA
	1	16
1195_3	CLocus_1195_Sample_6_Locus_1199_Allele_0	Ty-1 copia retrotransposon	1.02E-07	96%		ATTTTATTGCAATCAGAAGACAGAGAAGGGAAATTCGGAAGCCTGCTCGGTTTACTGATATTGTGGCATATGCACTTCCCGTTATTGAA
	3	11
1208_24	CLocus_1208_Sample_10_Locus_468_Allele_0	Ty-1 copia retrotransposon	2.69E-07	90.33%		TCAGAAGACAGAGAAGGGAAATTCGGAAGCCTGCTCGGTTTACTGATATTGTGGCATATGCACTTCCCGTTATTGAAGATGATATTCCA
	1	13
1224_13	CLocus_1224_Sample_10_Locus_3747_Allele_0	(+)-neomenthol dehydrogenase-like isoform X2	6.78E-11	82.85%		GTGTTGGCTGAGCATTTAGAAGACTTTAAACAAGGTTCGGTAGAAAACAAAAGCTGGCCAACTATCTTTCCACCCTATACAGTCTCAAA
	11	12
1225_88	CLocus_1225_Sample_10_Locus_2591_Allele_0	probable RNA-binding 18 [Pyrus x bretschneideri]	1.11E-06	92.86%		ATTCCAAAGGTTTACTTACTCCGTTATCCTCAGATCAAGGTTACCAATGTAGATTTTGCTTTCACTATTTTCATCACCAGAACCAGTAG
	1	3
1241_18	CLocus_1241_Sample_11_Locus_133_Allele_0	Retrovirus-related Pol poly from transposon TNT 1-94	1.08E-05	85.85%		ATCTATGGATGAGGAGATAAAATCTCTTCATAAAAATGAGACTTGGAAGGTTGTTCAGTTACCAAAGTGGAAGAAAGCAATTGGTTGCA
	1	16
1250_0	CLocus_1250_Sample_10_Locus_4245_Allele_0	NAD(P)-binding rossmann-fold [Medicago truncatula]	2.08E-10	86.75%		TTACAGAAGAGAGAATAGATGCAGTGTTGGCTGAGCTTTTAGAAGACTTTAAACAAGGTTCGGTAGAAAACAAAAGCTGGCCAACTATC
	11	12
1285_57	CLocus_1285_Sample_11_Locus_5734_Allele_0	PREDICTED: uncharacterized protein LOC107881095	1.76E-05	93%		GTAGGTTCTGCAGGAGCTTCTTCTTCAATGACCATCTCATAATCCAGCAATCCTAGAGCAATTTCCACATCTGTCAGGAGAAGCATCAC
	1	9
1287_26	CLocus_1287_Sample_10_Locus_2763_Allele_0	Ty-1 copia retrotransposon	8.83E-05	79%		CCTACCCAAGAGCCTCCACAGCAACAAGATTTTATTGCAATCAGAAGACAGAGAAGGGAAATTCGGAAGCCTGCTCGGTTTACTGATAT
	1	11
1289_17	CLocus_1289_Sample_10_Locus_1265_Allele_0	ATPase WRNIP1	1.32E-08	83.15%		GTCTAAAAAAGAGGCAAATGGTTTGTACGATAAGCCATTTCCACACTACTATCTCTTGGGAGAGATATACGGAAAGGATCGTGTTGTGG
	1	6
1329_13	CLocus_1329_Sample_10_Locus_3735_Allele_0	G-type lectin S-receptor-like serine threonine- kinase At2g19130	1.32E-11	98.40%	EC:2.7.11	GTTCATTGGTGGCATTTGGGTACAGAGATCTGCAAGATGCAACAAAGAACTTCTCAGAAAAATTGGGGGGAGGAGGCTTTGGTTCTGTT
	6	16
1337_20	CLocus_1337_Sample_6_Locus_1347_Allele_0	G-type lectin S-receptor-like serine threonine- kinase At2g19130	3.14E-09	78.75%	EC:2.7.11	ATAAGCAGTGCAAGAGCAATCATTTAAGCAGGCTGATTCACATCCAGCAATAGTCTCAACGTTCACAGACTGCTTATTTTCAGGCAATG
	14	16
1347_21	CLocus_1347_Sample_10_Locus_96_Allele_0	G-type lectin S-receptor-like serine threonine- kinase At2g19130	1.36E-07	90%	EC:2.7.11	AATTATTTAAGCAGATTGATTTACATCCAGCAATAGTCTCAACCTTCGCAGACTGCTCATTTTCAGGCAATGACATCCTAGCGATTTTA
	6	16
1381_17	CLocus_1381_Sample_10_Locus_2197_Allele_0	(+)-neomenthol dehydrogenase-like isoform X2	1.76E-11	85.90%		GTATGCATTCACAGCTGCTTTTGAGACTGTATAGGGTGGAAAGATAGTTGGCCAGCTTTTGTTTTCTACCGAACCTTGTTTAAAGTCTT
	6	14
1396_30	CLocus_1396_Sample_11_Locus_2553_Allele_0	PREDICTED: uncharacterized protein LOC104892119	9.50E-04	82%		AGTCTCATTTTTATGAAGAGATTTCATCTCCTCATCCATAGATTTCTTCCACTCCACGCTTTCTGAACTTCTGACAGCTTCTTTGTAGG
	1	11
1404_17	CLocus_1404_Sample_10_Locus_4265_Allele_0	(+)-neomenthol dehydrogenase-like isoform X1	2.73E-10	92.30%		GTACTAAGTGATGCCGAAAGCCTTACAGAAGAGAGAATAGATGCAGTGTTGGCTGAGCATTTAGAAGACCTTAAACAAGGTTTGGTAGA
	1	11
1409_13	CLocus_1409_Sample_6_Locus_1422_Allele_0	G-type lectin S-receptor-like serine threonine- kinase At2g19130	9.75E-09	82%	EC:2.7.11	ACTGCTATTATAAACATAAGCAGTGCAAGAGCAATCATTTAAGCAGGCTGATTCACATCCAGCAATAGTCTCAACGTTCACAGACTGCT
	6	8
1420_86	CLocus_1420_Sample_10_Locus_3692_Allele_0	hypothetical protein PRUPE_ppa007833mg [Prunus persica]	8.06E-08	96.67%		ATGGTTGATCTTCTTGGCTACGGTTCAATTCTTTTTCCAGCATAGCAATAACATCTTCCTGGGTAACAAAAGATGGCCCTTTCTGCCCA
	1	16
1459_88	CLocus_1459_Sample_10_Locus_4181_Allele_0	G-type lectin S-receptor-like serine threonine- kinase At2g19130	1.02E-10	86%	EC:2.7.11	GTGGATGTTCAATTTGGATCGGAGAACTCTTCAATCTGCAACAACTCACATCAAGTGATAGTCAGGGAATAACTTTGTACCTCAGACTA
	6	16
1466_26	CLocus_1466_Sample_10_Locus_2364_Allele_0	PREDICTED: uncharacterized protein LOC103343761	8.07E-09	93.33%		ATGGTTGATCTTCTTGGCTTTTGTTGCTGCATATAGTGTGCTTGAGCCATCTCTTCTCCATCACCATACAAACTTGGACAAGACTCCGT
	13	16
1481_14	CLocus_1481_Sample_10_Locus_915_Allele_0	(+)-neomenthol dehydrogenase-like isoform X2	6.78E-11	82.85%		AGTGTTGGCTGAGCATTTAGAAGACTTTAAACAAGGTTCGGTAGAAAACAAAAGCTGGCCAACTATCTTTCCACCCTATACAGTCTCAA
	1	16
1496_24	CLocus_1496_Sample_10_Locus_1660_Allele_0	NAD(P)-binding rossmann-fold [Medicago truncatula]	2.74E-11	82.40%		GAATAGATGCAGTGTTGGCTGAGCTTTTAGAAGACTTTAAACAAGGTTCGGTAGAAAACAAAAGCTGGCCAACTATCTTTCCACCCTAT
	1	16
1504_51	CLocus_1504_Sample_10_Locus_2457_Allele_0	(+)-neomenthol dehydrogenase-like isoform X1	5.17E-09	89.60%		GTGATGCCGAAAGCCTTACAGAAGAGAGAATAGATGCAGTGTTGGCTGAGCATTTAGAAGACTTTAAACAAGGTTCGGTAGAAAACAAA
	3	11
1525_88	CLocus_1525_Sample_10_Locus_1537_Allele_0	pentatricopeptide repeat-containing chloroplastic [Prunus mume]	4.56E-11	93.45%		ATACACGCTCTATCTCAAAGCGGCTGTTTTCTAGGATGATATCTTTGTATGATCATCATGACAAGCAAAATAAGATAATAGAGGTAATG
	1	4
1528_62	CLocus_1528_Sample_6_Locus_1543_Allele_0	G-type lectin S-receptor-like serine threonine- kinase At2g19130	1.41E-08	90.20%	EC:2.7.11	ACTCTTAAACTCTGAAGCTGCAAGTCTGAGGTACAAAGTTATTCCCTGACTATCACTTGATGAGGATTCTTGCAGATTGAAGAGGTCTC
	1	6
1578_8	CLocus_1578_Sample_10_Locus_4201_Allele_0	G-type lectin S-receptor-like serine threonine- kinase At2g19130	3.40E-11	90.95%	EC:2.7.11	GTTGTAATCTTGAGACAAAGGAAGAGAGTGACTGGAATGGGAAAAGCAGTAGAGGGTTCATTGGTGGCATTTGGGTACAGAGATCTGCA
	1	6
1611_5	CLocus_1611_Sample_10_Locus_2369_Allele_0	G-type lectin S-receptor-like serine threonine- kinase At2g19130	3.06E-12	99.40%	EC:2.7.11	GTGGCATTTGGGTACAGAGATCTGCAAGATGCAACAAAGAACTTCTCAGAAAAATTGGGGGGAGGAGGCTTTGGTTCTGTTTTCAAAGG
	1	4
1652_4	CLocus_1652_Sample_6_Locus_1667_Allele_0	Retrovirus-related Pol poly from transposon TNT 1-94	1.15E-10	91.45%		ATCAACGAAACCCAATTTATTCTTTGCGTTCAATGAAATAGTCATGAATCTGCGCCACGTTGCATAATTATCTCCATTCAAAGGCTTTG
	1	11
1686_41	CLocus_1686_Sample_6_Locus_1701_Allele_0	Ty-1 copia retrotransposon	5.41E-06	88%		ACAAGATTACATTGCAAACAGAAGATCGAGAAGGGAAATTCAGAAGCCTGCTCGGTTTACTGATATTGTGGCATATGCACTTCCCGTTA
	4	16
1688_1	CLocus_1688_Sample_10_Locus_2558_Allele_0	hypothetical protein PRUPE_ppb020424mg [Prunus persica]	1.94E-07	85.50%		ATTCTTTTTCCAGCATAGCAATAACATCTTCCTGGGTAACAAAAGATGGCCCTTTCTGCTCAGGACTTTTTCCGGCGGCAGCTGACTCT
	6	14
1727_60	CLocus_1727_Sample_10_Locus_2265_Allele_0	succinate dehydrogenase assembly factor mitochondrial [Malus domestica]	3.46E-08	90.85%		TGGTTGATCTTCTTGGCATTGCAGCGGAACTCACTTGACACAAGTGACTCAATCTGTTGTCGATCTTCAGCAGACTTGGCACGGGCTGC
	6	16
1730_10	CLocus_1730_Sample_10_Locus_3561_Allele_0	G-type lectin S-receptor-like serine threonine- kinase At2g19130	2.06E-11	96.50%	EC:2.7.11	GTGACTGGAATGGGAAAAGCAGTAGAGGGTTCATTGGTGGCATTTGGGTACAGAGATCTGCAAGATGCAACAAAGAACTTCTCAGAAAA
	1	16
1751_82	CLocus_1751_Sample_10_Locus_3722_Allele_0	G-type lectin S-receptor-like serine threonine- kinase At2g19130	3.27E-10	86.80%	EC:2.7.11	GTTCAATTTGGATCGGAGAACTCTTCAATCTGCAACAACTCACATCAAGTGATAGTCAGGGAATAACTTTGTACCTCAGACTAGCAGCT
	2	6
1754_88	CLocus_1754_Sample_10_Locus_3393_Allele_0	ATPase WRNIP1	3.38E-10	87.95%		GTTAAGGCAAAATATTTTAACTTCAATGTCTTGACTCGTGATTCAATATGAGGAGACGCCTTTAATCCACAACCGGGAATTTTGGCTTC
	6	16
1757_15	CLocus_1757_Sample_10_Locus_929_Allele_0	(+)-neomenthol dehydrogenase-like isoform X2	2.83E-11	85.75%		ATGCATTCACAGCTGCTTTTGAGACTGTATAGGGTGGAAAGATAGTTGGCCAGCTTTTGTTTTCTACCGAACCTTGTTTAAAGTCTTCT
	1	16
1803_32	CLocus_1803_Sample_10_Locus_1701_Allele_0	Retrovirus-related Pol poly from transposon	2.04E-08	92.15%	EC:3.4.23	ATGGTTGATCTTCTTGGCCAACACCCACGACTTTGACAGAGACACGTAGCTTTCATGGTCTCGCCTCTTTTTATCGACGATTTATTCCA
	1	3
1865_1	CLocus_1865_Sample_10_Locus_3511_Allele_0	hypothetical protein PRUPE_ppb020424mg [Prunus persica]	2.39E-05	85.33%		GAACCAAACACATGAAGAGTCAGCTGCCGCCGGAAAAAGTCCTGAGCAGAAAGGGCCATCTTTTGTTACCCAGGAAGATGTTATTGCTA
	1	11
1870_72	CLocus_1870_Sample_6_Locus_1891_Allele_0	G-type lectin S-receptor-like serine threonine- kinase At2g19130	1.66E-09	79.30%	EC:2.7.11	ATGTCATTGCCTGAAAATAAGCAGTCTGTGAACGTTGAGACTATTGCTGGATGTGAATCAGCCTGCTTAAATAATTGCTCTTGCACTGC
	1	13
1879_82	CLocus_1879_Sample_6_Locus_1900_Allele_0	G-type lectin S-receptor-like serine threonine- kinase At2g19130	1.07E-08	92%	EC:2.7.11	AATCCCTTATTGCTTTTAGGACTCTTAAACTCTGAAGCTGCAAGTCTGAGGTACAAAGTTATTCCCTGACTATCACTTGATGAGGATTC
	2	6
1902_66	CLocus_1902_Sample_10_Locus_48_Allele_0	hypothetical protein PRUPE_ppa007833mg [Prunus persica]	2.45E-05	90.20%		ATGGTTGATCTTCTTGGCTACGGTTCAATTCTTTTTCCAGCATAGCAATAACATCTTCCTGGGTAACAAAAAGATGGCCCTTTCTGCTC
	6	8
1980_30	CLocus_1980_Sample_10_Locus_3718_Allele_0	succinate dehydrogenase assembly factor mitochondrial	1.70E-06	93.30%		GGAACCAAACACATGAAGATGCAATGGGAGCCTCCAGTGGACCAAGGCTTTCTGGGATGCAGAAACAAGTCCTTAGTCTATACAGAGGG
	1	11
1981_7	CLocus_1981_Sample_10_Locus_2023_Allele_0	G-type lectin S-receptor-like serine threonine- kinase At2g19130	1.23E-08	77.30%	EC:2.7.11	ATTATAAACATAAGCAGTGCAAGAGCAATCATTTAAGCAGGCTGATTCACATCCAGCAATAGTCTCAACGTTCACAGACTGCTTATTTT
	1	5
2000_21	CLocus_2000_Sample_10_Locus_4328_Allele_0	Retrovirus-related Pol poly from transposon TNT 1-94	1.39E-07	85.50%		ATGGTTGATCTTCTTGGCATAAACCCATTTGCAACCAATTGCTTTCTTCCCCTTTGGTAACTGAACCAGCTTCCAAGTCTCATTTTTAT
	1	9
2024_48	CLocus_2024_Sample_11_Locus_5043_Allele_0	Ty-1 copia retrotransposon	2.20E-08	96%		ATCTTCAATAACGGGAAGTGCATATGCCACAATATCAGTAAACCGAGCAGGCTTCCGAATTTCCCTTCTCTGTCTTCTGATTGCAATAA
	11	16
2036_15	CLocus_2036_Sample_10_Locus_2760_Allele_0	plant intracellular Ras-group-related LRR 3	5.55E-04	94.33%		ATAACTGGTTTATTTGTTTGGCATAACAGTCCATTCCAGATTCAATAGCAGGACTTGAGAAACTCGAGGAGCTCCATGTTTCGTCCAAT
	1	6
2041_81	CLocus_2041_Sample_10_Locus_1567_Allele_0	plant intracellular Ras-group-related LRR 3	6.00E-05	97.50%		ACTAAAAGATTGGACGAAACATGGAGCTCCTCGAGTTTCTCAAGTCCTGCTATTGAATCTGGAATGGACTGTTATGCCAAAAAAATAAA
	4	16
2046_31	CLocus_2046_Sample_10_Locus_3151_Allele_0	(+)-neomenthol dehydrogenase-like isoform X2	1.38E-10	85.90%		GAAGAGAGAATAGATGCAGTGTTGGCTGAGCTTTTAGAAGACTTTAAACAAGGTTCGGTAGAAAACAAAAGCTGGCCAACTATCTTTCC
	6	16
2067_33	CLocus_2067_Sample_6_Locus_2145_Allele_0	Retrovirus-related Pol poly from transposon TNT 1-94	3.48E-06	89.20%		ATACACCCATTTACAACCAATTGCTTTCTTCCCCTTTGGTAACTGAACCAGCTTCCAAGTCTCATTTTATGAAGAGATTTCATCTCCTC
	11	16
2076_8	CLocus_2076_Sample_10_Locus_3525_Allele_0	plant intracellular Ras-group-related LRR 3	6.00E-05	94.67%		GTTTATTTGTTTGGCATAACAGTCCATTCCAGATTCAATAGCAGGACTTGAGAAACTCGAGGAGCTCCATGTTTCGTCCAATCTTTTAG
	6	14
2094_66	CLocus_2094_Sample_10_Locus_2385_Allele_0	G-type lectin S-receptor-like serine threonine- kinase At2g19130	1.35E-05	82.25%		GTTCTGACGGGAAGCAAGACCAGTTTAAAATCGCTAGGATGTCATTGCCTGAAAATGAGCAGTCTGCGAAGGTTGAGACTATTGCTGGA
	9	11
2129_69	CLocus_2129_Sample_11_Locus_2180_Allele_0	Gag-Pol poly	3.32E-06	90%		GAAATCTATGGATGAGGAGATGAAATCTCTTCATAAAAATGAGACTTGGAAGCTGGTTCAGTTACCAAAGGGGAAGAAAGCAATTGGTT
	1	11
2131_70	CLocus_2131_Sample_10_Locus_188_Allele_0	G-type lectin S-receptor-like serine threonine- kinase At2g19130	2.69E-09	79.40%	EC:2.7.11	GTCATTGCCTGAAAATAAGCAGTCTGTGAACGTTGAGACTATTGCTGGATGTGAATCAGCCTGCTTAAATAATTGCTCTTGCACTGCTT
	6	14
2159_39	CLocus_2159_Sample_10_Locus_1062_Allele_1	Ty-1 copia retrotransposon	2.63E-04	78%		AGTGCATATGCCACAATATCAGTAAACCGAGCAGGCTTCTGAATTTCCCTTCTCGATCTTCTGTTTGCAATGTAATCTTGTTGCTGTGG
	6	16
2167_41	CLocus_2167_Sample_10_Locus_1863_Allele_0	ATPase WRNIP1	5.09E-08	84%		ATTGAAGTTAAAATATTTTGCCTTAACTGAGATGTTATCTCCAAGTGGCTTTGGATGGAATGAAGAGAAAATGATGTTGGTATGTGAGA
	11	16
2189_16	CLocus_2189_Sample_10_Locus_1652_Allele_0	G-type lectin S-receptor-like serine threonine- kinase At2g19130	3.46E-11	89.50%	EC:2.7.11	GATCTCTGTACCCAAAGGCCACCAATGAACCCTCTACTGCTTTTCCCATTCCAGTCACTCTCTTCCTTTGTCTCAAGATTACAACCACA
	2	6
2197_84	CLocus_2197_Sample_6_Locus_2284_Allele_0	probable RNA-binding 18 [Pyrus x bretschneideri]	2.08E-06	92.05%		GATAAGAAAGCAAGCAGCTTACTTACCTCTTTGCTGCTATACTGGATGAAAGCAAAACCCCGTGGCTCTCCACGTTTTCGGCCAAGGAG
	1	11
2204_0	CLocus_2204_Sample_6_Locus_2291_Allele_0	G-type lectin S-receptor-like serine threonine- kinase At2g19130	5.24E-12	91.80%	EC:2.7.11	ATTGTTGCAGATTGAAGAGTTCTCCGATCCAAATTGAACATCCACTGCTATTATAAGCATAAGCAGTGCAAGAGCAATTATTTAAGCAG
	1	16
2242_22	CLocus_2242_Sample_10_Locus_439_Allele_0	NAD(P)-binding rossmann-fold [Medicago truncatula]	3.68E-11	82.65%		ATAGATGCAGTGTTGGCTGAGCATTTAGAAGACTTTAAACAAGGTTCGGTAGAAAACAAAAGCTGGCCAACTATCTTTCCACCCTATAC
	1	11
2257_56	CLocus_2257_Sample_10_Locus_3194_Allele_0	Ty-1 copia retrotransposon	3.65E-07	96%		GGAATATCATCTTCAATAACGGGAAGTGCATATGCCACAATATCAGTAAACCGAGCAGGCTTCCGAATTTCCCTTCTCTGTCTTCTGAT
	1	6
2328_12	CLocus_2328_Sample_10_Locus_1269_Allele_0	Retrovirus-related Pol poly from transposon TNT 1-94	2.58E-09	87.45%		CTTCTTGGCATAAACCCATTTGCAACCAATTGCTTTCTTCCCCTTTGGTAACTGAACCAGCTTCCAAGTCTCATTTTTATGAAGAGATT
	1	16
2397_19	CLocus_2397_Sample_10_Locus_2325_Allele_0	NAD(P)-binding rossmann-fold [Medicago truncatula]	3.15E-11	82.45%		GATGCAGTGTTGGCTGAGCATTTAGAAGACTTTAAACAAGGTTCGGTAGAAAACAAAAGCTGGCCAACTATCTTTCCACCCTATACAGT
	1	2
2489_14	CLocus_2489_Sample_10_Locus_2274_Allele_0	hypothetical protein PRUPE_ppa012872mg [Prunus persica]	4.50E-08	100%		ATGGCATTATTTAGATCCCCAGCTGGTCACCAGGAATCTCCTTTACGTCATATCTTTCTTCATTTTCCTCATCATTACTTAAATCAATT
	1	11
2556_10	CLocus_2556_Sample_10_Locus_4050_Allele_0	G-type lectin S-receptor-like serine threonine- kinase At2g19130	2.60E-08	77.74%	EC:2.7.11	GCTATTATAAACATAAGCAGTGCAAGAGCAATCATTTAAGCAGGCTGATTCACATCCAGCAATAGTCTCAACGTTCACAGACTGCTTAT
	11	15
2578_9	CLocus_2578_Sample_10_Locus_2251_Allele_0	plant intracellular Ras-group-related LRR 3	6.00E-05	94.67%		GGTTTATTTGTTTGGCATAACAGTCCATTCCAGATTCAATAGCAGGACTTGAGAAACTCGAGGAGCTCCATGTTTCGTCCAATCTTTTA
	1	11
2582_4	CLocus_2582_Sample_10_Locus_1507_Allele_0	Ty-1 copia retrotransposon	2.77E-06	85.50%		ATTCAGAAGCCTGCTCGGTTTACTGATATTGTGGCATATGCACTTCCCGTTATTGAAGATGATATTCCATCCGCCTACAAAGAAGCTGT
	1	6
2598_82	CLocus_2598_Sample_10_Locus_955_Allele_0	plant intracellular Ras-group-related LRR 3	1.59E-05	97.50%		AACTAAAAGATTGGACGAAACATGGAGCTCCTCGAGTTTCTCAAGTCCTGCTATTGAATCTGGAATGGACTGTTATGCCAAAAAAATAA
	8	16
2599_3	CLocus_2599_Sample_10_Locus_3257_Allele_0	TIR-NBS type disease resistance	7.08E-06	82%		ACTCCTGACAGCTTCTTTGTAGGCGGATGGAATATCATCTTCAATAACGGGAAGTGCATATGCCACAATATCAGTAAACCGAGCAGGCT
	6	8
2623_67	CLocus_2623_Sample_6_Locus_2724_Allele_0	hypothetical protein PRUPE_ppa007833mg [Prunus persica]	7.37E-06	85%		GCGAGGATGCTACTGGTGGAAAAGGGTCTGAACAAAAGGGGCCATCTTTTGTTACCCAGGAGGATGTCGTTGCCATGGAAAGAGAACTT
	1	9
2649_9	CLocus_2649_Sample_6_Locus_2750_Allele_0	(+)-neomenthol dehydrogenase-like	1.22E-05	90.64%		CTTGTTTAAAGTCTTCTAAAAGCTCAGCCAACTATCTTTCCACCCTATACAGTCTCAAAAGCAGCTGTGAATGCATACACTAGAATTCT
	6	16
2672_22	CLocus_2672_Sample_10_Locus_2209_Allele_0	Ty-1 copia retrotransposon	2.45E-06	86.67%		AGAGAAGGGAAATTCGGAAGCCCGCTCGGTTTACTGATATTGTGGCATATGCACTTCCCGTTATTGAAGATGATATTCCATCCGCCTTC
	1	4
2706_21	CLocus_2706_Sample_6_Locus_2807_Allele_0	G-type lectin S-receptor-like serine threonine- kinase At2g19130	9.20E-11	81.50%	EC:2.7.11	GGATGTCATTGCCTGAAAATGAGCAGTCTGCGAAGGTTGAGACTATTGCTGGATGTAAATCAATCTGCTTAAATAATTGCTCTTGCACT
	8	16
2752_29	CLocus_2752_Sample_10_Locus_205_Allele_0	(+)-neomenthol dehydrogenase-like isoform X1	6.91E-09	94.60%		ACTGCATCTATTCTCTCTTCTGTAAGGCTCTCGGCATCACTTAGTACCTCTTTAGCCCATCCATTTGGAAAATTCTGAAGCAACATAAA
	6	14
2758_40	CLocus_2758_Sample_6_Locus_2859_Allele_0	(+)-neomenthol dehydrogenase-like	1.05E-11	91.35%		ATCTTCTTGGCCAGAATTCTAGTGTATGCATTCACAGCTGCTTTTGAGACTGTATAGGGTGGAAAGATAGTTGGCCAGCTTTTGTTTTC
	1	11
2775_15	CLocus_2775_Sample_6_Locus_2876_Allele_0	G-type lectin S-receptor-like serine threonine- kinase At2g19130	6.07E-12	91.60%	EC:2.7.10.1; EC:2.7.11	ACTATTGCTGGATGTAAATCAATCTGCTTAAATAATTGCTCTTGCACTGCTTATGCTTATAATAGCAGTGGATGTTCAATTTGGATCGG
	1	9
2904_25	CLocus_2904_Sample_6_Locus_3005_Allele_0	Ty-1 copia retrotransposon	5.06E-04	79%		CTACCCAAGAGCCTCCACAGCAACAAGATTTTATTGCAATCAGAAGACAGAGAAGGGAAATTCGGAAGCCTGCTCGGTTTACTGATATT
	6	14
2929_44	CLocus_2929_Sample_10_Locus_3810_Allele_0	(+)-neomenthol dehydrogenase-like	4.42E-10	92.40%		GTTGATCTTCTTGGCCAGAATTCTAGTGTATGCATTCACAGCTGCTTTTGAGACTGTATAGGGTGGAAAGATAGTTGGCCAGCTTTTGT
	3	11
3077_88	CLocus_3077_Sample_10_Locus_3106_Allele_0	(+)-neomenthol dehydrogenase-like	8.97E-04	90%		ATTCACAGCAGCTTTTGAGACTGTATAGGGCGGAAAGAGAGCTGGCCAGCTTTTGTTTCTACGAAACCTTGTTTAAAGTCTTCTAAATG
	6	11
3132_67	CLocus_3132_Sample_10_Locus_2240_Allele_0	uncharacterized mitochondrial g00860-like [Malus domestica]	2.94E-10	86.25%	EC:3.4.23	ATGGTTGATCTTCTTGGCTAAGCACACCACCAATCCCAACTCCGGAAGCGTCACATGCGATTTCAAACACCTTAGTCAAATCAGGATGT
	6	16
3189_47	CLocus_3189_Sample_10_Locus_1337_Allele_0	(+)-neomenthol dehydrogenase-like	1.38E-07	89.90%		ATGGTTGATCTTCTTGGCCAGAATTCTAGTGTATGCATTCACAGCTGTTTTTGAGACTGTATAGGGTGGAAAGATAGTTGGCTGAGCAT
	6	16
3193_82	CLocus_3193_Sample_10_Locus_1017_Allele_0	WEAK CHLOROPLAST MOVEMENT UNDER BLUE LIGHT 1-like	8.34E-08	87.67%		ATGGTTGATCTTCTTGGCGGTCTCTGCTTCTATTGCTAGTTGCTGAATTGCAAGGTACAAGCCAGACTTGACATTCTCAGTTCTTGCTT
	1	3
3201_8	CLocus_3201_Sample_10_Locus_2716_Allele_0	(+)-neomenthol dehydrogenase-like isoform X1	3.10E-09	90.40%		GATGCCGAAAGCCTTACAGAAGAGAGAATAGATGCAGTGTTGGCTGAGCTTTTAGAAGACTTTAAACAAGGTTCGGTAGAAAACAAAAG
	1	3
3227_2	CLocus_3227_Sample_10_Locus_2389_Allele_0	G-type lectin S-receptor-like serine threonine- kinase At2g19130	2.83E-12	90.70%	EC:2.7.11	GTAAATCAATCTGCTTAAATAATTGCTCTTGCACTGCTTATGCTTATAATAGCAGTGGATGTTCAATTTGGATCGGAGACCTCTTCAAT
	1	6
3236_19	CLocus_3236_Sample_6_Locus_3343_Allele_0	Ty-1 copia retrotransposon	3.26E-07	86.50%		GGTTGATCTTCTTGGCATAAACCCATTTACAACCAATTGCTTTCTTCCCCTTTGGTAACTGAACCAGCTTCCAAGTCTCATTTTATGAA
	13	16
3262_35	CLocus_3262_Sample_10_Locus_1603_Allele_0	G-type lectin S-receptor-like serine threonine- kinase At2g19130	3.31E-10	88.31%	EC:2.7.11	AGTGATAGTCAGGGAATAACTTTGTACCTCAGACTAGCAGCTTCAGAGTTTAAGAGTCCTAAAAGCAATAAGGGATTGATTATTGGTGC
	1	2
3279_38	CLocus_3279_Sample_6_Locus_3387_Allele_0	G-type lectin S-receptor-like serine threonine- kinase At2g19130	4.17E-05	99.60%		GATGCAACAAAGAACTTCTCAGAAAAATTGGGGGGAGGAGGCTTTGGTTCTGTTTTCAAAGGGACCCTGCCTGATTCATCTGTCATAGC
	6	8
3287_51	CLocus_3287_Sample_11_Locus_4945_Allele_0	cysteine-rich receptor kinase 21	1.46E-07	94.20%	EC:2.7.11	GCGAGGATGCTACTGGTTTGTAGTGGTTACATGCCTCCAGAATATGCAATGCACGGACAGTTCTCTGTGAAGTCCGATGTGTACAGTCT
	1	16
3295_7	CLocus_3295_Sample_10_Locus_913_Allele_0	RNA-directed DNA polymerase homolog	2.36E-09	83.50%		ATGGTTGATCTAGTAGCAAAGAAAGATAAAGACATGTGGAGAGTGTGTGTCGACTACACAGACCTCAACAAGGCGTGCCCTAAAGACAA
	1	11
3296_33	CLocus_3296_Sample_10_Locus_1149_Allele_0	(+)-neomenthol dehydrogenase-like isoform X2	1.38E-10	85.90%		GGAAAGATAGTTGGCCAGCTTTTGTTTTCTACCGAACCTTGTTTAAAGTCTTCTAAAAGCTCAGCCAACACTGCATCTATTCTCTCTTC
	8	16
3303_22	CLocus_3303_Sample_11_Locus_793_Allele_0	Ty-1 copia retrotransposon	1.22E-04	83%		GGTTGATCTTCTTGGCATAAACTCATTTGCAACCAATTGCTTTCTTCCACTTTGGTAACTGAACAACCTTCCAAGTCTCATTTTTATGA
	1	6
3317_20	CLocus_3317_Sample_10_Locus_2221_Allele_0	G-type lectin S-receptor-like serine threonine- kinase At2g19130	5.62E-12	99.40%	EC:2.7.11	GTAGAGGGTTCATTGGTGGCATTTGGGTACAGAGATCTGCAAGATGCAACAAAGAACTTCTCAGAAAAATTGGGGGGAGGAGGCTTTGG
	6	16
3319_57	CLocus_3319_Sample_10_Locus_3771_Allele_0	G-type lectin S-receptor-like serine threonine- kinase At2g19130	1.95E-10	86.30%	EC:2.7.11	ATCCACTGCTATTATAAGCATAAGCAGTGCAAGAGCAATTATTTAAGCAGATTGATTTACATCCAGCAATAGTCTCAACCTTCACAGAC
	6	16
3362_7	CLocus_3362_Sample_10_Locus_1810_Allele_0	(+)-neomenthol dehydrogenase-like isoform X1	4.30E-10	94.60%		GTTGCTTCAGAATTTTCCAAATGGATGGGCTAAAGAGGTACTAAGTGATGCCGAAAGCCTTACAGAAGAGAGAATAGATGCAGTGTTGG
	9	11
3369_69	CLocus_3369_Sample_6_Locus_3480_Allele_0	(+)-neomenthol dehydrogenase-like isoform X2	1.92E-10	81.25%		GTTGGCTGAGCATTTAGAAGACTTTAAACAAGGTTTCGTAGAAAACAAAAGCTGGCCAGCTCTCTTTCCGCCCTATACAGTCTCAAAAG
	14	16
3382_49	CLocus_3382_Sample_6_Locus_3493_Allele_0	ATPase WRNIP1	4.19E-10	82.60%		GTTTGTACGATAAGCCATTTCCACACTACTATCTCTTGGGAGAGATATATGGAAAGGATCGTGCTGTGGGTGCAAATGCTGGTAATGCG
	6	14
3393_59	CLocus_3393_Sample_10_Locus_751_Allele_0	succinate dehydrogenase assembly factor mitochondrial [Malus domestica]	3.46E-08	90.85%		GGTTGATCTTCTTGGCATTGCAGCGGAACTCACTTGACACAAGTGACTCAATCTGTTGTCGATCTTCAGCAGACTTGGCACGGGCTGCC
	1	11
3436_38	CLocus_3436_Sample_10_Locus_1565_Allele_0	G-type lectin S-receptor-like serine threonine- kinase At2g19130	2.77E-10	84.55%	EC:2.7.11	GTTCTCCGATCCAAATTGAACATCCACTGCTATTATAAACATAAGCAGTGCAAGAGCAATCATTTAAGCAGGCTGATTCACATCCAGCA
	6	16
3450_5	CLocus_3450_Sample_10_Locus_3691_Allele_0	succinate dehydrogenase assembly factor mitochondrial [Malus domestica]	4.40E-11	95.30%		GTTGTCGATCTTCAGCAGATTTGGCACGGGCTGCCCTCAGAAACCCTCTGTATAGACTAAGAACTTGTTTCTGCATCCCAGAAAGCCTT
	1	6
3451_86	CLocus_3451_Sample_10_Locus_2383_Allele_0	plant intracellular Ras-group-related LRR 3	4.99E-06	95%		AGGAAACTAAAAGATTGGACGAAACATGGAGCTCCTCGAGTTTCTCAAGTCCTGCTATTGAATCTGGAATGGACTGTTATGCCAAACAA
	6	8
3460_37	CLocus_3460_Sample_10_Locus_2518_Allele_0	Ty-1 copia retrotransposon	2.63E-04	78%		GTGCATATGCCACAATATCAGTAAACCGAGCAGGCTTCTGAATTTCCCTTCTCGATCTTCTGTTTGCAATGTAATCTTGTTGCTGTGGA
	6	16
3463_88	CLocus_3463_Sample_6_Locus_3579_Allele_0	zinc finger C3H1 domain-containing isoform X2	1.59E-04	91%		ATGGTTGATCTTCTTGGCCAGAAAGGAATTCCAATAGGTCCAACAGAGTCAAGCATTGTAAAATCGAAAAGTCAAAGTGATAAACATGC
	1	11
3620_36	CLocus_3620_Sample_6_Locus_3738_Allele_0	Ty-1 copia retrotransposon	3.99E-06	89%		ATTACATTGCAAACAGAAGATCGAGAAGGGAAATTCGGAAGCCTGCTCGGTTTACTGATATTGTGGCATATGCACTTCCCGTTATTGAA
	4	16
3635_88	CLocus_3635_Sample_10_Locus_3602_Allele_0	hypothetical protein PRUPE_ppa009235mg [Prunus persica]	1.97E-11	86.35%		ATATATGCCTGCTCCACGGTTCATCTGCTCCTGATCTTGTAAAGGATTTAACCCAGGAACAAGAAGTGGGTACATGATTGGTAACATCT
	11	16
3648_11	CLocus_3648_Sample_10_Locus_2374_Allele_0	G-type lectin S-receptor-like serine threonine- kinase At2g19130	2.83E-12	90.70%	EC:2.7.11	AGATTGAAGAGGTCTCCGATCCAAATTGAACATCCACTGCTATTATAAGCATAAGCAGTGCAAGAGCAATTATTTAAGCAGATTGATTT
	6	14
3750_85	CLocus_3750_Sample_10_Locus_868_Allele_0	hypothetical protein PRUPE_ppa007833mg [Prunus persica]	9.40E-05	100%		ATGGTTGATCTTCTTGGCTACGGTTCAATTCTTTTTCCAGCATAGCAATAACATCTTCCTGGGTAACAAAGATGGCCCTTTCTGCCGCC
	6	14
3761_45	CLocus_3761_Sample_10_Locus_3668_Allele_0	PREDICTED: uncharacterized protein LOC103343761	5.16E-11	87%		ATACAAACTTGGACAAGACTCCGTAGGATGTCCGGGATTAGCACACACAGCACACACTTGTGCTTGAGGGATTAACTGCTTAACAAGGT
	14	16
3768_53	CLocus_3768_Sample_10_Locus_2373_Allele_0	G-type lectin S-receptor-like serine threonine- kinase At2g19130	1.70E-10	84.25%	EC:2.7.11	ACTGCTATTATAAGCATAAGCAGTGCAAGAGCAATTATTTAAGCAGATTGATTCACATCCAGCAATAGTCTCAACCTTCGCAGACTGCT
	3	11
3782_1	CLocus_3782_Sample_10_Locus_662_Allele_0	ATPase WRNIP1	4.98E-11	81.15%		AGTGGTTTGTACGATAAGCCATTTCCACACTACTATCTCTTGGGAGAGATATACGGAAAGGATCGTGTTGTGGGTGCAAATGCTGGTAA
	8	16
3796_47	CLocus_3796_Sample_10_Locus_1215_Allele_0	cysteine-rich receptor kinase 10	1.80E-08	91.50%	EC:2.7.11	GGATGCTACTGGTTTGTAGTGGTTACATGCCTCCAGAATATGCAATGTACGGACAGTTCTCTGTGAAGTCCGATGTGTACAGTCTTGGT
	6	8
3801_2	CLocus_3801_Sample_11_Locus_7106_Allele_0	Ty-1 copia retrotransposon	1.97E-06	90.67%		GACAGAGAAGGGAAATTCGGAAGCCTGCTCGGTTTACTGATATTGTGGCATATGCACTTCCCGTTATTGAAGATGATATTCCATCCGCC
	6	8
3829_83	CLocus_3829_Sample_10_Locus_1576_Allele_0	hypothetical protein PRUPE_ppa018392mg, partial [Prunus persica]	1.65E-05	75%		ATGTACTCCAAACGTCTAACGGGTGATCATTTGCTTCGATAACCTGAACCGCTTCTTCAAGCTAGGCTTGATTGTGCGGGAGTCTTTTA
	1	9
3838_53	CLocus_3838_Sample_10_Locus_1081_Allele_0	G-type lectin S-receptor-like serine threonine- kinase At2g19130	4.17E-08	97.30%	EC:2.7.11	GGCTTTGGTTCTGTTTTCAAAGGGACCCTGCCTGATTCATCTGTCATAGCAGTAAAGAAGCTTGAAAGTGTCAGCCAAGAAGATCAACC
	6	16
3952_80	CLocus_3952_Sample_10_Locus_714_Allele_0	hypothetical protein VITISV_017554	8.80E-06	85.80%		ATGGTTGATCTTCTTGGGGTTAAGCCGTTCTCTCTGCAGCTTACATTATAAATAGGATTCCCTCAAGTATCTTGAATTTTCAAACTCCT
	1	6
3961_21	CLocus_3961_Sample_11_Locus_2811_Allele_0	Ty-1 copia retrotransposon	3.45E-06	85.40%		ATGGTTGATCTTCTTGGCATAAACCCATTTACAACCAATTGCTTTCTTCCCCTTTGGTAACTGAACCAGCTTCCAAAGTCTCATTTTTA
	1	11
3970_21	CLocus_3970_Sample_10_Locus_779_Allele_0	G-type lectin S-receptor-like serine threonine- kinase At2g19130	1.55E-11	90.95%	EC:2.7.10.1; EC:2.7.11	GTTGAGACTATTGCTGGATGTGAATCAATCTGCTTAAATAATTGCTCTTGCACTGCTTATGCTTATAATAGCAGTGGATGTTCAATTTG
	1	11
3979_42	CLocus_3979_Sample_10_Locus_1255_Allele_0	(+)-neomenthol dehydrogenase-like isoform X2	3.45E-12	84.85%		GTATAGGGTGGAAAGATAGTTGGCCAGCTTTTGTTTTCTACCAAACCTTGTTTAAAGTCTTCTAAAAGCTCAGCCAACACTGCATCTAT
	14	16
3985_38	CLocus_3985_Sample_10_Locus_717_Allele_0	G-type lectin S-receptor-like serine threonine- kinase At2g19130	4.60E-11	79.90%	EC:2.7.11	ATAAGCAGTGCAAGAGCAATTATTTAAGCAGATTGATTTACATCCAGCAATAGTCTCAACCTTCGCAGACTGCTCATTTTCAGGCAATG
	1	6
3988_23	CLocus_3988_Sample_10_Locus_1498_Allele_0	cysteine-rich receptor kinase 25	4.51E-08	92%	EC:2.7.11	ATGGTTGATCTTCTTGGCAGTTAAAATCTCTAAGATCAGGACACCAAGACTGTACACATCGGACTTCACAGAGAACTGTCCGTGCATTG
	11	16
4048_36	CLocus_4048_Sample_10_Locus_2649_Allele_0	G-type lectin S-receptor-like serine threonine- kinase At2g19130	4.50E-11	91.65%	EC:2.7.11	GTTCTTTGTTGCATCTTGCAGATCTCTGTACCCAAAGGCCACCAATGAACCCTCTACTGCTTTTCCCGTTCCAGTCACTCTCTTCCTTT
	1	16
4052_34	CLocus_4052_Sample_10_Locus_2520_Allele_0	gag-pol poly	1.27E-04	95.92%		ATGGTTGATCTTCTTGGCTAAGCACACCACGACTTTGACAGAGACACGTAGCTTTCATGGTCTCGCCTCTTTTTATCGACGATTTATTC
	14	16
4081_11	CLocus_4081_Sample_10_Locus_3517_Allele_0	(+)-neomenthol dehydrogenase-like isoform X2	2.05E-10	86.20%		ATTCACAGCTGCTTTGAGACTGTATAGGGTGGAAAGATAGTTGGCCAGCTTTTGTTTTCTACCAAACCTTGTTTAAGGTCTTCTAAATG
	6	7
4101_17	CLocus_4101_Sample_10_Locus_1385_Allele_0	geranylgeranyl transferase type-2 subunit beta 1-like [Pyrus x bretschneideri]	2.69E-08	93.65%	EC:2.5.1.60	ATGGTTGATCTTCTTGGCAAGCTGCACGCCGTGGATGTCGAGGAGGTTGTTTCCTGGGTCCTCCAGTGCCAACATGACTCAGGTATGTA
	1	11
4138_13	CLocus_4138_Sample_10_Locus_2698_Allele_0	ATPase WRNIP1	3.64E-10	81.25%		ATTTGCACCCACAACACGATCCTTTCCATATATCTCTCCCAAGAGATAGTAGTGTGGAAATGGCTTATCGTACAAACCACTTGCCTCTT
	6	8
4144_3	CLocus_4144_Sample_10_Locus_3336_Allele_0	Ty-1 copia retrotransposon	4.29E-07	90.33%		AGACAGAGAAGGGAAATTCGGAAGCCTGCTCGGTTTACTGATATTGTGGCATATGCACTTCCCGTTATTGAAGATGATATTCCATCCGC
	2	6
4146_87	CLocus_4146_Sample_10_Locus_447_Allele_0	hypothetical protein B456_006G116800	4.05E-04	84%		GGAACCAAACACATGAAGAGTGAAGGAATTACATACAAAAGGCAATGTCAATTCGCTATTTGCAACTAGGCACGATCTACCAGACCCAA
	6	11
4157_15	CLocus_4157_Sample_10_Locus_1939_Allele_0	(+)-neomenthol dehydrogenase-like isoform X1	9.34E-10	90.55%		GCTTTTGTTTTCTACCAAACCTTGTTTAAAGTCTTCTAAATGCTCAGCCAACACTGCATCTATTCTCTCTTCTGTAAGGCTTTCGGCAT
	12	16
4219_26	CLocus_4219_Sample_6_Locus_4383_Allele_0	G-type lectin S-receptor-like serine threonine- kinase At2g19130	1.69E-06	98.25%		GTCCCTTTGAAAACAGAACCAAAGCCGCCTCCCCCCAATTTTTCTGAGAAGTTCTTTGTTGCATCTTGCAGATCTCTGTACCCAAAGGC
	6	16
4309_45	CLocus_4309_Sample_10_Locus_2382_Allele_0	Ty-1 copia retrotransposon	1.70E-07	96%		GGATTTTATTGCAATCAGAAGACAGAGAAGGGAAATTCGGAAGCCCGCTCGGTTTACTGATATTGTGGCATATGCACTTCCCGTTATTG
	6	16
4322_32	CLocus_4322_Sample_10_Locus_1239_Allele_0	succinate dehydrogenase assembly factor mitochondrial-like [Gossypium hirsutum]	5.60E-11	93.65%		ACTCACTTGACACAAGTGACTCAATCTGTTGTCGATCTTCAGCAGATTTGGCACGGGCTGCCCTCAGAAACCCTCTGTATAGACTAAGA
	3	11
4365_52	CLocus_4365_Sample_10_Locus_449_Allele_0	Retrovirus-related Pol poly from transposon TNT 1-94	2.74E-07	89.90%		GATGAAATCTCTTCATAAAAAATGAGACTTGGAAGCTGGTTCAGTTACCAAAGGGGAAGAAAGCAATTGGTTGCAAATGGGTGTATGCC
	1	3
4397_24	CLocus_4397_Sample_10_Locus_1283_Allele_0	succinate dehydrogenase assembly factor mitochondrial [Malus domestica]	1.22E-09	91.15%		GTTTCTGAGGGCAGCCCGTGCCAAATCTGCTGAAGATCGACAACAGATTGAGTCACTTGTGTCAAGTGAGTTCCGCTGCAATGCCAAGA
	11	15
4453_11	CLocus_4453_Sample_10_Locus_3789_Allele_0	PREDICTED: uncharacterized protein LOC105107971	1.29E-04	75%		ATATTCCATCCGCCTACAAAGAAGCTGTCAGAAGTTCAGAGAACGTGGAGTGGAAGAAATCTATGGATGAGGAGATGAAATCTCTTCAT
	6	10
4510_0	CLocus_4510_Sample_11_Locus_1952_Allele_0	reverse partial	6.56E-05	86.64%		GTTTGGTAACTGAACCAGCTTCCAAGTCTCATTTTTATGAAGAGATTTCATCTCCTCATCCATAGATTTCTTCCACTCCACGCTCTCTG
	1	11
4529_14	CLocus_4529_Sample_6_Locus_4698_Allele_0	G-type lectin S-receptor-like serine threonine- kinase At2g19130	4.67E-12	88.95%	EC:2.7.11	CTATTGCTGGATGTAAATCAATCTGCTTAAATAATTGCTCTTGCACTGCTTATGCTTATAATAGCAGTGGATGTTCAATTTGGATCGGA
	1	6
4553_15	CLocus_4553_Sample_10_Locus_417_Allele_0	Retrovirus-related Pol poly from transposon TNT 1-94	6.25E-09	85.95%		GATCTTCTTGGCATACACCCATTTGCAACCAATTGCTTTCTTCCCCTTTGGTAACTGAACCAGCTTCCAAGTCTCATTTTTATGAAGAG
	1	9
4560_87	CLocus_4560_Sample_10_Locus_126_Allele_0	hypothetical protein PRUPE_ppa018392mg, partial [Prunus persica]	7.60E-06	79%		GTAAAAGAACTCCCGCACAATCAAGCCTAGCTTGAAGAAGCGGTTCAGGTTATCGAAGCAAATGATCACCCGTTAGACGTTTGGAGTAC
	6	14
4564_46	CLocus_4564_Sample_10_Locus_973_Allele_0	cysteine-rich receptor kinase 10	1.50E-08	92.75%	EC:2.7.11	GATGCTACTGGTTTGTAGTGGTTACATGCCTCCAGAATATGCAATGCACGGACAGTTCTCTGTGAAGTCCGATGTGTACAGTCTTGGTG
	11	15
4616_9	CLocus_4616_Sample_6_Locus_4785_Allele_0	G-type lectin S-receptor-like serine threonine- kinase At2g19130	1.11E-10	88.39%	EC:2.7.11	GTACCCAAAGGCCACCAATGAACCCTCTACTGCTTTTCCCATTCCAGTCACTCTCTTCCTTTGTCTCAAGATTACAACCACAATAAGGC
	6	16
4649_31	CLocus_4649_Sample_6_Locus_4818_Allele_0	Pentatricopeptide repeat-containing	1.73E-04	94.57%		ATAAAGCTTGAAAGAGAAAAGGGAAAGAAGACTAACAATTCTGACGAGATTGAGTGCCTTTTGCCCAGACCCAGCTGAGTCTCTTTTCT
	3	11
4688_4	CLocus_4688_Sample_11_Locus_9401_Allele_0	Retrovirus-related Pol poly from transposon TNT 1-94	5.33E-05	86.25%		GAACGTGGAGTGGAAGAAATCTATGGATGAGGAGATGAAATCTCTTCATAAAAATGAGACTTGGAAGCTGGTTCAGTTACCAAAGGGGA
	6	8
4706_43	CLocus_4706_Sample_10_Locus_263_Allele_0	succinate dehydrogenase assembly factor mitochondrial-like [Gossypium hirsutum]	6.10E-10	90.95%		ATTGCAGCGGAACTCACTTGACACAAGTGACTCAATCTGTTGTCGATCTTCAGCAGATTTGGCACGGGCTGCCCTCAGAAACCCTCTGT
	9	11
4738_35	CLocus_4738_Sample_10_Locus_10_Allele_0	(+)-neomenthol dehydrogenase-like isoform X2	7.84E-12	87.05%		GTGGAAAGATAGTTGGCCAGCTTTTGTTTTCTACCAAACCTTGTTTAAAGTCTTCTAAAAGCTCAGCCAACACTGCATCTATTCTCTCT
	6	14
4748_1	CLocus_4748_Sample_10_Locus_500_Allele_0	TIR-NBS type disease resistance	7.08E-06	82%		GCCTGCTCGGTTTACTGATATTGTGGCATATGCACTTCCCGTTATTGAAGATGATATTCCATCCGCCTACAAAGAAGCTGTCAGAAGTT
	6	16
4757_3	CLocus_4757_Sample_10_Locus_1963_Allele_0	(+)-neomenthol dehydrogenase-like isoform X2	3.52E-12	85.40%		GACCTTAAACAAGGTTTGGTAGAAAACAAAAGCTGGCCAACTATCTTTCCACCCTATACAGTCTCAAAAACAGCTGTGAATGCATACAC
	1	16
4782_29	CLocus_4782_Sample_11_Locus_8735_Allele_0	Ty-1 copia retrotransposon	6.33E-04	82%		CGTTCTCTGAACTTCTGACAGCTTCTTTGAAGGCGGATGGAATATCATCTTCAATAACGGGAAGTGCATATGCCACAATATCAGTAAAC
	1	9
4786_33	CLocus_4786_Sample_10_Locus_55_Allele_0	succinate dehydrogenase assembly factor mitochondrial-like [Gossypium hirsutum]	1.81E-10	93.95%		ATACAGAGGGTTTCTGAGGGCAGCCCGTGCCAAATCTGCTGAAGATCGACAACAGATTGAGTCACTTGTGTCAAGTGAGTTCCGCTGCA
	1	6
4861_9	CLocus_4861_Sample_10_Locus_2276_Allele_0	G-type lectin S-receptor-like serine threonine- kinase At2g19130	3.82E-12	99.40%	EC:2.7.11	ATTGGTGGCATTTGGGTACAGAGATCTGCAAGATGCAACAAAGAACTTCTCAGAAAAATTGGGGGGAGGAGGCTTTGGTTCTGTTTTCA
	2	6
4896_28	CLocus_4896_Sample_10_Locus_3576_Allele_0	PREDICTED: uncharacterized protein LOC107882013	2.62E-04	100%		ATGGTTGATCTTCTTGGCAAGCGATCTGCCCCCATCATTGACTACCTGGTTAACGAAAACTTACCCAAGGACAAGTCCGAGGCTCGGAA
	1	9
4928_18	CLocus_4928_Sample_10_Locus_3161_Allele_0	D-lactate dehydrogenase [cytochrome] mitochondrial	5.01E-10	88.85%	EC:3.4.23	GTTATTGGTGCCATAATAATACTGAACCCTGGAATAAATCGTCGATAAAAAGAGGCGAGACCATGAAAGCTACGTGTCTCTGTCAAAGT
	9	11
4963_2	CLocus_4963_Sample_6_Locus_5132_Allele_0	PREDICTED: uncharacterized protein LOC103343761	1.62E-06	92.33%		GTGTGTGCTAATCCCGGACACCTACGGAGTCTTGTCCAAGTTTGTATGGTGATGGAGAAGAGATGGCTCAAGCACACTATATGCAGCAA
	1	4
5064_17	CLocus_5064_Sample_6_Locus_5235_Allele_0	(+)-neomenthol dehydrogenase-like isoform X1	3.30E-10	92.65%		GTTTAAAGTCTTCTAAAAGCTCAGCCAACACTGCATCTATTCTCTCTTCTGTAAGGCTTTCGGCATCACTTAGCACCTCTTTAGCCCAT
	6	16
5075_4	CLocus_5075_Sample_6_Locus_5249_Allele_0	(+)-neomenthol dehydrogenase-like	6.07E-11	87.90%		GGTTCGGTAGAAAACAAAAGCTGGCCAACTATCTTTCCACCCTATACAGTCTCAAAAGCAGCTGTGAATGCATACACTAGAATTCTGGC
	1	2
5103_2	CLocus_5103_Sample_10_Locus_352_Allele_0	G-type lectin S-receptor-like serine threonine- kinase At2g19130	1.02E-11	91.60%	EC:2.7.11	ATATTGAGACAAAGGAAGAGAGTGACTGGAATGGGAAAAGCAGTAGAGGGTTCATTGGTGGCATTTGGGTACAGAGATCTGCAAGATGC
	1	16
5113_10	CLocus_5113_Sample_10_Locus_3933_Allele_0	(+)-neomenthol dehydrogenase-like isoform X1	2.69E-10	93.85%		GTCTTCTAAAAGCTCAGCCAACACTGCATCTATTCTCTCTTCTGTAAGGCTTTCGGCATCACTTAGCACCTCTTTAGCCCATCCATTTG
	1	4
5119_44	CLocus_5119_Sample_6_Locus_5296_Allele_0	hypothetical protein PRUPE_ppa001435mg [Prunus persica]	2.96E-04	92.50%		GTGCAAGAGCAATTATTTAAGCAGATTGATTCACATCCAGCAATAGTCTCAGGCCTTATTGTGGTTGTAATCTTGAGACAAAGGAAGAG
	1	11
5125_57	CLocus_5125_Sample_10_Locus_2397_Allele_0	PREDICTED: uncharacterized protein LOC104899108	2.35E-08	95.60%		ATGGTTGATCTTCTTGGCAAAGAAGGAAGCAAAACCAAGATTGATACGATGGGTTTTATTGCTCCAAGAGTTTGATATAGAAATCAGAG
	1	11
5132_31	CLocus_5132_Sample_6_Locus_5311_Allele_0	Ty-1 copia retrotransposon	2.28E-07	89%		ATTGCAAACAGAAGATCGAGAAGGGAAATTCAGAAGCCTGCTCGGTTTACTGATATTGTGGCATATGCACTTCCCGTTATTGAAGATGA
	14	16
5146_77	CLocus_5146_Sample_10_Locus_1708_Allele_0	G-type lectin S-receptor-like serine threonine- kinase At2g19130	9.91E-13	91.75%	EC:2.7.10.1; EC:2.7.11	GTCTCCGATCCAAATTGAACATCCACTGCTATTATAAGCATAAGCAGTGCAAGAGCAATTATTTAAGCAGATTGATTCACATCCAGCAA
	6	14
5168_46	CLocus_5168_Sample_10_Locus_3661_Allele_0	(+)-neomenthol dehydrogenase-like	4.42E-10	92.40%		TGGTTGATCTTCTTGGCCAGAATTCTAGTGTATGCATTCACAGCTGCTTTTGAGACTGTATAGGGTGGAAAGATAGTTGGCCAGCTTTT
	1	11
5187_15	CLocus_5187_Sample_10_Locus_1593_Allele_0	G-type lectin S-receptor-like serine threonine- kinase At2g19130	1.17E-09	88.65%	EC:2.7.11	GCTGAGCCTGCCACAGCACCAATAATCAATCCCTTATTGCTTTTAGGACTCTTAAACTCTGAAGCTGCAAGTCTGAGGTACAAAGTTAT
	1	11
5212_41	CLocus_5212_Sample_10_Locus_478_Allele_0	ATPase WRNIP1	1.96E-07	84.78%		ATACCAACATCATTTTCTCTTCATTCCATCCAAAGCCACTTGGAGATAACATCTCAGTTAAGGCAAAATATTTTAACTTCAATGTCTTG
	1	6
5215_14	CLocus_5215_Sample_10_Locus_780_Allele_0	G-type lectin S-receptor-like serine threonine- kinase At2g19130	8.86E-12	98.40%	EC:2.7.11	GGTTCATTGGTGGCATTTGGGTACAGAGATCTGCAAGATGCAACAAAGAACTTCTCAGAAAAATTGGGGGGAGGAGGCTTTGGTTCTGT
	4	16
5280_88	CLocus_5280_Sample_10_Locus_2983_Allele_0	G-type lectin S-receptor-like serine threonine- kinase At2g19130	2.02E-09	83.10%	EC:2.7.11	AGTCTGAGGTACAAAGTTATTCCCTGACTATCACTTGATGAGGATTCTTGCAGATTGAAGAGGTCTCCGATCCAAATTGAACATCCACT
	6	11
5342_62	CLocus_5342_Sample_6_Locus_5531_Allele_0	(+)-neomenthol dehydrogenase-like isoform X2	6.08E-10	87.15%		CTTACAGAAGAGAGAATAGATGCAGTGTTGGCTGAGCATTTAGAAGACTTTAAACAAGGTTTCGTAGAAAACAAAAGCTGGCCAGCTCT
	6	11
5357_37	CLocus_5357_Sample_10_Locus_2660_Allele_0	(+)-neomenthol dehydrogenase-like isoform X1	1.35E-08	92%		GTTTTTTATGTTGCTTCAGAATTTTCCAAATGGATGGCCTAAAGAGGTACTAAGTGATGCCGAAAGCCTTACAGAAGAGAGAATAGATG
	6	16
5384_33	CLocus_5384_Sample_10_Locus_1980_Allele_0	ATPase WRNIP1	6.29E-11	84%		ATTTCCACACTACTATCTCTTGGGAGAGATATACGGAAAGGATCGTGTTGTGGGTGCAAATGCTGGTAATGCGGATGATGATGAAGAAG
	1	6
5389_87	CLocus_5389_Sample_10_Locus_1289_Allele_0	plant intracellular Ras-group-related LRR 3	4.99E-06	98%		AAGGAAACTAAAAGATTGGACGAAACATGGAGCTCCTCGAGTTTCTCAAGTCCTGCTATTGAATCTGGAATGGACTGTTATGCCAAAAA
	1	6
5403_20	CLocus_5403_Sample_10_Locus_3961_Allele_0	Ty-1 copia retrotransposon	3.26E-07	86.50%		TGGTTGATCTTCTTGGCATAAACCCATTTGCAACCAATTGCTTTCTTCCCCTTTGGTAACTGAACCAGCTTCCAAGTCTCATTTTATGA
	1	6
5419_85	CLocus_5419_Sample_10_Locus_2123_Allele_0	plant intracellular Ras-group-related LRR 3	4.99E-06	95%		GGAAACTAAAAGATTGGACGAAACATGGAGCTCCTCGAGTTTCTCAAGTCCTGCTATTGAATCTGGAATGGACTGTTATGCCAAACAAA
	6	10
5435_0	CLocus_5435_Sample_10_Locus_278_Allele_0	hypothetical protein PRUPE_ppb020424mg [Prunus persica]	1.37E-05	85.67%		CCAAACACATGAAGAGTCAGCTGCCGCCGGAAAAAGTCCTGAGCAGAAAGGGCCATCTTTTGTTACCCAGGAAGATGTTATTGCTATGC
	1	3
5488_15	CLocus_5488_Sample_10_Locus_1847_Allele_0	Ty-1 copia retrotransposon	8.83E-05	79%		ATCAGTAAACCGAGCAGGCTTCCGAATTTCCCTTCTCTGTCTTCTGATTGCAATAAAATCTTGTTGCTGTGGAGGCTCTTGGGTAGGTG
	1	11
5491_3	CLocus_5491_Sample_6_Locus_5686_Allele_0	Ty-1 copia retrotransposon	4.59E-07	96%		ACAAGATTTTATTGCAATCAGAAGACAGAGAAGGGAAATTCGGAAGCCTGCTCGGTTTACTGATATTGTGGCATATGCACTTCCCGTTA
	6	8
5645_83	CLocus_5645_Sample_10_Locus_164_Allele_0	signal recognition particle 54 kDa chloroplastic-like	3.75E-10	99.80%		AGTCATTGCATCCACAACAAGCAAAACTTCTGTGGGGTTCAATACGCGCTTAACTTCTTTCAATTCATCCATCATTCCTTTGTCTATCT
	1	16
5722_48	CLocus_5722_Sample_6_Locus_5917_Allele_0	(+)-neomenthol dehydrogenase-like isoform X2	4.60E-09	89.90%		ATGCCGAAAGCCTTACAGAAGAGAGAATAGATGCAGTGTTGGCTGAGCTTTTAGAAGACTTTAAACAAGGTTCGGTAGAAAACAAAAGC
	8	16
5733_6	CLocus_5733_Sample_10_Locus_441_Allele_0	Retrovirus-related Pol poly from transposon TNT 1-94	5.79E-06	84.25%		ATAAACTCATTTGCAACCAATTGCTTTCTTCCACTTTGGTAACTGAACAACCTTCCAAGTCTCATTTTTATGAAGAGATTTTATCTCCT
	14	16
5760_38	CLocus_5760_Sample_11_Locus_7466_Allele_0	Ty-1 copia retrotransposon	2.20E-08	96%		ATTGCAATCAGAAGACAGAGAAGGGAAATTCGGAAGCCTGCTCGGTTTACTGATATTGTGGCATATGCACTTCCCGTTATTGAAGATGA
	3	11
5966_63	CLocus_5966_Sample_10_Locus_3966_Allele_0	plant intracellular Ras-group-related LRR 3 [Gossypium arboreum]	5.68E-04	100%		TGAGGATCCTCAATGTGTCAGGAAACAAGCTGGATGCCCTTCCTGAAAGCATTGCTCGTTGCAGGTAATGTCTCAAATTTTCTTTTTCC
	1	6
6013_14	CLocus_6013_Sample_10_Locus_4109_Allele_0	G-type lectin S-receptor-like serine threonine- kinase At2g19130	6.34E-11	87.85%	EC:2.7.11	ATTGTGGTTGTAATATTGAGACAAAGGAAGAGAGTGACTGGAATGGGAAAAGCAGTAGAGGGTTCATTGGTGGCCTTTGGGTACAGAGA
	14	16
6144_83	CLocus_6144_Sample_10_Locus_1574_Allele_0	RNA-directed DNA polymerase homolog	1.62E-11	94.50%	EC:3.1.26.4	TGGTTGATCTTCTTGGCAATGGAAAGTTGTCTTTAGGGCACGCCTTGTTGAGGTCTGTGTAGTCGACACACACTCTCCACATGCCTTTA
	6	14
6187_10	CLocus_6187_Sample_10_Locus_1109_Allele_0	Ty-1 copia retrotransposon	2.08E-05	88%		AACAAGATTACATTGCAAACAGAAGATCGAGAAGGGAAATTCGGAAGCCTGCTCGGTTTACTGATATTGTGGCATATGCACTTCCCGTT
	6	16
6195_42	CLocus_6195_Sample_7_Locus_745_Allele_1	PREDICTED: uncharacterized protein LOC105107971	9.48E-04	72%		AGAGATTTCATCTCCTCATCCATAGATTTCTTCCACTCCACGTTCTCTGAACTTCTGACAGCTTCTTTGTAGGCGGATGGAATATCATC
	1	6
6255_15	CLocus_6255_Sample_7_Locus_870_Allele_0	G-type lectin S-receptor-like serine threonine- kinase At2g19130	8.86E-12	98.40%	EC:2.7.11	GGGTTCATTGGTGGCATTTGGGTACAGAGATCTGCAAGATGCAACAAAGAACTTCTCAGAAAAATTGGGGGGAGGAGGCTTTGGTTCTG
	9	11
6309_50	CLocus_6309_Sample_10_Locus_1242_Allele_0	Retrovirus-related Pol poly from transposon TNT 1-94	2.98E-06	90.60%		GATGAAATCTCTTCATAAAATGAGACTTGGAAGCTGGTTCAGTTACCAAAAGGGAAGAAAGCAATTGGTTGTAAATGGGTGTATGCCAA
	1	11
6386_58	CLocus_6386_Sample_7_Locus_1159_Allele_0	Retrovirus-related Pol poly from transposon TNT 1-94	7.43E-09	91.45%		ATGAGGAGATGAAATCTCTTCATAAAAATGAGACTTGGAAGCTGGTTCAGTTACCAAAAGGGAAGAAAGCAATTGGTTGTAAATGGGTG
	9	11
6463_21	CLocus_6463_Sample_10_Locus_1427_Allele_0	Ty-1 copia retrotransposon	4.29E-07	90.33%		GAAGACAGAGAAGGGAAATTCGGAAGCCTGCTCGGTTTACTGATATTGTGGCATATGCACTTCCCGTTATTGAAGATGATATTCCATCC
	3	11
6467_88	CLocus_6467_Sample_7_Locus_1338_Allele_0	(+)-neomenthol dehydrogenase-like isoform X1	2.59E-07	97.75%		GTTTTTCATGTTGCTTTAGATTTTTCCAAATGGATGGGCTAAAGAGGTGCTAAGTGATGCCGAAAGCCTTACAGAAGAGAGAATAGATA
	4	16
6470_86	CLocus_6470_Sample_10_Locus_3266_Allele_0	Ty-1 copia retrotransposon	3.01E-05	84%		ATCTTCAATAACGGGAAGTGCATATGCAGCAATATCAGTAAACTGAGTAGGCTTTCGAATTTCCCTTCTCGATCTTCTGGTTGCAATAG
	1	2
6576_7	CLocus_6576_Sample_10_Locus_3201_Allele_1	Ty-1 copia retrotransposon	2.16E-04	88%		ATATCATCTTCAATAACAGGAAGTGCATATGCTACAATATCAGTAAACCGAGCAAGCTTTCGAATTTCCCTTCTCGATCTTCTGGTTGT
	6	16
6631_2	CLocus_6631_Sample_10_Locus_817_Allele_0	succinate dehydrogenase assembly factor mitochondrial [Pyrus x bretschneideri]	1.68E-11	94%		GTCGATCTTCAGCAGATTTGGCACGGGCTGCCCTCAGAAACCCTCTGTATAGACTAAGAACTTGTTTCTGCATCCCAGAAAGCCTTGGT
	3	11
6636_30	CLocus_6636_Sample_11_Locus_3829_Allele_0	Ty-1 copia retrotransposon	4.07E-04	81%		GGCACCTACCCAAGAGCCTCCACAGCAACAGGATTTTATTGCAATCAGAAGACAGAGAAGGGAAATTCGGAAGCCTGCTCGGTTTACTG
	1	3
6651_9	CLocus_6651_Sample_10_Locus_3029_Allele_0	Ty-1 copia retrotransposon	7.14E-06	86%		ACAGCAACAAGATTTTATTGCAATCAGAAGACAGAGAAGGGAAATTCGGAAGCCTGCTCGGTTTACTGATATTGTGGCATATGCACTTC
	1	11
6654_0	CLocus_6654_Sample_10_Locus_899_Allele_0	SKP1 1B	7.05E-11	93%	EC:3.1.1.3	ATCTCTTCATGTGTCTTTCCCTTGATCATGTCTGCCACAACTTGGCAAGTCAAATCCAGCAAGCTCTTGATGTTCAGATAGTTTGCAGC
	6	10
6717_5	CLocus_6717_Sample_10_Locus_470_Allele_0	G-type lectin S-receptor-like serine threonine- kinase At2g19130	4.76E-12	86.25%	EC:2.7.11	GTGAACGTTGAGACTATTGCTGGATGTGAATCAATCTGCTTAAATAATTGCTCTTGCACTGCTTATGCTTATAATAGCAGTGGATGTTC
	12	16
6723_30	CLocus_6723_Sample_10_Locus_2393_Allele_0	Retrovirus-related Pol poly from transposon TNT 1-94	6.56E-09	88.20%		ATCTCTTCATAAAAATGAGACTTGGAAGGTTGTTCAGTTACCAAAGGGGAAGAAAGCAATTGGTTGCAAATGGGTTTATGCCAAGAAGA
	1	4
6742_38	CLocus_6742_Sample_10_Locus_3079_Allele_0	G-type lectin S-receptor-like serine threonine- kinase At2g19130	4.32E-08	85.75%	EC:2.7.11	ATTCACATCCAGCAATAGTCTCAACCTTCACAGACTGCACATTTTCAGGCAATGACATCCTAGCCATTTTCAGAAACTTGTCTTGCTTC
	2	6
6790_76	CLocus_6790_Sample_7_Locus_2014_Allele_0	G-type lectin S-receptor-like serine threonine- kinase At2g19130	8.15E-13	89.55%	EC:2.7.11	AATCAATCTGCTTAAATAATTGCTCTTGCACTGCTTATGCTTATAATAGCAGTGGATGTTCAATTTGGATCGGAGACCTCTTCAATCTG
	8	16
6861_29	CLocus_6861_Sample_10_Locus_2174_Allele_0	G-type lectin S-receptor-like serine threonine- kinase At2g19130	3.79E-11	90.65%	EC:2.7.11	GTAATCTTGAGACAAAGGAAGAGAGTGACTGGAACGGGAAAAGCAGTAGAGGGTTCATTGGTGGCCTTTGGGTACAGAGATCTGCAAGA
	6	14
6881_43	CLocus_6881_Sample_11_Locus_10035_Allele_0	cysteine-rich receptor kinase 25	6.35E-09	93.55%	EC:2.7.11	GCTACTGGTTTGTAGTGGTTACATGCCTCCAGAATATGCAATGCACGGACAGTTCTCTGTGAAGTCCGACGTGTACAGTCTTGGTGTCC
	1	5
6997_55	CLocus_6997_Sample_7_Locus_2411_Allele_0	G-type lectin S-receptor-like serine threonine- kinase At2g19130	4.96E-06	99.80%		GGTACAGAGATCTGCAAGATGCAACAAAGAACTTCTCAGAAAAATTGGGGGGAGGAGGCTTTGGTTCTGTTTTCAAAGGGACCCTGCCT
	1	11
7069_35	CLocus_7069_Sample_7_Locus_2535_Allele_0	ATPase WRNIP1	1.30E-05	76.75%		GTTTTCATTGTATGTGTAGTCTAAAAAAGAGGCAAGTGGTTTGTACGATAAGCCATTTCCACACTACTATCTCTTGGGAGAGATATATG
	3	11
7109_53	CLocus_7109_Sample_7_Locus_2608_Allele_0	G-type lectin S-receptor-like serine threonine- kinase At2g19130	2.99E-07	85.20%	EC:2.7.11	GCGAGGATGCTACTGGTGCTGACGGGAAGCAAGACCAGTTTCTGAAAATGGCTAGGATGTCATTGCCTGAAAATAAGCAGTCTGTGAAC
	8	16
7152_0	CLocus_7152_Sample_11_Locus_1499_Allele_0	probable linoleate 9S-lipoxygenase 5 [Malus domestica]	9.98E-05	88%		TTATTTTCTTTCTATTTTCTCGCCCAGCTAACCAGCAAGCTCTAACCCGGCCATCTATCTTTTGATTAACCATCCTCTCCTCTACTTAT
	6	8
7245_8	CLocus_7245_Sample_10_Locus_2269_Allele_0	G-type lectin S-receptor-like serine threonine- kinase At2g19130	8.36E-08	85.75%	EC:2.7.11	GATTGATTCACATCCAGCAATAGTCTCAACCTTCACAGACTGCACATTTTCAGGCAATGACATCCTAGCCATTTTCAGAAACTTGTCTT
	4	16
7386_29	CLocus_7386_Sample_7_Locus_3218_Allele_0	G-type lectin S-receptor-like serine threonine- kinase At2g19130	9.28E-10	87.83%	EC:2.7.11	AGTCAGGGAATAACTTTGTACCTCAGACTTGCAGCTTCAGAGTTTAAGAGTCCTAAAAGCAATAAGGGATTGATTATTGGTGCTGTGGC
	8	16
7412_13	CLocus_7412_Sample_7_Locus_3277_Allele_0	G-type lectin S-receptor-like serine threonine- kinase At2g19130	7.70E-09	88.86%	EC:2.7.11	ATAGCAATTCTCTCAGGCCTTATTGTGGTTGTAATCTTGAGACAAAGGAAGAGAGTGACTGGAACGGGAAAAGCAGTAGAGGGTTCATT
	12	16
7507_50	CLocus_7507_Sample_7_Locus_3467_Allele_0	G-type lectin S-receptor-like serine threonine- kinase At2g19130	1.86E-11	97.25%	EC:2.7.11	AATTTTTCTGAGAAGTTCTTTGTTGCATCTTGCAGATCTCTGTACCCAAAGGCCACCAATGAACCCTCTACTGCTTTTCCCATTCCAGT
	1	3
7540_54	CLocus_7540_Sample_7_Locus_3530_Allele_0	Ty-1 copia retrotransposon	3.65E-07	96%		AATATCATCTTCAATAACGGGAAGTGCATATGCCACAATATCAGTAAACCGAGCAGGCTTCCGAATTTCCCTTCTCTGTCTTCTGATTG
	13	16
7654_3	CLocus_7654_Sample_10_Locus_4013_Allele_0	Ty-1 copia retrotransposon	4.24E-05	88%		ATATCGGGAAGTGCATATGCTACAATATCAGTAAACCGAGCAGGCTTTCGAATTTCCCTTCTCGATCTTCTGGTTGCAATATAATCTTG
	1	11
7689_2	CLocus_7689_Sample_11_Locus_10337_Allele_0	Retrovirus-related Pol poly from transposon TNT 1-94	3.30E-04	87.64%		GAGAGCGTGGAGTGGAAGAAATCTATGGATGAGGAGATGAAATCTCTTCATAAAAATGAGACTTGGAAGCTGGTTCAGTTACCAAAGGG
	1	13
7821_32	CLocus_7821_Sample_7_Locus_4077_Allele_1	Ty-1 copia retrotransposon	9.41E-05	82%		GTTTACTGATATTGTAGCATATGCACTTCCCGTTATTGAAGATGATATTCCATCTGCCTACAAAGAAGCTGTCAGAAGTTCAGAGAGCG
	6	14
7913_83	CLocus_7913_Sample_7_Locus_4223_Allele_0	Ty-1 copia retrotransposon	2.95E-05	85.10%		ATAGACGAGGAGATGAAATCTCTTCATAAAAATGAGACTTAGAAGCTGGTTCAATTACCGAAGGGGAAGAAAGCAATTGGTTGCAAATG
	9	11
8259_49	CLocus_8259_Sample_7_Locus_4775_Allele_0	G-type lectin S-receptor-like serine threonine- kinase At2g19130	4.39E-07	84.40%	EC:2.7.11	GGATGCTACTGGTGCTGACGGGAAGCAAGACCAGTTTCTGAAAATGGCTGGGATGTCATTGCCTGAAAATAAGCAGTCTGTGAACGTTG
	3	11
8587_33	CLocus_8587_Sample_10_Locus_2701_Allele_0	ATPase WRNIP1	4.15E-07	83.79%		ATCATTTTCTCTTCATTCCATCCAAAGCCACTTGGAGATAACATCTCAGTTAAGGCAAAATATTTTAACTTCAATGTCTTGACTCGTGA
	1	11
8690_11	CLocus_8690_Sample_10_Locus_459_Allele_0	Ty-1 copia retrotransposon	3.07E-05	85%		CCACAGCAACAAGATTTTATTGCAATCAGAAGACAGAGAAGGGAAATTCGGAAGCCTGCTCGGTTTACTGATATTGTGGCATATGCACT
	6	16
8808_51	CLocus_8808_Sample_10_Locus_2787_Allele_0	Ty-1 copia retrotransposon	4.92E-06	87.50%		ATGGTTGATCTTCTTGGCATACACCCATTTACAACCAATTGCTTTCTTCCCCTTTGGTAACTGAACCAGCTTCCAAGACCATGAGTAGT
	6	16
8813_11	CLocus_8813_Sample_10_Locus_1492_Allele_0	(+)-neomenthol dehydrogenase-like isoform X2	5.51E-12	87.50%		ATTCACAGCTGCTTTTGAGACTGTATAGGGTGGAAAGATAGTTGGCCAGCTTTTGTTTTCTACCAAACCTTGTTTAAGGTCTTCTAAAT
	6	16
8838_2	CLocus_8838_Sample_10_Locus_2277_Allele_0	G-type lectin S-receptor-like serine threonine- kinase At2g19130	1.17E-08	85%	EC:2.7.11	ATTATTTAAGCAGGCTGATTCACATCCAGCAATAGTCTCAACGTTCACAGACTGCTTATTTTCAGGCAATGACATCCCAGCCATTTTCA
	6	16
9006_24	CLocus_9006_Sample_7_Locus_6146_Allele_0	G-type lectin S-receptor-like serine threonine- kinase At2g19130	4.91E-11	91.65%	EC:2.7.11	GACAAAGGAAGAGAGTGACTGGAACGGGAAAAGCAGTAGAGGGTTCATTGGTGGCATTTGGGTACAGAGATCTGCAAGATGCAACAAAG
	1	16
9025_10	CLocus_9025_Sample_10_Locus_2080_Allele_0	Ty-1 copia retrotransposon	3.67E-06	85.50%		AGCTTCTTTGTAGGCGGATGGAATATCATCTTCAATAACGGGAAGTGCATATGCCACAATATCAGTAAACCGAGCAGGCTTCCGAATTT
	1	13
9094_82	CLocus_9094_Sample_7_Locus_6299_Allele_0	Ty-1 copia retrotransposon	1.70E-07	96%		AATAACGGGAAGTGCATATGCCACAATATCAGTAAACCGAGCAGGCTTCCGAATTTCCCTTCTCTGTCTTCTGATTGCAATAAAATCTT
	12	16
9441_0	CLocus_9441_Sample_10_Locus_213_Allele_0	G-type lectin S-receptor-like serine threonine- kinase At2g19130	5.23E-07	88.50%	EC:2.7.11	TTTAAAATCGCTAGGATGTCATTGCCTGAAAATGAGCAGTCTGCGAAGGTTGAGACTATTGCTGGATGTAAATCAATCTGCTTAAATAA
	1	11
9512_0	CLocus_9512_Sample_10_Locus_716_Allele_0	ATPase WRNIP1	1.30E-05	76.75%		ATATATCTCTCCCAAGAGATAGTAGTGTGGAAATGGCTTATCGTACAAACCACTTGCCTCTTTTTTAGACTACACATACAATGAAAACA
	9	11
9577_19	CLocus_9577_Sample_11_Locus_2551_Allele_0	Retrovirus-related Pol poly from transposon TNT 1-94	3.65E-07	89.30%		AATCTATGGATGAGGAGATAAAATCTCTTCATAAAAATGAGACTTGGAAGCTGGTTCAGTTACCAAAGGGGAAGAAAGCAATTGGTTGT
	6	16
9672_53	CLocus_9672_Sample_10_Locus_3775_Allele_0	PREDICTED: uncharacterized protein LOC105107971	2.12E-04	78%		CTCATTTTTATGAAGAGATTTCATCTCCTCATCCATAGATTTCTTCCACTCCACGTTCTCTGAACTTCTGACAGCTTCTTTGTAGGCGG
	1	5
9726_37	CLocus_9726_Sample_8_Locus_837_Allele_0	G-type lectin S-receptor-like serine threonine- kinase At2g19130	5.59E-05	100%		ATGCAACAAAGAACTTCTCAGAAAAATTGGGGGGAGGAGGCTTTGGTTCTGTTTTCAAAGGGACCCTGCCTGATTCATCTGTCATAGCA
	6	8
9993_28	CLocus_9993_Sample_8_Locus_1418_Allele_0	Ty-1 copia retrotransposon	5.06E-04	79%		CACAATATCAGTAAACCGAGCAGGCTTCCGAATTTCCCTTCTCTGTCTTCTGATTGCAATATAATCTTGTTGCTGTGGAGGCTCTTGGG
	6	16
10424_75	CLocus_10424_Sample_8_Locus_2163_Allele_0	G-type lectin S-receptor-like serine threonine- kinase At2g19130	1.30E-12	89.70%	EC:2.7.11	CTCCGATCCAAATTGAACATCCACTGCTATTATAAGCATAAGCAGTGCAAGAGCAATTATTTAAGCAGATTGATTCACATCCAGCAATA
	6	16
11001_50	CLocus_11001_Sample_8_Locus_3402_Allele_0	ATPase WRNIP1	1.24E-04	78.50%		ATATCTCTCCCAAGAGATAGTAGTGTGGAAATGGCTTATCGTACAAACCACTTGCCTCTTTTTTAGACTACACATACAATGAAAACATA
	8	16
11069_17	CLocus_11069_Sample_11_Locus_3185_Allele_0	Retrovirus-related Pol poly from transposon TNT 1-94	4.11E-06	86.45%		ATTGCTTTCTTCCCCTTTGGTAACTGAACCAGCTTCCAAGTCTCATTTTTATGAAGAGATTTCATCTCCTCATCCATAGATTTCTTCCA
	6	14
11174_61	CLocus_11174_Sample_8_Locus_3830_Allele_0	ATPase WRNIP1	1.18E-07	82.50%		ATTGAATCACGAGTCAAGACATTGAAGTTAAAATATTTTGCCTTAACTGAGATGTTATCTCCAAGTGGCTTTGGATGGAATGAAGAGAA
	11	15
11374_32	CLocus_11374_Sample_8_Locus_4331_Allele_0	G-type lectin S-receptor-like serine threonine- kinase At2g19130	3.92E-10	86.73%	EC:2.7.11	AATCCCTTATTGCTTTTAGGACTCTTAAACTCGGAAGCTGCTAGTCTGAGGTACAAAGTTATTCCCTGACTATCACTTGATGTGAGTTG
	3	11
11765_0	CLocus_11765_Sample_10_Locus_474_Allele_0	G-type lectin S-receptor-like serine threonine- kinase At2g19130	6.63E-13	88.45%	EC:2.7.11	GAATCAATCTGCTTAAATAATTGCTCTTGCACTGCTTATGCTTATAATAGCAGTGGATGTTCAATTTGGATCGGAGACCTCTTCAATCT
	1	9
11801_77	CLocus_11801_Sample_10_Locus_1469_Allele_0	ATPase WRNIP1	2.16E-08	87.10%		GTACCTTCACCCACTCGTCATATACACTTTTCTCACATACCAACATCATTTTCTCTTCATTCCATCCAAAGCCACTTAGAGATAACATC
	6	14
11869_85	CLocus_11869_Sample_11_Locus_7743_Allele_0	Ty-1 copia retrotransposon	1.10E-07	88.50%		CTATGGATGAGGAGATGAAATCTCTTCATAAAAATGAGACTTGGAAGCTGGTTCAGTTACCAAAGGGGAAGAAAGCAATTGGTTGCAAA
	8	16
12321_84	CLocus_12321_Sample_10_Locus_1767_Allele_0	Retrovirus-related Pol poly from transposon TNT 1-94	3.90E-04	89.09%		CCTTTTGGTAACTGAACCAGCTTCCAAGTCTCATTTTTATGAAGAGATTTCATCTCCTCATCCATAGATTTCTTCCACTCCACGTTCTC
	4	16
12336_34	CLocus_12336_Sample_8_Locus_6391_Allele_0	G-type lectin S-receptor-like serine threonine- kinase At2g19130	2.19E-10	87.10%	EC:2.7.11	GTGATAGTCAGGGAATAACTTTGTACCTCAGACTAGCAGCTTCAGAGTTTAAGAGTCCTAAAAGCAATAAGGGATTGATTATTGGTGTT
	13	16
12888_0	CLocus_12888_Sample_11_Locus_3399_Allele_0	hypothetical protein PRUPE_ppa007833mg [Prunus persica]	6.82E-08	89.29%		ACTTCTTGGCTACGGTTCAATTCTTTTTCCAGCATAGCAATAACATCTTCCTGGGTAACAAAAGATGGCCCTTTCTGCTCAGGACTTTT
	6	14
12896_28	CLocus_12896_Sample_8_Locus_7488_Allele_0	succinate dehydrogenase assembly factor mitochondrial-like [Gossypium hirsutum]	6.22E-11	93.80%		ACTTGACACAAGTGACTCAATCTGTTGTCGATCTTCAGCAGATTTGGCACGGGCTGCCCTCAGAAACCCTCTGTATAGACTAAGAACTT
	6	16
13180_34	CLocus_13180_Sample_10_Locus_4150_Allele_0	PREDICTED: uncharacterized protein LOC102610832 isoform X1	5.42E-04	76%		ATAGTAGTGTGGAAATGGCTTATCGTACAAACCACTTGCCTCTTTTTTAGACTACACATACAATGAAAACATATAAGTAAGCATTCCAA
	1	3
13213_52	CLocus_13213_Sample_10_Locus_388_Allele_0	hypothetical protein PRUPE_ppa015715mg, partial [Prunus persica]	2.44E-04	94.50%		ATGGTTGATCTTCTTGGCTAAGCACACCACCAATAACTGATTGTATGAAACAAGGTGCTTTTCTTTGGACCCCAGCGGCTGCCAAGGCC
	3	11
13366_34	CLocus_13366_Sample_8_Locus_8578_Allele_0	ATPase WRNIP1	1.28E-10	83%		ATCATCATCCGCATTACCAGCATTTGCACCCACAACACGATCCTTTCCATATATCTCTCCCAAGAGATAGTAGTGTGGAAATGGCTTAT
