# Supplementary material for: Evaluation of multiple approaches to identify genome-wide polymorphisms in closely related genotypes of sweet cherry (Prunus avium L.)
Source: Comput Struct Biotechnol J. 2017 Mar 18;15:290–8. doi: 10.1016/j.csbj.2017.03.002 (PMC5376269; doi:10.1016/j.csbj.2017.03.002)
Supplement: Supplementary File 4 — SNParray STRUCTURE input file. [file mmc4.csv]

	Pa1Cl_snp_sweet_4_09145953	RosBREED_snp_sweet_1_00043011	RosBREED_snp_sweet_1_00348730	RosBREED_snp_sweet_1_00538005	RosBREED_snp_sweet_1_00599759	RosBREED_snp_sweet_1_00847464	RosBREED_snp_sweet_1_00885553	RosBREED_snp_sweet_1_01111320	RosBREED_snp_sweet_1_01197874	RosBREED_snp_sweet_1_01238095	RosBREED_snp_sweet_1_01331155	RosBREED_snp_sweet_1_01450317	RosBREED_snp_sweet_1_02115377	RosBREED_snp_sweet_1_02241751	RosBREED_snp_sweet_1_02441717	RosBREED_snp_sweet_1_04771145	RosBREED_snp_sweet_1_05839154	RosBREED_snp_sweet_1_05878432	RosBREED_snp_sweet_1_05894052	RosBREED_snp_sweet_1_05962255	RosBREED_snp_sweet_1_06215653	RosBREED_snp_sweet_1_06460845	RosBREED_snp_sweet_1_07130958	RosBREED_snp_sweet_1_07328678	RosBREED_snp_sweet_1_07824263	RosBREED_snp_sweet_1_09597368	RosBREED_snp_sweet_1_10316151	RosBREED_snp_sweet_1_10603637	RosBREED_snp_sweet_1_10637855	RosBREED_snp_sweet_1_10878674	RosBREED_snp_sweet_1_12191200	RosBREED_snp_sweet_1_12292557	RosBREED_snp_sweet_1_13052512	RosBREED_snp_sweet_1_14110306	RosBREED_snp_sweet_1_14281912	RosBREED_snp_sweet_1_15061804	RosBREED_snp_sweet_1_16612689	RosBREED_snp_sweet_1_17571526	RosBREED_snp_sweet_1_19836475	RosBREED_snp_sweet_1_19999922	RosBREED_snp_sweet_1_22481130	RosBREED_snp_sweet_1_22554385	RosBREED_snp_sweet_1_23209463	RosBREED_snp_sweet_1_23904376	RosBREED_snp_sweet_1_24161765	RosBREED_snp_sweet_1_24399603	RosBREED_snp_sweet_1_24575772	RosBREED_snp_sweet_1_25252796	RosBREED_snp_sweet_1_26047253
Bing	1	3	3	1	1	2	3	3	1	6	2	3	3	3	3	3	3	3	2	3	1	5	1	6	1	6	1	1	1	1	6	1	6	2	3	3	3	2	2	3	3	3	1	1	3	5	2	6	6
Bing	-9	-9	-9	-9	-9	-9	-9	-9	-9	-9	-9	-9	-9	-9	-9	-9	-9	-9	-9	-9	-9	-9	-9	-9	-9	-9	-9	-9	-9	-9	-9	-9	-9	-9	-9	-9	-9	-9	-9	-9	-9	-9	-9	-9	-9	-9	-9	-9	-9
Glory	6	3	6	6	6	2	1	6	5	1	5	6	1	3	6	1	1	1	5	1	5	1	5	1	5	1	5	3	3	2	3	3	3	2	3	3	3	2	2	3	1	6	3	2	3	1	1	3	3
Glory	-9	-9	-9	-9	-9	-9	-9	-9	-9	-9	-9	-9	-9	-9	-9	-9	-9	-9	-9	-9	-9	-9	-9	-9	-9	-9	-9	-9	-9	-9	-9	-9	-9	-9	-9	-9	-9	-9	-9	-9	-9	-9	-9	-9	-9	-9	-9	-9	-9
Kimberly	6	3	6	6	6	2	1	6	5	1	5	6	1	3	6	1	1	1	5	1	5	1	5	1	5	1	5	3	3	2	3	3	3	2	3	3	3	2	2	3	1	6	3	2	3	1	1	3	3
Kimberly	-9	-9	-9	-9	-9	-9	-9	-9	-9	-9	-9	-9	-9	-9	-9	-9	-9	-9	-9	-9	-9	-9	-9	-9	-9	-9	-9	-9	-9	-9	-9	-9	-9	-9	-9	-9	-9	-9	-9	-9	-9	-9	-9	-9	-9	-9	-9	-9	-9
Staccato	6	3	6	6	6	2	1	6	5	1	5	6	1	3	6	1	1	1	5	1	5	1	5	1	5	1	5	3	3	2	3	3	3	2	3	3	3	2	2	3	1	6	3	2	3	1	1	3	3
Staccato	-9	-9	-9	-9	-9	-9	-9	-9	-9	-9	-9	-9	-9	-9	-9	-9	-9	-9	-9	-9	-9	-9	-9	-9	-9	-9	-9	-9	-9	-9	-9	-9	-9	-9	-9	-9	-9	-9	-9	-9	-9	-9	-9	-9	-9	-9	-9	-9	-9
Sweetheart	6	3	6	6	6	2	1	6	5	1	5	6	1	3	6	1	1	1	5	1	5	1	5	1	5	1	5	3	3	2	3	3	3	2	3	3	3	2	2	3	1	6	3	2	3	1	1	3	3
Sweetheart	-9	-9	-9	-9	-9	-9	-9	-9	-9	-9	-9	-9	-9	-9	-9	-9	-9	-9	-9	-9	-9	-9	-9	-9	-9	-9	-9	-9	-9	-9	-9	-9	-9	-9	-9	-9	-9	-9	-9	-9	-9	-9	-9	-9	-9	-9	-9	-9	-9
[truncated: 837 more columns]
