# Supplementary material for: Evaluation of multiple approaches to identify genome-wide polymorphisms in closely related genotypes of sweet cherry (Prunus avium L.)
Source: Comput Struct Biotechnol J. 2017 Mar 18;15:290–8. doi: 10.1016/j.csbj.2017.03.002 (PMC5376269; doi:10.1016/j.csbj.2017.03.002)
Supplement: Supplementary File 5 — Original SNParray data. [file mmc5.csv]

	Bing	Staccato1	Glory1	Staccato2	Glory2	Stella	Kimberly	Sweetheart	Ranier	Skeena	Skylar Rae1	Skylar Rae2
	Amit #1	Amit #9	Amit #2	Amit #10	Amit #3	Amit #11	Amit #4	Amit #12	Amit #5	Amit #6	Amit #7	Amit #8
Pa1Cl_snp_sweet_4_09145953	AA|0.8318	GG|0.5120	GG|0.7292	GG|0.9018	GG|0.8872	GG|0.9029	GG|0.8665	GG|0.8897	AA|0.4166	AG|0.9038	AG|0.9038	AG|0.9038
Pa2Cl_snp_sweet_4_12750612	AG|0.3623	AG|0.3623	AG|0.3623	AG|0.3623	AG|0.3623	AG|0.3623	AG|0.3623	AG|0.3623	AG|0.3623	AG|0.3623	AG|0.3623	AG|0.3623
RosBREED_snp_sweet_1_00043011	AG|0.4766	AG|0.4766	AG|0.4766	AG|0.4766	AG|0.4766	AG|0.4701	AG|0.4766	AG|0.4766	AG|0.4766	GG|0.4766	AG|0.4766	AG|0.4766
RosBREED_snp_sweet_1_00072435	AA|0.5358	AA|0.5358	AA|0.5358	AA|0.5358	AA|0.5358	AA|0.5358	AA|0.5358	AA|0.5358	AA|0.5358	AA|0.5358	AA|0.5358	AA|0.5358
RosBREED_snp_sweet_1_00094685	AA|0.4673	AA|0.4673	AA|0.4673	AA|0.4673	AA|0.4673	AA|0.4673	AA|0.4673	AA|0.4673	AA|0.4673	AA|0.4673	AA|0.4673	AA|0.4673
RosBREED_snp_sweet_1_00114487	AA|0.4925	AA|0.4925	AA|0.4925	AA|0.4925	AA|0.4925	AA|0.4925	AA|0.4925	AA|0.4925	AA|0.4789	AA|0.4841	AA|0.4925	AA|0.4918
RosBREED_snp_sweet_1_00154827	GG|0.4800	GG|0.4800	GG|0.4800	GG|0.4800	GG|0.4800	GG|0.4800	GG|0.4800	GG|0.4800	GG|0.4800	GG|0.4800	GG|0.4800	GG|0.4800
RosBREED_snp_sweet_1_00196391	CC|0.5422	CC|0.5422	CC|0.5422	CC|0.5422	CC|0.5422	CC|0.5422	CC|0.5422	CC|0.5422	CC|0.5422	CC|0.5422	CC|0.5422	CC|0.5422
RosBREED_snp_sweet_1_00226347	GG|0.3163	GG|0.3163	GG|0.3163	GG|0.3163	GG|0.3163	GG|0.3163	GG|0.3163	GG|0.3163	GG|0.3163	GG|0.3163	GG|0.3163	GG|0.3163
RosBREED_snp_sweet_1_00252077	AA|0.3151	AA|0.3151	AA|0.3151	AA|0.3151	AA|0.3151	AA|0.3151	AA|0.3151	AA|0.3151	AA|0.3151	AA|0.3151	AA|0.3151	AA|0.3151
RosBREED_snp_sweet_1_00282209	AA|0.5191	AA|0.5191	AA|0.5191	AA|0.5191	AA|0.5191	AA|0.5191	AA|0.5191	AA|0.5191	AA|0.5191	AA|0.5191	AA|0.5191	AA|0.5191
RosBREED_snp_sweet_1_00348730	AG|0.7533	GG|0.7533	GG|0.7533	GG|0.7533	GG|0.7533	GG|0.7533	GG|0.7533	GG|0.7533	GG|0.7533	GG|0.7533	AG|0.7533	AG|0.7533
RosBREED_snp_sweet_1_00375897	GG|0.2037	GG|0.2037	GG|0.2037	GG|0.2037	GG|0.2037	GG|0.2037	GG|0.2037	GG|0.2037	GG|0.2037	GG|0.2037	GG|0.2037	GG|0.2037
RosBREED_snp_sweet_1_00409628	GG|0.5161	GG|0.5161	GG|0.5161	GG|0.5161	GG|0.5161	GG|0.5161	GG|0.5161	GG|0.5161	GG|0.5161	GG|0.5161	GG|0.5161	GG|0.5161
RosBREED_snp_sweet_1_00440533	GG|0.4910	GG|0.4910	GG|0.4910	GG|0.4910	GG|0.4910	GG|0.4910	GG|0.4910	GG|0.4910	GG|0.4910	GG|0.4910	GG|0.4910	GG|0.4910
RosBREED_snp_sweet_1_00493090	AA|0.4709	AA|0.4709	AA|0.4709	AA|0.4709	AA|0.4709	AA|0.4709	AA|0.4709	AA|0.4709	AA|0.4709	AA|0.4709	AA|0.4709	AA|0.4709
RosBREED_snp_sweet_1_00538005	AA|0.8147	GG|0.8147	GG|0.8147	GG|0.8147	GG|0.8147	AA|0.8147	GG|0.8147	GG|0.8147	AG|0.8147	AA|0.8147	AG|0.8147	AG|0.8147
RosBREED_snp_sweet_1_00564822	GG|0.2152	GG|0.2152	GG|0.2152	GG|0.2152	GG|0.2152	GG|0.2152	GG|0.2152	GG|0.2152	GG|0.2152	GG|0.2152	GG|0.2152	GG|0.2152
RosBREED_snp_sweet_1_00599759	AA|0.7764	GG|0.7764	GG|0.7764	GG|0.7764	GG|0.7764	AA|0.7764	GG|0.7764	GG|0.7764	AG|0.7764	AA|0.7764	AG|0.7764	AG|0.7764
RosBREED_snp_sweet_1_00673608	AA|0.5420	AA|0.5420	AA|0.5420	AA|0.5420	AA|0.5420	AA|0.5420	AA|0.5420	AA|0.5420	AA|0.5420	AA|0.5420	AA|0.5420	AA|0.5420
RosBREED_snp_sweet_1_00693053	GG|0.4923	GG|0.4923	GG|0.4923	GG|0.4923	GG|0.4923	GG|0.4923	GG|0.4923	GG|0.4923	GG|0.4923	GG|0.4923	GG|0.4923	GG|0.4923
RosBREED_snp_sweet_1_00726107	GG|0.9323	GG|0.9323	GG|0.9323	GG|0.9323	GG|0.9323	GG|0.9323	GG|0.9323	GG|0.9323	GG|0.9323	GG|0.9323	GG|0.9323	GG|0.9323
RosBREED_snp_sweet_1_00795287	AA|0.4439	AA|0.4439	AA|0.4439	AA|0.4439	AA|0.4439	AA|0.4439	AA|0.4439	AA|0.4439	AA|0.4439	AA|0.4439	AA|0.4439	AA|0.4439
RosBREED_snp_sweet_1_00807389	GG|0.4007	GG|0.5223	GG|0.4841	GG|0.5258	GG|0.5109	GG|0.4496	GG|0.4508	GG|0.4824	GG|0.4826	GG|0.3822	GG|0.4933	GG|0.3509
RosBREED_snp_sweet_1_00847464	AC|0.4118	AC|0.3920	AC|0.2846	AC|0.3552	AC|0.2897	AA|0.3422	AC|0.2597	AC|0.2948	AC|0.3938	AA|0.4043	AC|0.3894	AC|0.3641
RosBREED_snp_sweet_1_00885553	AG|0.8782	AA|0.8782	AA|0.8782	AA|0.8782	AA|0.8782	AA|0.8782	AA|0.8782	AA|0.8782	AA|0.8782	AA|0.8782	AG|0.8782	AG|0.8782
RosBREED_snp_sweet_1_00917288	AA|0.9411	AA|0.9411	AA|0.9411	AA|0.9411	AA|0.9411	AA|0.9411	AA|0.9411	AA|0.9411	AA|0.9411	AA|0.9411	AA|0.9411	AA|0.9411
RosBREED_snp_sweet_1_00985514	GG|0.5335	GG|0.5335	GG|0.5335	GG|0.5335	GG|0.5335	GG|0.5335	GG|0.5335	GG|0.5335	GG|0.5335	GG|0.5335	GG|0.5335	GG|0.5335
RosBREED_snp_sweet_1_01010940	AA|0.9064	AA|0.9064	AA|0.9064	AA|0.9064	AA|0.9064	AA|0.9064	AA|0.9064	AA|0.9064	AA|0.9064	AA|0.9064	AA|0.9064	AA|0.9064
RosBREED_snp_sweet_1_01049839	CC|0.5191	CC|0.5191	CC|0.5191	CC|0.5191	CC|0.5191	CC|0.5191	CC|0.5191	CC|0.5191	CC|0.5191	CC|0.5191	CC|0.5191	CC|0.5191
RosBREED_snp_sweet_1_01080725	CC|0.4836	CC|0.4836	CC|0.4836	CC|0.4836	CC|0.4836	CC|0.4836	CC|0.4836	CC|0.4836	CC|0.4836	CC|0.4836	CC|0.4836	CC|0.4836
RosBREED_snp_sweet_1_01111320	AG|0.5702	GG|0.5702	GG|0.5702	GG|0.5702	GG|0.5702	GG|0.5702	GG|0.5702	GG|0.5702	GG|0.5702	GG|0.5702	AG|0.5702	AG|0.5702
RosBREED_snp_sweet_1_01135423	AA|0.3899	AA|0.3899	AA|0.3899	AA|0.3899	AA|0.3899	AA|0.3899	AA|0.3899	AA|0.3899	AA|0.3899	AA|0.3899	AA|0.3899	AA|0.3899
RosBREED_snp_sweet_1_01176314	GG|0.6587	GG|0.6587	GG|0.6587	GG|0.6587	GG|0.6587	GG|0.6587	GG|0.6587	GG|0.6587	GG|0.6587	GG|0.6587	GG|0.6587	GG|0.6587
RosBREED_snp_sweet_1_01197874	AA|0.7791	CC|0.7791	CC|0.7791	CC|0.7791	CC|0.7791	AA|0.7791	CC|0.7791	CC|0.7791	AC|0.7790	AA|0.7791	AC|0.7791	AC|0.7791
RosBREED_snp_sweet_1_01238095	GG|0.9293	AA|0.9293	AA|0.9293	AA|0.9293	AA|0.9293	GG|0.9293	AA|0.9293	AA|0.9293	AG|0.9293	GG|0.9293	AG|0.9293	AG|0.9293
RosBREED_snp_sweet_1_01272972	CC|0.4297	CC|0.4297	CC|0.4297	CC|0.4297	CC|0.4297	CC|0.4297	CC|0.4297	CC|0.4297	CC|0.4297	CC|0.4297	CC|0.4297	CC|0.4297
RosBREED_snp_sweet_1_01292903	AA|0.4978	AA|0.4978	AA|0.4978	AA|0.4978	AA|0.4978	AA|0.4978	AA|0.4978	AA|0.4978	AA|0.4978	AA|0.4978	AA|0.4978	AA|0.4978
RosBREED_snp_sweet_1_01331155	AC|0.5800	CC|0.5800	CC|0.5800	CC|0.5800	CC|0.5800	AA|0.5800	CC|0.5800	CC|0.5800	AC|0.5800	AA|0.5800	CC|0.5800	CC|0.5800
RosBREED_snp_sweet_1_01358034	--|0.0000	--|0.0000	--|0.0000	--|0.0000	--|0.0000	--|0.0000	--|0.0000	--|0.0000	--|0.0000	--|0.0000	--|0.0000	--|0.0000
RosBREED_snp_sweet_1_01384870	GG|0.5183	GG|0.5183	GG|0.5183	GG|0.5183	GG|0.5183	GG|0.5183	GG|0.5183	GG|0.5183	GG|0.5183	GG|0.5183	GG|0.5183	GG|0.5183
RosBREED_snp_sweet_1_01450317	AG|0.8690	GG|0.8690	GG|0.8690	GG|0.8690	GG|0.8690	AA|0.6190	GG|0.8690	GG|0.8690	GG|0.8690	AA|0.6210	GG|0.8690	GG|0.8690
RosBREED_snp_sweet_1_01480377	AA|0.5322	AA|0.5322	AA|0.5322	AA|0.5322	AA|0.5322	AA|0.5322	AA|0.5322	AA|0.5322	AA|0.5322	AA|0.5322	AA|0.5322	AA|0.5322
RosBREED_snp_sweet_1_01514851	AA|0.4673	AA|0.4673	AA|0.4673	AA|0.4673	AA|0.4673	AA|0.4673	AA|0.4673	AA|0.4673	AA|0.4673	AA|0.4673	AA|0.4673	AA|0.4673
RosBREED_snp_sweet_1_01537346	GG|0.5335	GG|0.5335	GG|0.5335	GG|0.5335	GG|0.5335	GG|0.5335	GG|0.5335	GG|0.5335	GG|0.5335	GG|0.5335	GG|0.5335	GG|0.5335
RosBREED_snp_sweet_1_01574045	AA|0.4874	AA|0.4874	AA|0.4874	AA|0.4874	AA|0.4874	AA|0.4874	AA|0.4874	AA|0.4874	AA|0.4874	AA|0.4874	AA|0.4874	AA|0.4874
RosBREED_snp_sweet_1_01668448	AA|0.2914	AA|0.2914	AA|0.2914	AA|0.2914	AA|0.2914	AA|0.2914	AA|0.2914	AA|0.2914	AA|0.2914	AA|0.2914	AA|0.2914	AA|0.2914
RosBREED_snp_sweet_1_01718235	AA|0.4200	AA|0.4200	AA|0.4200	AA|0.4200	AA|0.4200	AA|0.4200	AA|0.4200	AA|0.4200	AA|0.4200	AA|0.4200	AA|0.4200	AA|0.4200
RosBREED_snp_sweet_1_01737374	GG|0.3074	GG|0.3074	GG|0.3074	GG|0.3074	GG|0.3074	GG|0.3074	GG|0.3074	GG|0.3074	GG|0.3074	GG|0.3074	GG|0.3074	GG|0.3074
RosBREED_snp_sweet_1_01762999	AA|0.3272	AA|0.3272	AA|0.3272	AA|0.3272	AA|0.3272	AA|0.3272	AA|0.3272	AA|0.3272	AA|0.3272	AA|0.3272	AA|0.3272	AA|0.3272
RosBREED_snp_sweet_1_01843379	GG|0.3721	GG|0.3721	GG|0.3721	GG|0.3721	GG|0.3721	GG|0.3721	GG|0.3721	GG|0.3721	GG|0.3721	GG|0.3721	GG|0.3721	GG|0.3721
RosBREED_snp_sweet_1_01868730	AA|0.1522	AA|0.1522	AA|0.1522	AA|0.1522	--|0.0000	--|0.0000	--|0.0000	AA|0.1522	AA|0.1511	--|0.0000	--|0.0000	--|0.0000
RosBREED_snp_sweet_1_01894053	AA|0.5468	AA|0.5468	AA|0.5468	AA|0.5468	AA|0.5468	AA|0.5468	AA|0.5468	AA|0.5468	AA|0.5468	AA|0.5468	AA|0.5468	AA|0.5468
RosBREED_snp_sweet_1_01920578	GG|0.5335	GG|0.5335	GG|0.5335	GG|0.5335	GG|0.5335	GG|0.5335	GG|0.5335	GG|0.5335	GG|0.5335	GG|0.5335	GG|0.5335	GG|0.5335
RosBREED_snp_sweet_1_01957104	GG|0.6976	GG|0.6976	GG|0.6976	GG|0.6976	GG|0.6976	GG|0.6976	GG|0.6976	GG|0.6976	GG|0.6976	GG|0.6976	GG|0.6976	GG|0.6976
RosBREED_snp_sweet_1_02047481	AA|0.4664	--|0.0000	--|0.0000	--|0.0000	--|0.0000	AA|0.4664	--|0.0000	--|0.0000	--|0.0000	AA|0.4664	--|0.0000	--|0.0000
RosBREED_snp_sweet_1_02115377	AG|0.9056	AA|0.9056	AA|0.9056	AA|0.9056	AA|0.9056	GG|0.9056	AA|0.9056	AA|0.9056	AA|0.9056	GG|0.9056	AA|0.9056	AA|0.9056
RosBREED_snp_sweet_1_02145339	AA|0.4984	AA|0.4984	AA|0.4984	AA|0.4984	AA|0.4984	--|0.0000	AA|0.4984	AA|0.4984	AA|0.4984	--|0.0000	AA|0.4984	AA|0.4984
RosBREED_snp_sweet_1_02177783	GG|0.5125	GG|0.5125	GG|0.5125	GG|0.5125	GG|0.5125	GG|0.5125	GG|0.5125	GG|0.5125	GG|0.5125	GG|0.5125	GG|0.5125	GG|0.5125
RosBREED_snp_sweet_1_02204110	AA|0.8326	AA|0.8326	AA|0.8326	AA|0.8326	AA|0.8326	AA|0.8326	AA|0.8326	AA|0.8326	AA|0.8326	AA|0.8326	AA|0.8326	AA|0.8326
RosBREED_snp_sweet_1_02241751	AG|0.2062	AG|0.1925	AG|0.2062	AG|0.2062	AG|0.2062	GG|0.2062	AG|0.2062	AG|0.2062	AG|0.2062	GG|0.2062	AG|0.2062	AG|0.2062
RosBREED_snp_sweet_1_02304454	GG|0.5335	GG|0.5335	GG|0.5335	GG|0.5335	GG|0.5335	GG|0.5335	GG|0.5335	GG|0.5335	GG|0.5335	GG|0.5335	GG|0.5335	GG|0.5335
RosBREED_snp_sweet_1_02334387	GG|0.5422	GG|0.5422	GG|0.5422	GG|0.5422	GG|0.5422	GG|0.5422	GG|0.5422	GG|0.5422	GG|0.5422	GG|0.5422	GG|0.5422	GG|0.5422
RosBREED_snp_sweet_1_02370183	AA|0.3896	AA|0.3896	AA|0.3896	AA|0.3896	AA|0.3896	AA|0.3896	AA|0.3896	AA|0.3896	AA|0.3896	AA|0.3896	AA|0.3896	AA|0.3896
RosBREED_snp_sweet_1_02387411	GG|0.5181	GG|0.5181	GG|0.5181	GG|0.5181	GG|0.5181	GG|0.5181	GG|0.5181	GG|0.5181	GG|0.5181	GG|0.5181	GG|0.5181	GG|0.5181
RosBREED_snp_sweet_1_02441717	AG|0.7622	GG|0.7622	GG|0.7622	GG|0.7622	GG|0.7622	AA|0.7622	GG|0.7622	GG|0.7622	GG|0.7622	AA|0.7622	GG|0.7622	GG|0.7622
RosBREED_snp_sweet_1_02462762	AA|0.4958	AA|0.4958	AA|0.4958	AA|0.4958	AA|0.4958	AA|0.4958	AA|0.4958	AA|0.4958	AA|0.4958	AA|0.4958	AA|0.4958	AA|0.4958
RosBREED_snp_sweet_1_02589531	--|0.0000	--|0.0000	--|0.0000	--|0.0000	--|0.0000	--|0.0000	--|0.0000	--|0.0000	--|0.0000	--|0.0000	--|0.0000	--|0.0000
RosBREED_snp_sweet_1_02622201	AA|0.4184	AA|0.4184	AA|0.4184	AA|0.4184	AA|0.4184	AA|0.4184	AA|0.4184	AA|0.4184	AA|0.4184	AA|0.4184	AA|0.4184	AA|0.4184
RosBREED_snp_sweet_1_02716470	GG|0.5335	GG|0.5167	GG|0.5335	GG|0.5335	GG|0.5335	GG|0.5263	GG|0.5335	GG|0.5335	GG|0.5335	GG|0.5335	GG|0.5335	GG|0.5335
RosBREED_snp_sweet_1_02750346	GG|0.5333	GG|0.5333	GG|0.5333	GG|0.5333	GG|0.5333	GG|0.5333	GG|0.5333	GG|0.5333	GG|0.5333	GG|0.5333	GG|0.5333	GG|0.5333
RosBREED_snp_sweet_1_02822461	GG|0.8460	GG|0.8460	GG|0.8460	GG|0.8460	GG|0.8460	GG|0.8460	GG|0.8460	GG|0.8460	GG|0.8460	GG|0.8460	GG|0.8460	GG|0.8460
RosBREED_snp_sweet_1_02847400	CC|0.5422	CC|0.5422	CC|0.5422	CC|0.5422	CC|0.5422	CC|0.5422	CC|0.5422	CC|0.5422	CC|0.5422	CC|0.5422	CC|0.5422	CC|0.5422
RosBREED_snp_sweet_1_02872880	GG|0.4542	GG|0.4542	GG|0.4542	GG|0.4542	GG|0.4542	GG|0.4542	GG|0.4542	GG|0.4542	GG|0.4542	GG|0.4542	GG|0.4542	GG|0.4542
RosBREED_snp_sweet_1_02906213	GG|0.5570	GG|0.5570	GG|0.5570	GG|0.5570	GG|0.5570	GG|0.5570	GG|0.5570	GG|0.5570	GG|0.5570	GG|0.5570	GG|0.5570	GG|0.5570
RosBREED_snp_sweet_1_02948421	AA|0.3752	AA|0.3752	AA|0.3752	AA|0.3752	AA|0.3752	AA|0.3752	AA|0.3752	AA|0.3752	AA|0.3752	AA|0.3752	AA|0.3752	AA|0.3752
RosBREED_snp_sweet_1_02967004	AA|0.9355	AA|0.9355	AA|0.9355	AA|0.9355	AA|0.9355	AA|0.9355	AA|0.9355	AA|0.9355	AA|0.9355	AA|0.9355	AA|0.9355	AA|0.9355
RosBREED_snp_sweet_1_02989937	CC|0.5335	CC|0.5335	CC|0.5335	CC|0.5335	CC|0.5335	CC|0.5335	CC|0.5335	CC|0.5335	CC|0.5335	CC|0.5335	CC|0.5335	CC|0.5335
RosBREED_snp_sweet_1_03030908	GG|0.8938	GG|0.8938	GG|0.8938	GG|0.8938	GG|0.8938	GG|0.8938	GG|0.8938	GG|0.8938	GG|0.8938	GG|0.8938	GG|0.8938	GG|0.8938
RosBREED_snp_sweet_1_03137813	AA|0.8571	AA|0.8571	AA|0.8571	AA|0.8571	AA|0.8571	AA|0.8571	AA|0.8571	AA|0.8571	AA|0.8571	AA|0.8571	AA|0.8571	AA|0.8571
RosBREED_snp_sweet_1_03190565	GG|0.4527	GG|0.4527	GG|0.4527	GG|0.4527	GG|0.4527	GG|0.4527	GG|0.4527	GG|0.4527	GG|0.4527	GG|0.4527	GG|0.4527	GG|0.4527
RosBREED_snp_sweet_1_03222806	AA|0.2602	AA|0.2602	AA|0.2602	AA|0.2602	AA|0.2602	AA|0.2602	AA|0.2602	AA|0.2602	AA|0.2602	AA|0.2602	AA|0.2602	AA|0.2602
RosBREED_snp_sweet_1_03256420	GG|0.9540	GG|0.9540	GG|0.9540	GG|0.9540	GG|0.9540	GG|0.9540	GG|0.9540	GG|0.9540	GG|0.9540	GG|0.9540	GG|0.9540	GG|0.9540
RosBREED_snp_sweet_1_03272484	CC|0.7386	CC|0.7386	CC|0.7386	CC|0.7386	CC|0.7386	CC|0.7386	CC|0.7386	CC|0.7386	CC|0.7386	CC|0.7386	CC|0.7386	CC|0.7386
RosBREED_snp_sweet_1_03317306	AA|0.2068	AA|0.2068	AA|0.2068	AA|0.2068	AA|0.2068	AA|0.2068	AA|0.2068	AA|0.2068	AA|0.2068	AA|0.2068	AA|0.2068	AA|0.2068
RosBREED_snp_sweet_1_03348164	GG|0.9310	GG|0.9310	GG|0.9310	GG|0.9310	GG|0.9310	GG|0.9310	GG|0.9310	GG|0.9310	GG|0.9310	GG|0.9310	GG|0.9310	GG|0.9310
RosBREED_snp_sweet_1_03367813	AA|0.9085	AA|0.9085	AA|0.9085	AA|0.9085	AA|0.9085	AA|0.9085	AA|0.9085	AA|0.9085	AA|0.9085	AA|0.9085	AA|0.9085	AA|0.9085
RosBREED_snp_sweet_1_03405097	CC|0.3771	CC|0.3771	CC|0.3771	CC|0.3771	CC|0.3771	CC|0.3771	CC|0.3771	CC|0.3771	CC|0.3771	CC|0.3771	CC|0.3771	CC|0.3771
RosBREED_snp_sweet_1_03438841	AA|0.8206	AA|0.8206	AA|0.8206	AA|0.8206	AA|0.8206	AA|0.8206	AA|0.8206	AA|0.8206	AA|0.8206	AA|0.8206	AA|0.8206	AA|0.8206
RosBREED_snp_sweet_1_03470086	GG|0.8282	GG|0.8282	GG|0.8282	GG|0.8282	GG|0.8282	GG|0.8282	GG|0.8282	GG|0.8282	GG|0.8282	GG|0.8282	GG|0.8282	GG|0.8282
RosBREED_snp_sweet_1_03511935	AA|0.6780	AA|0.6780	AA|0.6780	AA|0.6780	AA|0.6780	AA|0.6780	AA|0.6780	AA|0.6780	AA|0.6780	AA|0.6780	AA|0.6780	AA|0.6780
RosBREED_snp_sweet_1_03541276	AA|0.4983	AA|0.4983	AA|0.4983	AA|0.4983	AA|0.4983	AA|0.4983	AA|0.4983	AA|0.4983	AA|0.4983	AA|0.4983	AA|0.4983	AA|0.4983
RosBREED_snp_sweet_1_03565104	CC|0.5125	CC|0.5125	CC|0.5125	CC|0.5125	CC|0.5125	CC|0.5125	CC|0.5125	CC|0.5125	CC|0.5125	CC|0.5125	CC|0.5125	CC|0.5125
RosBREED_snp_sweet_1_03598182	AA|0.5378	AA|0.5378	AA|0.5378	AA|0.5378	AA|0.5378	AA|0.5378	AA|0.5378	AA|0.5378	AA|0.5378	AA|0.5378	AA|0.5378	AA|0.5378
RosBREED_snp_sweet_1_03646156	--|0.0000	--|0.0000	--|0.0000	--|0.0000	--|0.0000	--|0.0000	--|0.0000	--|0.0000	--|0.0000	--|0.0000	--|0.0000	--|0.0000
RosBREED_snp_sweet_1_03683691	GG|0.5041	GG|0.5041	GG|0.5041	GG|0.5041	GG|0.5041	GG|0.5041	GG|0.5041	GG|0.5041	GG|0.5041	GG|0.5041	GG|0.5041	GG|0.5041
RosBREED_snp_sweet_1_03727172	GG|0.5422	GG|0.5422	GG|0.5422	GG|0.5422	GG|0.5422	GG|0.5422	GG|0.5422	GG|0.5422	GG|0.5422	GG|0.5422	GG|0.5422	GG|0.5422
RosBREED_snp_sweet_1_03745784	AA|0.5161	AA|0.5161	AA|0.5161	AA|0.5161	AA|0.5161	AA|0.5161	AA|0.5161	AA|0.5161	AA|0.5161	AA|0.5161	AA|0.5161	AA|0.5161
RosBREED_snp_sweet_1_03795271	AA|0.4120	AA|0.4120	AA|0.4120	AA|0.4120	AA|0.4120	AA|0.4120	AA|0.4120	AA|0.4120	AA|0.4120	AA|0.4120	AA|0.4120	AA|0.4120
RosBREED_snp_sweet_1_03851976	GG|0.8421	GG|0.8421	GG|0.8421	GG|0.8421	GG|0.8421	GG|0.8421	GG|0.8421	GG|0.8421	GG|0.8421	GG|0.8421	GG|0.8421	GG|0.8421
RosBREED_snp_sweet_1_03878541	AA|0.1765	AA|0.1765	AA|0.1765	AA|0.1765	AA|0.1765	AA|0.1740	AA|0.1765	AA|0.1765	AA|0.1764	AA|0.1765	AA|0.1757	AA|0.1753
RosBREED_snp_sweet_1_04007222	AA|0.3429	AA|0.3429	AA|0.3429	AA|0.3429	AA|0.3429	AA|0.3429	AA|0.3429	AA|0.3429	AA|0.3429	AA|0.3429	AA|0.3429	AA|0.3429
RosBREED_snp_sweet_1_04032199	GG|0.3674	GG|0.3674	GG|0.3674	GG|0.3674	GG|0.3674	GG|0.3674	GG|0.3674	GG|0.3674	GG|0.3674	GG|0.3674	GG|0.3674	GG|0.3674
RosBREED_snp_sweet_1_04060714	AA|0.3994	AA|0.3994	AA|0.3994	AA|0.3994	AA|0.3994	AA|0.3994	AA|0.3994	AA|0.3994	AA|0.3994	AA|0.3994	AA|0.3994	AA|0.3994
RosBREED_snp_sweet_1_04104373	GG|0.4210	GG|0.4210	GG|0.4210	GG|0.4210	GG|0.4210	GG|0.4210	GG|0.4210	GG|0.4210	GG|0.4210	GG|0.4210	GG|0.4210	GG|0.4210
RosBREED_snp_sweet_1_04135801	AA|0.4961	AA|0.7908	AA|0.4124	AA|0.8149	AA|0.6451	AA|0.3936	AA|0.4261	AA|0.5841	AA|0.1986	AA|0.2999	AA|0.4358	AA|0.2541
RosBREED_snp_sweet_1_04203096	AA|0.4768	AA|0.4768	AA|0.4768	AA|0.4768	AA|0.4768	AA|0.4768	AA|0.4768	AA|0.4768	AA|0.4768	AA|0.4768	AA|0.4768	AA|0.4768
RosBREED_snp_sweet_1_04266188	AA|0.5352	AA|0.5352	AA|0.5352	AA|0.5352	AA|0.5352	AA|0.5352	AA|0.5352	AA|0.5352	AA|0.5352	AA|0.5352	AA|0.5352	AA|0.5352
RosBREED_snp_sweet_1_04292905	AA|0.7508	AA|0.7508	AA|0.7508	AA|0.7508	AA|0.7508	AA|0.7508	AA|0.7508	AA|0.7508	AA|0.7508	AA|0.7508	AA|0.7508	AA|0.7508
RosBREED_snp_sweet_1_04322404	AA|0.9668	AA|0.9668	AA|0.9668	AA|0.9668	AA|0.9668	AA|0.9668	AA|0.9668	AA|0.9668	AA|0.9668	AA|0.9668	AA|0.9668	AA|0.9668
RosBREED_snp_sweet_1_04354807	AA|0.8010	AA|0.8010	AA|0.8010	AA|0.8010	AA|0.8010	AA|0.8010	AA|0.8010	AA|0.8010	AA|0.8010	AA|0.8010	AA|0.8010	AA|0.8010
RosBREED_snp_sweet_1_04455379	CC|0.4021	CC|0.4021	CC|0.4021	CC|0.4021	CC|0.4021	CC|0.4021	CC|0.4021	CC|0.4021	CC|0.4021	CC|0.4021	CC|0.4021	CC|0.4021
RosBREED_snp_sweet_1_04487151	CC|0.4882	CC|0.4882	CC|0.4882	CC|0.4882	CC|0.4882	CC|0.4882	CC|0.4882	CC|0.4882	CC|0.4882	CC|0.4882	CC|0.4882	CC|0.4882
RosBREED_snp_sweet_1_04506787	AA|0.3085	AA|0.3085	AA|0.3085	AA|0.3085	AA|0.3085	AA|0.3085	AA|0.3085	AA|0.3085	AA|0.3085	AA|0.3085	AA|0.3085	AA|0.3085
RosBREED_snp_sweet_1_04536496	GG|0.5274	GG|0.5274	GG|0.5274	GG|0.5274	GG|0.5274	GG|0.5274	GG|0.5274	GG|0.5274	GG|0.5274	GG|0.5274	GG|0.5274	GG|0.5274
RosBREED_snp_sweet_1_04582994	GG|0.4495	GG|0.4495	GG|0.4495	GG|0.4495	GG|0.4495	GG|0.4495	GG|0.4495	GG|0.4495	GG|0.4495	GG|0.4495	GG|0.4495	GG|0.4495
RosBREED_snp_sweet_1_04604799	GG|0.2145	GG|0.2145	GG|0.2145	GG|0.2145	GG|0.2145	GG|0.2145	GG|0.2145	GG|0.2145	GG|0.2145	GG|0.2145	GG|0.2145	GG|0.2145
RosBREED_snp_sweet_1_04644630	AA|0.4169	AA|0.4169	AA|0.4169	AA|0.4169	AA|0.4169	AA|0.4169	AA|0.4169	AA|0.4169	AA|0.4169	AA|0.4169	AA|0.4169	AA|0.4169
RosBREED_snp_sweet_1_04655310	GG|0.5191	GG|0.5191	GG|0.5191	GG|0.5191	GG|0.5191	GG|0.5191	GG|0.5191	GG|0.5191	GG|0.5191	GG|0.5191	GG|0.5191	GG|0.5191
RosBREED_snp_sweet_1_04701790	AA|0.5124	AA|0.5124	AA|0.5124	AA|0.5124	AA|0.5124	AA|0.5124	AA|0.5124	AA|0.5124	AA|0.5124	AA|0.5124	AA|0.5124	AA|0.5124
RosBREED_snp_sweet_1_04771145	AG|0.3539	AA|0.3539	AA|0.3539	AA|0.3539	AA|0.3502	AA|0.3539	AA|0.3539	AA|0.3539	AA|0.3511	AA|0.3539	AA|0.3086	AA|0.3539
RosBREED_snp_sweet_1_04826319	AA|0.5002	AA|0.5002	AA|0.5002	AA|0.5002	AA|0.5002	AA|0.5002	AA|0.5002	AA|0.5002	AA|0.5002	AA|0.5002	AA|0.5002	AA|0.5002
RosBREED_snp_sweet_1_04905651	AA|0.7430	AA|0.7430	AA|0.7430	AA|0.7430	AA|0.7430	AA|0.7430	AA|0.7430	AA|0.7430	AA|0.7430	AA|0.7430	AA|0.7430	AA|0.7430
RosBREED_snp_sweet_1_04935013	AA|0.8723	AA|0.8723	AA|0.8723	AA|0.8723	AA|0.8723	AA|0.8723	AA|0.8723	AA|0.8723	AA|0.8723	AA|0.8723	AA|0.8723	AA|0.8723
RosBREED_snp_sweet_1_04970223	AA|0.4687	AA|0.4687	AA|0.4687	AA|0.4687	AA|0.4687	AA|0.4687	AA|0.4687	AA|0.4687	AA|0.4687	AA|0.4687	AA|0.4687	AA|0.4687
RosBREED_snp_sweet_1_04986018	AA|0.7258	AA|0.7258	AA|0.7258	AA|0.7258	AA|0.7258	AA|0.7258	AA|0.7258	AA|0.7258	AA|0.7258	AA|0.7258	AA|0.7258	AA|0.7258
RosBREED_snp_sweet_1_05007768	CC|0.5191	CC|0.5191	CC|0.5191	CC|0.5191	CC|0.5191	CC|0.5191	CC|0.5191	CC|0.5191	CC|0.5191	CC|0.5191	CC|0.5191	CC|0.5191
RosBREED_snp_sweet_1_05034213	GG|0.5088	GG|0.5088	GG|0.5088	GG|0.5088	GG|0.5088	GG|0.5088	GG|0.5088	GG|0.5088	GG|0.5088	GG|0.5088	GG|0.5088	GG|0.5088
RosBREED_snp_sweet_1_05072796	GG|0.5422	GG|0.5422	GG|0.5422	GG|0.5422	GG|0.5422	GG|0.5422	GG|0.5422	GG|0.5422	GG|0.5422	GG|0.5422	GG|0.5422	GG|0.5422
RosBREED_snp_sweet_1_05109414	AA|0.4874	AA|0.4874	AA|0.4874	AA|0.4874	AA|0.4874	AA|0.4874	AA|0.4874	AA|0.4874	AA|0.4874	AA|0.4874	AA|0.4874	AA|0.4874
RosBREED_snp_sweet_1_05157044	AA|0.4534	AA|0.4534	AA|0.4534	AA|0.4534	AA|0.4534	AA|0.4534	AA|0.4534	AA|0.4534	AA|0.4534	AA|0.4534	AA|0.4534	AA|0.4534
RosBREED_snp_sweet_1_05179411	GG|0.5041	GG|0.5041	GG|0.5041	GG|0.5041	GG|0.5041	GG|0.5041	GG|0.5041	GG|0.5041	GG|0.5041	GG|0.5041	GG|0.5041	GG|0.5041
RosBREED_snp_sweet_1_05212271	AA|0.8066	AA|0.8066	AA|0.8066	AA|0.8066	AA|0.8066	AA|0.8066	AA|0.8066	AA|0.8066	AA|0.8066	AA|0.8066	AA|0.8066	AA|0.8066
RosBREED_snp_sweet_1_05246837	GG|0.3276	GG|0.3276	GG|0.3276	GG|0.3276	GG|0.3276	GG|0.3276	GG|0.3276	GG|0.3276	GG|0.3276	GG|0.3276	GG|0.3276	GG|0.3276
RosBREED_snp_sweet_1_05269311	AA|0.2979	AA|0.2979	AA|0.2979	AA|0.2979	AA|0.2979	AA|0.2979	AA|0.2979	AA|0.2979	AA|0.2979	AA|0.2979	AA|0.2979	AA|0.2979
RosBREED_snp_sweet_1_05301980	CC|0.5041	CC|0.5041	CC|0.5041	CC|0.5041	CC|0.5041	CC|0.5041	CC|0.5041	CC|0.5041	CC|0.5041	CC|0.5041	CC|0.5041	CC|0.5041
RosBREED_snp_sweet_1_05324710	AA|0.7944	AA|0.7944	AA|0.7944	AA|0.7944	AA|0.7913	AA|0.7517	AA|0.7944	AA|0.7911	AA|0.7918	AA|0.7944	AA|0.7935	AA|0.7822
RosBREED_snp_sweet_1_05360291	AA|0.3899	AA|0.3899	AA|0.3899	AA|0.3899	AA|0.3899	AA|0.3899	AA|0.3899	AA|0.3899	AA|0.3899	AA|0.3899	AA|0.3899	AA|0.3899
RosBREED_snp_sweet_1_05400914	CC|0.5178	CC|0.5178	CC|0.5178	CC|0.5178	CC|0.5178	CC|0.5178	CC|0.5178	CC|0.5178	CC|0.5178	CC|0.5178	CC|0.5178	CC|0.5178
RosBREED_snp_sweet_1_05495089	AA|0.5466	AA|0.5466	AA|0.5466	AA|0.5466	AA|0.5466	AA|0.5466	AA|0.5466	AA|0.5466	AA|0.5466	AA|0.5466	AA|0.5466	AA|0.5466
RosBREED_snp_sweet_1_05523732	GG|0.5155	GG|0.5155	GG|0.5155	GG|0.5155	GG|0.5155	GG|0.5155	GG|0.5155	GG|0.5155	GG|0.5155	GG|0.5155	GG|0.5155	GG|0.5155
RosBREED_snp_sweet_1_05564866	CC|0.9544	CC|0.9544	CC|0.9544	CC|0.9544	CC|0.9544	CC|0.9544	CC|0.9544	CC|0.9544	CC|0.9544	CC|0.9544	CC|0.9544	CC|0.9544
RosBREED_snp_sweet_1_05587757	CC|0.9643	CC|0.9643	CC|0.9643	CC|0.9643	CC|0.9643	CC|0.9643	CC|0.9643	CC|0.9643	CC|0.9643	CC|0.9643	CC|0.9643	CC|0.9643
RosBREED_snp_sweet_1_05617464	AA|0.3230	AA|0.3230	AA|0.3230	AA|0.3230	AA|0.3230	AA|0.3230	AA|0.3230	AA|0.3230	AA|0.3230	AA|0.3230	AA|0.3230	AA|0.3230
RosBREED_snp_sweet_1_05651419	AA|0.3419	AA|0.3419	AA|0.3419	AA|0.3419	AA|0.3419	AA|0.3419	AA|0.3419	AA|0.3419	AA|0.3419	AA|0.3419	AA|0.3419	AA|0.3419
RosBREED_snp_sweet_1_05684210	GG|0.4671	GG|0.4579	GG|0.4671	GG|0.4671	GG|0.4671	GG|0.4661	GG|0.4671	GG|0.4671	GG|0.4671	GG|0.4671	GG|0.4671	GG|0.4671
RosBREED_snp_sweet_1_05779618	GG|0.5152	GG|0.5152	GG|0.5152	GG|0.5152	GG|0.5152	GG|0.5152	GG|0.5152	GG|0.5152	GG|0.5152	GG|0.5152	GG|0.5152	GG|0.5152
RosBREED_snp_sweet_1_05800919	AA|0.4970	AA|0.4970	AA|0.4970	AA|0.4970	AA|0.4970	AA|0.4970	AA|0.4970	AA|0.4970	AA|0.4970	AA|0.4970	AA|0.4970	AA|0.4970
RosBREED_snp_sweet_1_05839154	AG|0.7579	AA|0.7579	AA|0.7579	AA|0.7579	AA|0.7579	AA|0.7579	AA|0.7579	AA|0.7579	AG|0.7579	AA|0.7579	AG|0.7579	AG|0.7579
RosBREED_snp_sweet_1_05878432	AG|0.9433	AA|0.9433	AA|0.9433	AA|0.9433	AA|0.9433	GG|0.9433	AA|0.9433	AA|0.9433	AA|0.9433	GG|0.9433	AA|0.9433	AA|0.9433
RosBREED_snp_sweet_1_05894052	AC|0.7374	CC|0.7374	CC|0.7374	CC|0.7374	CC|0.7374	AA|0.7374	CC|0.7374	CC|0.7374	CC|0.7374	AA|0.7374	CC|0.7374	CC|0.7374
RosBREED_snp_sweet_1_05930591	AA|0.4561	AA|0.4561	AA|0.4561	AA|0.4561	AA|0.4561	AA|0.4561	AA|0.4561	AA|0.4561	AA|0.4561	AA|0.4561	AA|0.4561	AA|0.4561
RosBREED_snp_sweet_1_05962255	AG|0.8961	AA|0.8961	AA|0.8961	AA|0.8961	AA|0.8961	AA|0.8961	AA|0.8961	AA|0.8961	AG|0.8961	AA|0.8961	AG|0.8961	AG|0.8961
RosBREED_snp_sweet_1_06004420	GG|0.5335	GG|0.5335	GG|0.5335	GG|0.5335	GG|0.5335	GG|0.5335	GG|0.5335	GG|0.5335	GG|0.5335	GG|0.5335	GG|0.5335	GG|0.5335
RosBREED_snp_sweet_1_06034950	AA|0.3260	AA|0.3260	AA|0.3260	AA|0.3260	AA|0.3260	AA|0.3260	AA|0.3260	AA|0.3260	AA|0.3260	AA|0.3260	AA|0.3260	AA|0.3260
RosBREED_snp_sweet_1_06059026	AA|0.9035	AA|0.9035	AA|0.9035	AA|0.9035	AA|0.9035	AA|0.9035	AA|0.9035	AA|0.9035	AA|0.9035	AA|0.9035	AA|0.9035	AA|0.9035
RosBREED_snp_sweet_1_06090254	AA|0.4845	AA|0.4845	AA|0.4845	AA|0.4845	AA|0.4845	AA|0.4845	AA|0.4845	AA|0.4845	AA|0.4845	AA|0.4845	AA|0.4845	AA|0.4845
RosBREED_snp_sweet_1_06120596	AA|0.2815	AA|0.2815	AA|0.2815	AA|0.2815	AA|0.2815	AA|0.2815	AA|0.2815	AA|0.2815	AA|0.2815	AA|0.2815	AA|0.2815	AA|0.2815
RosBREED_snp_sweet_1_06180054	AA|0.4542	AA|0.4542	AA|0.4542	AA|0.4542	AA|0.4542	AA|0.4542	AA|0.4542	AA|0.4542	AA|0.4542	AA|0.4542	AA|0.4542	AA|0.4542
RosBREED_snp_sweet_1_06215653	AA|0.7746	CC|0.7746	CC|0.7746	CC|0.7746	CC|0.7746	AA|0.7746	CC|0.7746	CC|0.7746	AC|0.7746	AA|0.7746	AA|0.7746	AA|0.7746
RosBREED_snp_sweet_1_06246140	AA|0.4874	AA|0.4874	AA|0.4874	AA|0.4874	AA|0.4874	AA|0.4874	AA|0.4874	AA|0.4874	AA|0.4874	AA|0.4874	AA|0.4874	AA|0.4874
RosBREED_snp_sweet_1_06310064	GG|0.9029	GG|0.9029	GG|0.9029	GG|0.9029	GG|0.9029	GG|0.9029	GG|0.9029	GG|0.9029	GG|0.9029	GG|0.9029	GG|0.9029	GG|0.9029
RosBREED_snp_sweet_1_06365408	--|0.0000	--|0.0000	--|0.0000	--|0.0000	--|0.0000	--|0.0000	--|0.0000	--|0.0000	--|0.0000	--|0.0000	--|0.0000	--|0.0000
RosBREED_snp_sweet_1_06402261	AA|0.3627	AA|0.3118	AA|0.2713	AA|0.3326	AA|0.2750	AA|0.3627	AA|0.2947	AA|0.2683	AA|0.3627	AA|0.3627	AA|0.3627	AA|0.3627
RosBREED_snp_sweet_1_06427303	AG|0.4251	AG|0.4251	AG|0.4251	AG|0.4251	AG|0.4251	AG|0.4251	AG|0.4251	AG|0.4251	AG|0.4251	AG|0.4251	AG|0.4251	AG|0.4251
RosBREED_snp_sweet_1_06460845	CC|0.6539	AA|0.6539	AA|0.6539	AA|0.6539	AA|0.6539	CC|0.6539	AA|0.6539	AA|0.6539	AC|0.3923	CC|0.6539	CC|0.6539	CC|0.6539
RosBREED_snp_sweet_1_06501549	AA|0.5002	AA|0.5002	AA|0.5002	AA|0.5002	AA|0.5002	AA|0.5002	AA|0.5002	AA|0.5002	AA|0.5002	AA|0.5002	AA|0.5002	AA|0.5002
RosBREED_snp_sweet_1_06523752	GG|0.8335	GG|0.8335	GG|0.8335	GG|0.8335	GG|0.8335	GG|0.8335	GG|0.8335	GG|0.8335	GG|0.8335	GG|0.8335	GG|0.8335	GG|0.8335
RosBREED_snp_sweet_1_06788990	CC|0.3948	CC|0.3948	CC|0.3948	CC|0.3948	CC|0.3948	CC|0.3948	CC|0.3948	CC|0.3948	CC|0.3948	CC|0.3948	CC|0.3948	CC|0.3948
RosBREED_snp_sweet_1_06857570	AA|0.4709	AA|0.4709	AA|0.4709	AA|0.4709	AA|0.4709	AA|0.4709	AA|0.4709	AA|0.4709	AA|0.4709	AA|0.4709	AA|0.4709	AA|0.4709
RosBREED_snp_sweet_1_06914459	--|0.0000	AC|0.2112	--|0.0000	--|0.0000	--|0.0000	AC|0.3387	AC|0.1702	AC|0.1966	--|0.0000	--|0.0000	AC|0.1623	AC|0.2103
RosBREED_snp_sweet_1_06996315	GG|0.3610	GG|0.3610	GG|0.3610	GG|0.3610	GG|0.3610	GG|0.3610	GG|0.3610	GG|0.3610	GG|0.3610	GG|0.3610	GG|0.3610	GG|0.3610
RosBREED_snp_sweet_1_07047732	AA|0.5238	AA|0.5238	AA|0.5238	AA|0.5238	AA|0.5238	AA|0.5238	AA|0.5238	AA|0.5238	AA|0.5238	AA|0.5238	AA|0.5238	AA|0.5238
RosBREED_snp_sweet_1_07074495	AA|0.9166	AA|0.9166	AA|0.9166	AA|0.9166	AA|0.9166	AA|0.9166	AA|0.9166	AA|0.9166	AA|0.9166	AA|0.9166	AA|0.9166	AA|0.9166
RosBREED_snp_sweet_1_07089244	GG|0.9189	GG|0.9189	GG|0.9189	GG|0.9189	GG|0.9189	GG|0.9189	GG|0.9189	GG|0.9189	GG|0.9189	GG|0.9189	GG|0.9189	GG|0.9189
RosBREED_snp_sweet_1_07130958	AA|0.7470	CC|0.7470	CC|0.7470	CC|0.7470	CC|0.7470	AA|0.7470	CC|0.7470	CC|0.7470	AC|0.7470	AA|0.7470	AA|0.7470	AA|0.7470
RosBREED_snp_sweet_1_07234788	AA|0.7721	AA|0.7721	AA|0.7721	AA|0.7721	AA|0.7721	AA|0.7721	AA|0.7721	AA|0.7721	AA|0.7721	AA|0.7721	AA|0.7721	AA|0.7721
RosBREED_snp_sweet_1_07287012	AA|0.3846	AA|0.3846	AA|0.3846	AA|0.3846	AA|0.3846	AA|0.3846	AA|0.3846	AA|0.3846	AA|0.3846	AA|0.3846	AA|0.3846	AA|0.3846
RosBREED_snp_sweet_1_07328678	GG|0.8604	AA|0.8604	AA|0.8604	AA|0.8604	AA|0.8604	GG|0.8604	AA|0.8604	AA|0.8604	AG|0.8604	GG|0.8604	GG|0.8604	GG|0.8604
RosBREED_snp_sweet_1_07374161	CC|0.9459	CC|0.9459	CC|0.9459	CC|0.9459	CC|0.9459	CC|0.9459	CC|0.9459	CC|0.9459	CC|0.9459	CC|0.9459	CC|0.9459	CC|0.9459
RosBREED_snp_sweet_1_07407733	AA|0.4376	AA|0.4376	AA|0.4376	AA|0.4376	AA|0.4376	AA|0.4376	AA|0.4376	AA|0.4376	AA|0.4376	AA|0.4376	AA|0.4376	AA|0.4376
RosBREED_snp_sweet_1_07435700	--|0.0000	--|0.0000	--|0.0000	--|0.0000	--|0.0000	--|0.0000	--|0.0000	--|0.0000	--|0.0000	--|0.0000	--|0.0000	--|0.0000
RosBREED_snp_sweet_1_07474737	GG|0.5335	GG|0.5335	GG|0.5335	GG|0.5335	GG|0.5335	GG|0.5335	GG|0.5335	GG|0.5335	GG|0.5335	GG|0.5335	GG|0.5335	GG|0.5335
RosBREED_snp_sweet_1_07504437	CC|0.9638	CC|0.9638	CC|0.9638	CC|0.9638	CC|0.9638	CC|0.9638	CC|0.9638	CC|0.9638	CC|0.9638	CC|0.9638	CC|0.9638	CC|0.9638
RosBREED_snp_sweet_1_07553811	AA|0.3185	AA|0.3185	AA|0.3185	AA|0.3185	AA|0.3185	AA|0.3185	AA|0.3185	AA|0.3185	AA|0.3185	AA|0.3185	AA|0.3185	AA|0.3185
RosBREED_snp_sweet_1_07571950	AA|0.3997	AA|0.3997	AA|0.3997	AA|0.3946	AA|0.3939	AA|0.3997	AA|0.2767	AA|0.3997	AA|0.3997	AA|0.2804	AA|0.3197	AA|0.3997
RosBREED_snp_sweet_1_07606665	AA|0.3702	AA|0.3702	AA|0.3702	AA|0.3702	AA|0.3702	AA|0.3702	AA|0.3702	AA|0.3702	AA|0.3702	AA|0.3702	AA|0.3702	AA|0.3702
RosBREED_snp_sweet_1_07636411	AA|0.3385	AA|0.3385	AA|0.3385	AA|0.3385	AA|0.3385	AA|0.3385	AA|0.3385	AA|0.3385	AA|0.3385	AA|0.3385	AA|0.3385	AA|0.3385
RosBREED_snp_sweet_1_07705893	AA|0.4709	AA|0.4709	AA|0.4709	AA|0.4709	AA|0.4709	AA|0.4709	AA|0.4709	AA|0.4709	AA|0.4709	AA|0.4709	AA|0.4709	AA|0.4709
RosBREED_snp_sweet_1_07738648	CC|0.5030	CC|0.5030	CC|0.5030	CC|0.5030	CC|0.5030	CC|0.5030	CC|0.5030	CC|0.5030	CC|0.5030	CC|0.5030	CC|0.5030	CC|0.5030
RosBREED_snp_sweet_1_07761556	AA|0.4673	AA|0.4673	AA|0.4673	AA|0.4673	AA|0.4673	AA|0.4673	AA|0.4673	AA|0.4673	AA|0.4673	AA|0.4673	AA|0.4673	AA|0.4673
RosBREED_snp_sweet_1_07801093	GG|0.5191	GG|0.5191	GG|0.5191	GG|0.5191	GG|0.5191	GG|0.5191	GG|0.5191	GG|0.5191	GG|0.5191	GG|0.5191	GG|0.5191	GG|0.5191
RosBREED_snp_sweet_1_07824263	AA|0.9021	CC|0.9021	CC|0.9021	CC|0.9021	CC|0.9021	AA|0.9021	CC|0.9021	CC|0.9021	AC|0.7690	AA|0.9021	AA|0.9021	AA|0.9021
RosBREED_snp_sweet_1_07983442	AA|0.4832	AA|0.4832	AA|0.4832	AA|0.4832	AA|0.4832	AA|0.4832	AA|0.4832	AA|0.4832	AA|0.4832	AA|0.4832	AA|0.4832	AA|0.4832
RosBREED_snp_sweet_1_08014155	AA|0.5211	AA|0.5211	AA|0.5211	AA|0.5211	AA|0.5211	AA|0.5211	AA|0.5211	AA|0.5211	AA|0.5211	AA|0.5211	AA|0.5211	AA|0.5211
RosBREED_snp_sweet_1_08048406	AA|0.3987	AA|0.3987	AA|0.3987	AA|0.3987	AA|0.3987	AA|0.3987	AA|0.3987	AA|0.3987	AA|0.3987	AA|0.3987	AA|0.3987	AA|0.3987
RosBREED_snp_sweet_1_08081294	GG|0.5190	GG|0.5190	GG|0.5190	GG|0.5190	GG|0.5190	GG|0.5190	GG|0.5190	GG|0.5190	GG|0.5190	GG|0.5190	GG|0.5190	GG|0.5190
RosBREED_snp_sweet_1_08106269	AA|0.7458	AA|0.7458	AA|0.7458	AA|0.7458	AA|0.7458	AA|0.7458	AA|0.7458	AA|0.7458	AA|0.7458	AA|0.7458	AA|0.7458	AA|0.7458
RosBREED_snp_sweet_1_08141455	AA|0.8166	AA|0.8166	AA|0.8166	AA|0.8166	AA|0.8166	AA|0.8166	AA|0.8166	AA|0.8166	AA|0.8166	AA|0.8166	AA|0.8166	AA|0.8166
RosBREED_snp_sweet_1_08211301	AA|0.2881	AA|0.2881	AA|0.2881	AA|0.2881	AA|0.2881	AA|0.2881	AA|0.2881	AA|0.2881	AA|0.2881	AA|0.2881	AA|0.2881	AA|0.2881
RosBREED_snp_sweet_1_08240209	AA|0.8009	AA|0.8009	AA|0.8009	AA|0.8009	AA|0.8009	AA|0.8009	AA|0.8009	AA|0.8009	AA|0.8009	AA|0.8009	AA|0.8009	AA|0.8009
RosBREED_snp_sweet_1_08272186	AA|0.3582	AA|0.3582	AA|0.3582	AA|0.3582	AA|0.3582	AA|0.3582	AA|0.3582	AA|0.3582	AA|0.3582	AA|0.3582	AA|0.3582	AA|0.3582
RosBREED_snp_sweet_1_08299271	GG|0.7834	GG|0.7834	GG|0.7834	GG|0.7834	GG|0.7834	GG|0.7834	GG|0.7834	GG|0.7834	GG|0.7834	GG|0.7834	GG|0.7834	GG|0.7834
RosBREED_snp_sweet_1_08331721	--|0.0000	--|0.0000	--|0.0000	--|0.0000	--|0.0000	--|0.0000	--|0.0000	--|0.0000	--|0.0000	--|0.0000	--|0.0000	--|0.0000
RosBREED_snp_sweet_1_08362186	GG|0.5330	GG|0.5330	GG|0.5330	GG|0.5330	GG|0.5330	GG|0.5330	GG|0.5330	GG|0.5330	GG|0.5330	GG|0.5330	GG|0.5330	GG|0.5330
RosBREED_snp_sweet_1_08406081	AA|0.1684	AA|0.1684	AA|0.1684	AA|0.1684	AA|0.1684	AA|0.1684	AA|0.1684	AA|0.1684	AA|0.1684	AA|0.1684	AA|0.1684	AA|0.1684
RosBREED_snp_sweet_1_08431278	GG|0.5909	GG|0.5909	GG|0.5909	GG|0.5909	GG|0.5909	GG|0.5909	GG|0.5909	GG|0.5909	GG|0.5909	GG|0.5909	GG|0.5909	GG|0.5909
RosBREED_snp_sweet_1_08452824	GG|0.5161	GG|0.5161	GG|0.5161	GG|0.5161	GG|0.5161	GG|0.5161	GG|0.5161	GG|0.5161	GG|0.5161	GG|0.5161	GG|0.5161	GG|0.5161
RosBREED_snp_sweet_1_08502397	GG|0.7093	GG|0.7354	GG|0.7354	GG|0.7354	GG|0.7354	GG|0.7354	GG|0.7354	GG|0.7354	GG|0.7354	GG|0.5920	GG|0.7196	GG|0.7354
RosBREED_snp_sweet_1_08531796	AA|0.5142	AA|0.5142	AA|0.5142	AA|0.5142	AA|0.5142	AA|0.5142	AA|0.5142	AA|0.5142	AA|0.5142	AA|0.5142	AA|0.5142	AA|0.5142
RosBREED_snp_sweet_1_08553595	AA|0.3639	AA|0.3639	AA|0.3639	AA|0.3639	AA|0.3639	AA|0.3639	AA|0.3639	AA|0.3639	AA|0.3639	AA|0.3639	AA|0.3639	AA|0.3639
RosBREED_snp_sweet_1_08591955	--|0.0000	--|0.0000	--|0.0000	--|0.0000	--|0.0000	--|0.0000	--|0.0000	--|0.0000	--|0.0000	--|0.0000	--|0.0000	--|0.0000
RosBREED_snp_sweet_1_08602438	CC|0.4990	CC|0.4990	CC|0.4990	CC|0.4990	CC|0.4990	CC|0.4990	CC|0.4990	CC|0.4990	CC|0.4990	CC|0.4990	CC|0.4990	CC|0.4990
RosBREED_snp_sweet_1_08641043	AA|0.4506	AA|0.4506	AA|0.4506	AA|0.4506	AA|0.4506	AA|0.4428	AA|0.4506	AA|0.4500	AA|0.4505	AA|0.4506	AA|0.4506	AA|0.4466
RosBREED_snp_sweet_1_08680163	AA|0.3930	AA|0.3930	AA|0.3930	AA|0.3930	AA|0.3930	AA|0.3930	AA|0.3930	AA|0.3930	AA|0.3930	AA|0.3930	AA|0.3930	AA|0.3930
RosBREED_snp_sweet_1_08773061	AA|0.3247	AA|0.3247	AA|0.3247	AA|0.3247	AA|0.3247	AA|0.3247	AA|0.3247	AA|0.3247	AA|0.3247	AA|0.3247	AA|0.3247	AA|0.3247
RosBREED_snp_sweet_1_08813207	AA|0.2978	AA|0.2978	AA|0.2978	AA|0.2978	AA|0.2978	AA|0.2978	AA|0.2978	AA|0.2978	AA|0.2978	AA|0.2978	AA|0.2978	AA|0.2978
RosBREED_snp_sweet_1_08833408	AA|0.9680	AA|0.9680	AA|0.9680	AA|0.9680	AA|0.9680	AA|0.9680	AA|0.9680	AA|0.9680	AA|0.9680	AA|0.9680	AA|0.9680	AA|0.9680
RosBREED_snp_sweet_1_09029964	GG|0.2302	GG|0.2302	GG|0.2302	GG|0.2302	GG|0.2302	GG|0.2302	GG|0.2302	GG|0.2302	GG|0.2302	GG|0.2302	GG|0.2302	GG|0.2302
RosBREED_snp_sweet_1_09067752	AA|0.1701	AA|0.1701	AA|0.1701	AA|0.1701	AA|0.1701	AA|0.1701	AA|0.1701	AA|0.1701	AA|0.1701	AA|0.1701	AA|0.1701	AA|0.1701
RosBREED_snp_sweet_1_09123894	GG|0.5041	GG|0.5041	GG|0.5041	GG|0.5041	GG|0.5041	GG|0.5041	GG|0.5041	GG|0.5041	GG|0.5041	GG|0.5041	GG|0.5041	GG|0.5041
RosBREED_snp_sweet_1_09154975	AA|0.5248	AA|0.5248	AA|0.5248	AA|0.5248	AA|0.5248	AA|0.5248	AA|0.5248	AA|0.5248	AA|0.5248	AA|0.5248	AA|0.5248	AA|0.5248
RosBREED_snp_sweet_1_09182116	CC|0.5335	CC|0.5335	CC|0.5335	CC|0.5335	CC|0.5335	CC|0.5335	CC|0.5335	CC|0.5335	CC|0.5335	CC|0.5335	CC|0.5335	CC|0.5335
RosBREED_snp_sweet_1_09317556	AA|0.4367	AA|0.4367	AA|0.4367	AA|0.4367	AA|0.4367	AA|0.4367	AA|0.4367	AA|0.4367	AA|0.4367	AA|0.4367	AA|0.4367	AA|0.4367
RosBREED_snp_sweet_1_09325382	AA|0.1625	AA|0.1625	AA|0.1625	AA|0.1625	AA|0.1625	AA|0.1625	AA|0.1625	AA|0.1625	AA|0.1625	AA|0.1625	AA|0.1625	AA|0.1625
RosBREED_snp_sweet_1_09415438	AA|0.4120	AA|0.4120	AA|0.4120	AA|0.4120	AA|0.4120	AA|0.4120	AA|0.4120	AA|0.4120	AA|0.4120	AA|0.4120	AA|0.4120	AA|0.4120
RosBREED_snp_sweet_1_09436250	AA|0.3699	AA|0.3699	AA|0.3699	AA|0.3699	AA|0.3699	AA|0.3699	AA|0.3699	AA|0.3699	AA|0.3699	AA|0.3699	AA|0.3699	AA|0.3699
RosBREED_snp_sweet_1_09467655	GG|0.5002	GG|0.5002	GG|0.5002	GG|0.5002	GG|0.5002	GG|0.5002	GG|0.5002	GG|0.5002	GG|0.5002	GG|0.5002	GG|0.5002	GG|0.5002
RosBREED_snp_sweet_1_09498211	AA|0.4709	AA|0.4709	AA|0.4709	AA|0.4709	AA|0.4709	AA|0.4709	AA|0.4709	AA|0.4709	AA|0.4709	AA|0.4709	AA|0.4709	AA|0.4709
RosBREED_snp_sweet_1_09597368	GG|0.5147	AA|0.5147	AA|0.5147	AA|0.5147	AA|0.5147	GG|0.5147	AA|0.5147	AA|0.5147	AG|0.5147	GG|0.5147	GG|0.5147	GG|0.5147
RosBREED_snp_sweet_1_09623424	AA|0.3707	AA|0.3707	AA|0.3707	AA|0.3707	AA|0.3707	AA|0.3707	AA|0.3707	AA|0.3707	AA|0.3707	AA|0.3707	AA|0.3707	AA|0.3707
RosBREED_snp_sweet_1_09655274	GG|0.7816	GG|0.7816	GG|0.7816	GG|0.7816	GG|0.7816	GG|0.7816	GG|0.7816	GG|0.7816	GG|0.7816	GG|0.7816	GG|0.7816	GG|0.7816
RosBREED_snp_sweet_1_09923337	AA|0.4409	AA|0.4409	AA|0.4409	AA|0.4409	AA|0.4409	AA|0.4409	AA|0.4409	AA|0.4409	AA|0.4409	AA|0.4409	AA|0.4409	AA|0.4409
RosBREED_snp_sweet_1_09929172	GG|0.4128	GG|0.4128	GG|0.4128	GG|0.4128	GG|0.4128	GG|0.4128	GG|0.4128	GG|0.4128	GG|0.4128	GG|0.4128	GG|0.4128	GG|0.4128
RosBREED_snp_sweet_1_10033789	GG|0.5335	GG|0.5335	GG|0.5335	GG|0.5335	GG|0.5335	GG|0.5335	GG|0.5335	GG|0.5335	GG|0.5335	GG|0.5335	GG|0.5335	GG|0.5335
RosBREED_snp_sweet_1_10046139	CC|0.4575	CC|0.4575	CC|0.4575	CC|0.4575	CC|0.4575	CC|0.4575	CC|0.4575	CC|0.4575	CC|0.4575	CC|0.4575	CC|0.4575	CC|0.4575
RosBREED_snp_sweet_1_10068854	AA|0.5105	AA|0.5105	AA|0.5105	AA|0.5105	AA|0.5105	AA|0.5105	AA|0.5105	AA|0.5105	AA|0.5105	AA|0.5105	AA|0.5105	AA|0.5105
RosBREED_snp_sweet_1_10077418	AA|0.4656	AA|0.4656	AA|0.4656	AA|0.4656	AA|0.4656	AA|0.4656	AA|0.4656	AA|0.4656	AA|0.4656	AA|0.4656	AA|0.4656	AA|0.4656
RosBREED_snp_sweet_1_10111083	GG|0.5146	GG|0.5146	GG|0.5146	GG|0.5146	GG|0.5146	GG|0.5146	GG|0.5146	GG|0.5146	GG|0.5146	GG|0.5146	GG|0.5146	GG|0.5146
RosBREED_snp_sweet_1_10128117	CC|0.5422	CC|0.5422	CC|0.5422	CC|0.5422	CC|0.5422	CC|0.5422	CC|0.5422	CC|0.5422	CC|0.5422	CC|0.5422	CC|0.5422	CC|0.5422
RosBREED_snp_sweet_1_10138561	--|0.0000	--|0.0000	--|0.0000	--|0.0000	--|0.0000	--|0.0000	--|0.0000	--|0.0000	--|0.0000	--|0.0000	--|0.0000	--|0.0000
RosBREED_snp_sweet_1_10143073	AA|0.1582	AA|0.1582	AA|0.1582	AA|0.1582	AA|0.1582	AA|0.1582	AA|0.1582	AA|0.1582	AA|0.1582	AA|0.1582	AA|0.1582	AA|0.1582
RosBREED_snp_sweet_1_10175178	AA|0.9096	AA|0.9096	AA|0.9096	AA|0.9096	AA|0.9096	AA|0.9096	AA|0.9096	AA|0.9096	AA|0.9096	AA|0.9096	AA|0.9096	AA|0.9096
RosBREED_snp_sweet_1_10176147	AA|0.9358	AA|0.9358	AA|0.9358	AA|0.9358	AA|0.9358	AA|0.9358	AA|0.9358	AA|0.9358	AA|0.9358	AA|0.9358	AA|0.9358	AA|0.9358
RosBREED_snp_sweet_1_10187485	CC|0.8798	CC|0.8798	CC|0.8798	CC|0.8798	CC|0.8798	CC|0.8798	CC|0.8798	CC|0.8798	CC|0.8798	CC|0.8798	CC|0.8798	CC|0.8798
RosBREED_snp_sweet_1_10194300	GG|0.2713	GG|0.2713	GG|0.2713	GG|0.2713	GG|0.2713	GG|0.2713	GG|0.2713	GG|0.2713	GG|0.2713	GG|0.2713	GG|0.2713	GG|0.2713
RosBREED_snp_sweet_1_10205646	GG|0.3770	GG|0.3770	GG|0.3770	GG|0.3770	GG|0.3770	GG|0.3770	GG|0.3770	GG|0.3770	GG|0.3770	GG|0.3770	GG|0.3770	GG|0.3770
RosBREED_snp_sweet_1_10212317	GG|0.4762	GG|0.4762	GG|0.4762	GG|0.4762	GG|0.4762	GG|0.4762	GG|0.4762	GG|0.4762	GG|0.4762	GG|0.4762	GG|0.4762	GG|0.4762
RosBREED_snp_sweet_1_10220094	AA|0.3064	AA|0.3064	AA|0.3064	AA|0.3064	AA|0.3064	AA|0.3064	AA|0.3064	AA|0.3064	AA|0.3064	AA|0.3064	AA|0.3064	AA|0.3064
RosBREED_snp_sweet_1_10229579	AA|0.4547	AA|0.5036	AA|0.5036	AA|0.5036	AA|0.5036	AA|0.3826	AA|0.5036	AA|0.5036	AA|0.4950	AA|0.5026	AA|0.4619	AA|0.4192
RosBREED_snp_sweet_1_10237387	AA|0.3145	AA|0.3145	AA|0.3145	AA|0.3145	AA|0.3145	AA|0.3145	AA|0.3145	AA|0.3145	AA|0.3145	AA|0.3145	AA|0.3145	AA|0.3145
RosBREED_snp_sweet_1_10267971	CC|0.5450	CC|0.5450	CC|0.5450	CC|0.5450	CC|0.5450	CC|0.5450	CC|0.5450	CC|0.5450	CC|0.5450	CC|0.5450	CC|0.5450	CC|0.5450
RosBREED_snp_sweet_1_10275599	AA|0.5203	AA|0.5203	AA|0.5203	AA|0.5203	AA|0.5203	AA|0.5203	AA|0.5203	AA|0.5203	AA|0.5203	AA|0.5203	AA|0.5203	AA|0.5203
RosBREED_snp_sweet_1_10284090	GG|0.9214	GG|0.9214	GG|0.9214	GG|0.9214	GG|0.9214	GG|0.9214	GG|0.9214	GG|0.9214	GG|0.9214	GG|0.9214	GG|0.9214	GG|0.9214
RosBREED_snp_sweet_1_10296567	AC|0.1702	AC|0.1722	AC|0.1722	AC|0.1722	--|0.0000	--|0.0000	--|0.0000	AC|0.1624	--|0.0000	--|0.0000	--|0.0000	--|0.0000
RosBREED_snp_sweet_1_10307671	AA|0.3896	AA|0.3896	AA|0.3896	AA|0.3896	AA|0.3896	AA|0.3896	AA|0.3896	AA|0.3896	AA|0.3896	AA|0.3896	AA|0.3896	AA|0.3896
RosBREED_snp_sweet_1_10316151	AA|0.8766	CC|0.8766	CC|0.8766	CC|0.8766	CC|0.8766	AA|0.8766	CC|0.8766	CC|0.8766	AC|0.8766	AC|0.8766	AA|0.8766	AA|0.8766
RosBREED_snp_sweet_1_10330576	AA|0.8148	AA|0.8148	AA|0.8148	AA|0.8148	AA|0.8148	AA|0.8148	AA|0.8148	AA|0.8141	AA|0.8148	AA|0.8148	AA|0.8148	AA|0.8148
RosBREED_snp_sweet_1_10343771	AA|0.5002	AA|0.5002	AA|0.5002	AA|0.5002	AA|0.5002	AA|0.5002	AA|0.5002	AA|0.5002	AA|0.5002	AA|0.5002	AA|0.5002	AA|0.5002
RosBREED_snp_sweet_1_10365026	GG|0.5258	GG|0.5258	GG|0.5258	GG|0.5258	GG|0.5258	GG|0.5258	GG|0.5258	GG|0.5258	GG|0.5258	GG|0.5258	GG|0.5258	GG|0.5258
RosBREED_snp_sweet_1_10373928	CC|0.9218	CC|0.9218	CC|0.9218	CC|0.9218	CC|0.9218	CC|0.9218	CC|0.9218	CC|0.9218	CC|0.9218	CC|0.9218	CC|0.9218	CC|0.9218
RosBREED_snp_sweet_1_10419462	GG|0.7635	GG|0.7635	GG|0.7635	GG|0.7635	GG|0.7635	GG|0.7635	GG|0.7635	GG|0.7635	GG|0.7635	GG|0.7635	GG|0.7635	GG|0.7635
RosBREED_snp_sweet_1_10427271	AA|0.4725	AA|0.4725	AA|0.4725	AA|0.4725	AA|0.4725	AA|0.4725	AA|0.4725	AA|0.4725	AA|0.4725	AA|0.4725	AA|0.4725	AA|0.4725
RosBREED_snp_sweet_1_10442186	GG|0.3713	GG|0.3713	GG|0.3713	GG|0.3713	GG|0.3713	GG|0.3713	GG|0.3713	GG|0.3713	GG|0.3713	GG|0.3713	GG|0.3713	GG|0.3713
RosBREED_snp_sweet_1_10454088	--|0.0000	--|0.0000	--|0.0000	--|0.0000	--|0.0000	--|0.0000	--|0.0000	--|0.0000	--|0.0000	--|0.0000	--|0.0000	--|0.0000
RosBREED_snp_sweet_1_10461071	AA|0.6450	AA|0.6450	AA|0.6450	AA|0.6450	AA|0.6450	AA|0.6450	AA|0.6450	AA|0.6450	AA|0.6450	AA|0.6450	AA|0.6450	AA|0.6450
RosBREED_snp_sweet_1_10493258	AA|0.4244	AA|0.4244	AA|0.4244	AA|0.4244	AA|0.4244	AA|0.4244	AA|0.4244	AA|0.4244	AA|0.4244	AA|0.4244	AA|0.4244	AA|0.4244
RosBREED_snp_sweet_1_10506571	AA|0.1552	AA|0.1651	AA|0.1651	AA|0.1651	AA|0.1651	AA|0.1541	AA|0.1651	AA|0.1651	AA|0.1651	AA|0.1651	--|0.0000	AA|0.1593
RosBREED_snp_sweet_1_10529154	AA|0.4648	AA|0.4648	AA|0.4648	AA|0.4648	AA|0.4648	AA|0.4648	AA|0.4648	AA|0.4648	AA|0.4648	AA|0.4648	AA|0.4648	AA|0.4648
RosBREED_snp_sweet_1_10546969	GG|0.7930	GG|0.7930	GG|0.7930	GG|0.7930	GG|0.7930	GG|0.7930	GG|0.7930	GG|0.7930	GG|0.7930	GG|0.7930	GG|0.7930	GG|0.7930
RosBREED_snp_sweet_1_10559404	AA|0.7969	AA|0.7969	AA|0.7969	AA|0.7969	AA|0.7969	AA|0.7891	AA|0.7969	AA|0.7285	AA|0.7153	AA|0.7969	AA|0.7969	AA|0.7969
RosBREED_snp_sweet_1_10567330	GG|0.9100	GG|0.9100	GG|0.9100	GG|0.9100	GG|0.9100	GG|0.9100	GG|0.9100	GG|0.9100	GG|0.9100	GG|0.9100	GG|0.9100	GG|0.9100
RosBREED_snp_sweet_1_10585398	AA|0.3982	AA|0.4005	AA|0.3872	AA|0.4005	AA|0.3256	AA|0.3270	AA|0.3445	AA|0.2826	AA|0.1759	AA|0.2088	AA|0.3578	AA|0.3706
RosBREED_snp_sweet_1_10603637	AA|0.8632	AG|0.8632	AG|0.8632	AG|0.8632	AG|0.8632	AA|0.8632	AG|0.8632	AG|0.8632	AG|0.8632	AG|0.8632	AA|0.8632	AA|0.8632
RosBREED_snp_sweet_1_10611364	GG|0.5335	GG|0.5335	GG|0.5335	GG|0.5335	GG|0.5335	GG|0.5335	GG|0.5335	GG|0.5335	GG|0.5335	GG|0.5335	GG|0.5335	GG|0.5335
RosBREED_snp_sweet_1_10637855	AA|0.8634	AG|0.9073	AG|0.9073	AG|0.9073	AG|0.9073	AA|0.5952	AG|0.9073	AG|0.9073	AG|0.9073	AG|0.9073	AA|0.8413	AA|0.7836
RosBREED_snp_sweet_1_10648330	AA|0.5282	AA|0.5282	AA|0.5282	AA|0.5282	AA|0.5282	AA|0.5282	AA|0.5282	AA|0.5282	AA|0.5282	AA|0.5282	AA|0.5282	AA|0.5282
RosBREED_snp_sweet_1_10694269	AA|0.5630	AA|0.5630	AA|0.5630	AA|0.5630	AA|0.5630	AA|0.5630	AA|0.5630	AA|0.5630	AA|0.5630	AA|0.5630	AA|0.5630	AA|0.5630
RosBREED_snp_sweet_1_10701111	AA|0.8750	AA|0.8750	AA|0.8750	AA|0.8750	AA|0.8750	AA|0.8750	AA|0.8750	AA|0.8750	AA|0.8750	AA|0.8750	AA|0.8750	AA|0.8750
RosBREED_snp_sweet_1_10767019	AA|0.5247	AA|0.5247	AA|0.5247	AA|0.5247	AA|0.5247	AA|0.5117	AA|0.5247	AA|0.5244	AA|0.5247	AA|0.5247	AA|0.5247	AA|0.5247
RosBREED_snp_sweet_1_10784180	GG|0.3990	GG|0.3990	GG|0.3990	GG|0.3990	GG|0.3990	GG|0.3990	GG|0.3990	GG|0.3990	GG|0.3990	GG|0.3990	GG|0.3990	GG|0.3990
RosBREED_snp_sweet_1_10796641	GG|0.5174	GG|0.5174	GG|0.5174	GG|0.5174	GG|0.5174	GG|0.5174	GG|0.5174	GG|0.5174	GG|0.5174	GG|0.5174	GG|0.5174	GG|0.5174
RosBREED_snp_sweet_1_10829860	GG|0.4327	GG|0.4327	GG|0.4327	GG|0.4327	GG|0.4327	GG|0.4327	GG|0.4327	GG|0.4327	GG|0.4327	GG|0.4327	GG|0.4327	GG|0.4327
RosBREED_snp_sweet_1_10837381	GG|0.4649	GG|0.4649	GG|0.4649	GG|0.4649	GG|0.4649	GG|0.4649	GG|0.4649	GG|0.4649	GG|0.4649	GG|0.4649	GG|0.4649	GG|0.4649
RosBREED_snp_sweet_1_10861875	AA|0.4671	AA|0.4671	AA|0.4671	AA|0.4671	AA|0.4671	AA|0.4671	AA|0.4671	AA|0.4671	AA|0.4671	AA|0.4671	AA|0.4671	AA|0.4671
RosBREED_snp_sweet_1_10878674	AA|0.6996	AC|0.6996	AC|0.6996	AC|0.6996	AC|0.6996	AA|0.6996	AC|0.6996	AC|0.6996	AC|0.6996	AC|0.6996	AA|0.6996	AA|0.6996
RosBREED_snp_sweet_1_10891409	AA|0.3513	AA|0.3513	AA|0.3513	AA|0.3513	AA|0.3513	AA|0.3513	AA|0.3513	AA|0.3513	AA|0.3513	AA|0.3513	AA|0.3513	AA|0.3513
RosBREED_snp_sweet_1_10908774	--|0.0000	--|0.0000	--|0.0000	--|0.0000	--|0.0000	--|0.0000	--|0.0000	--|0.0000	--|0.0000	--|0.0000	--|0.0000	--|0.0000
RosBREED_snp_sweet_1_10913603	GG|0.5296	GG|0.5296	GG|0.5296	GG|0.5296	GG|0.5296	GG|0.5296	GG|0.5296	GG|0.5296	GG|0.5296	GG|0.5296	GG|0.5296	GG|0.5296
RosBREED_snp_sweet_1_10936163	AA|0.4863	AA|0.4863	AA|0.4863	AA|0.4863	AA|0.4863	AA|0.4863	AA|0.4863	AA|0.4863	AA|0.4863	AA|0.4863	AA|0.4863	AA|0.4863
RosBREED_snp_sweet_1_10943814	AA|0.5332	AA|0.5332	AA|0.5332	AA|0.5332	AA|0.5332	AA|0.5332	AA|0.5332	AA|0.5332	AA|0.5332	AA|0.5332	AA|0.5332	AA|0.5332
RosBREED_snp_sweet_1_10968083	AA|0.4605	AA|0.4605	AA|0.4605	AA|0.4605	AA|0.4605	AA|0.4605	AA|0.4605	AA|0.4605	AA|0.4605	AA|0.4605	AA|0.4605	AA|0.4605
RosBREED_snp_sweet_1_10979761	GG|0.7497	GG|0.7497	GG|0.7497	GG|0.7497	GG|0.7497	GG|0.7497	GG|0.7497	GG|0.7497	GG|0.7497	GG|0.7497	GG|0.7497	GG|0.7497
RosBREED_snp_sweet_1_11060284	AA|0.1543	AA|0.1543	AA|0.1543	AA|0.1543	AA|0.1543	AA|0.1513	AA|0.1543	AA|0.1543	AA|0.1543	AA|0.1543	--|0.0000	AA|0.1543
RosBREED_snp_sweet_1_11081324	AA|0.9531	AA|0.9572	AA|0.9573	AA|0.9566	AA|0.9573	AA|0.9022	AA|0.9439	AA|0.9294	AA|0.9295	AA|0.9210	AA|0.9535	AA|0.9234
RosBREED_snp_sweet_1_11091298	AA|0.5270	AA|0.5270	AA|0.5270	AA|0.5270	AA|0.5270	AA|0.5270	AA|0.5270	AA|0.5270	AA|0.5270	AA|0.5270	AA|0.5270	AA|0.5270
RosBREED_snp_sweet_1_11107790	AA|0.8131	AA|0.8131	AA|0.8131	AA|0.8131	AA|0.8131	AA|0.8131	AA|0.8131	AA|0.8131	AA|0.8131	AA|0.8131	AA|0.8131	AA|0.8131
RosBREED_snp_sweet_1_11128375	AA|0.4534	AA|0.4534	AA|0.4534	AA|0.4534	AA|0.4534	AA|0.4534	AA|0.4534	AA|0.4534	AA|0.4534	AA|0.4534	AA|0.4534	AA|0.4534
RosBREED_snp_sweet_1_11155114	AA|0.4413	AA|0.4413	AA|0.4413	AA|0.4413	AA|0.4413	AA|0.4413	AA|0.4413	AA|0.4413	AA|0.4413	AA|0.4413	AA|0.4413	AA|0.4413
RosBREED_snp_sweet_1_11166131	GG|0.4764	GG|0.4764	GG|0.4764	GG|0.4764	GG|0.4764	GG|0.4764	GG|0.4764	GG|0.4764	GG|0.4764	GG|0.4764	GG|0.4764	GG|0.4764
RosBREED_snp_sweet_1_11242894	AA|0.3840	AA|0.3840	AA|0.3840	AA|0.3840	AA|0.3840	AA|0.3840	AA|0.3840	AA|0.3840	AA|0.3840	AA|0.3840	AA|0.3840	AA|0.3840
RosBREED_snp_sweet_1_11338862	GG|0.8628	GG|0.8628	GG|0.8628	GG|0.8628	GG|0.8628	GG|0.8628	GG|0.8628	GG|0.8628	GG|0.8628	GG|0.8628	GG|0.8628	GG|0.8628
RosBREED_snp_sweet_1_11511696	GG|0.1745	GG|0.1745	GG|0.1745	GG|0.1745	GG|0.1745	GG|0.1745	GG|0.1745	GG|0.1745	GG|0.1745	GG|0.1745	GG|0.1745	GG|0.1745
RosBREED_snp_sweet_1_11682359	AA|0.5373	AA|0.5373	AA|0.5373	AA|0.5373	AA|0.5373	AA|0.5373	AA|0.5373	AA|0.5373	AA|0.5373	AA|0.5373	AA|0.5373	AA|0.5373
RosBREED_snp_sweet_1_11755626	AA|0.5228	AA|0.5228	AA|0.5228	AA|0.5228	AA|0.5228	AA|0.5228	AA|0.5228	AA|0.5228	AA|0.5228	AA|0.5228	AA|0.5228	AA|0.5228
RosBREED_snp_sweet_1_11855405	CC|0.2830	--|0.0000	--|0.0000	--|0.0000	--|0.0000	CC|0.2830	--|0.0000	--|0.0000	CC|0.2830	CC|0.2830	AC|0.1551	AC|0.2157
RosBREED_snp_sweet_1_11906537	AC|0.3312	AC|0.2854	AC|0.1745	AC|0.1541	--|0.0000	AC|0.3312	--|0.0000	--|0.0000	--|0.0000	--|0.0000	AC|0.3312	AC|0.3312
RosBREED_snp_sweet_1_12022829	AA|0.8596	AA|0.8596	AA|0.8596	AA|0.8596	AA|0.8596	AA|0.8596	AA|0.8596	AA|0.8596	AA|0.8596	AA|0.8596	AA|0.8596	AA|0.8596
RosBREED_snp_sweet_1_12116733	--|0.0000	--|0.0000	--|0.0000	--|0.0000	--|0.0000	--|0.0000	--|0.0000	--|0.0000	--|0.0000	--|0.0000	--|0.0000	--|0.0000
RosBREED_snp_sweet_1_12191200	GG|0.8915	AG|0.8915	AG|0.8915	AG|0.8915	AG|0.8915	GG|0.8915	AG|0.8915	AG|0.8915	GG|0.8915	GG|0.8915	AG|0.8915	AG|0.8915
RosBREED_snp_sweet_1_12292557	AA|0.9527	AG|0.9527	AG|0.9527	AG|0.9527	AG|0.9527	AA|0.9527	AG|0.9527	AG|0.9527	AA|0.9527	AA|0.9527	AG|0.9527	AG|0.9527
RosBREED_snp_sweet_1_12378758	AA|0.5256	AA|0.5256	AA|0.5256	AA|0.5256	AA|0.5256	AA|0.5256	AA|0.5256	AA|0.5256	AA|0.5256	AA|0.5256	AA|0.5256	AA|0.5256
RosBREED_snp_sweet_1_12641482	--|0.0000	--|0.0000	--|0.0000	--|0.0000	--|0.0000	--|0.0000	--|0.0000	--|0.0000	--|0.0000	--|0.0000	--|0.0000	--|0.0000
RosBREED_snp_sweet_1_12686714	AA|0.5503	AA|0.5503	AA|0.5503	AA|0.5503	AA|0.5503	AA|0.5503	AA|0.5503	AA|0.5503	AA|0.5503	AA|0.5503	AA|0.5503	AA|0.5503
RosBREED_snp_sweet_1_12802283	GG|0.6630	GG|0.6630	GG|0.6630	GG|0.6630	GG|0.6630	GG|0.6630	GG|0.6630	GG|0.6630	GG|0.6630	GG|0.6630	GG|0.6630	GG|0.6630
RosBREED_snp_sweet_1_12884734	CC|0.5335	CC|0.5335	CC|0.5335	CC|0.5335	CC|0.5335	CC|0.5335	CC|0.5335	CC|0.5335	CC|0.5335	CC|0.5335	CC|0.5335	CC|0.5335
RosBREED_snp_sweet_1_12997969	AA|0.9093	AA|0.9093	AA|0.9093	AA|0.9093	AA|0.9093	AA|0.9093	AA|0.9093	AA|0.9093	AA|0.9093	AA|0.9093	AA|0.9093	AA|0.9093
RosBREED_snp_sweet_1_13052512	GG|0.9072	AG|0.9072	AG|0.9072	AG|0.9072	AG|0.9072	GG|0.9072	AG|0.9072	AG|0.9072	AG|0.9072	AG|0.9072	GG|0.9072	GG|0.9072
RosBREED_snp_sweet_1_13126621	GG|0.3122	GG|0.3122	GG|0.3122	GG|0.3122	GG|0.3122	GG|0.3122	GG|0.3122	GG|0.3122	GG|0.3122	GG|0.3122	GG|0.3122	GG|0.3122
RosBREED_snp_sweet_1_13282385	AA|0.5196	AA|0.5196	AA|0.5196	AA|0.5196	AA|0.5196	AA|0.5196	AA|0.5196	AA|0.5196	AA|0.5196	AA|0.5196	AA|0.5196	AA|0.5196
RosBREED_snp_sweet_1_13363703	AA|0.7900	AA|0.7900	AA|0.7900	AA|0.7900	AA|0.7900	AA|0.7900	AA|0.7900	AA|0.7900	AA|0.7900	AA|0.7900	AA|0.7900	AA|0.7900
RosBREED_snp_sweet_1_13386240	AA|0.3644	AA|0.3644	AA|0.3644	AA|0.3644	AA|0.3644	AA|0.3644	AA|0.3644	AA|0.3644	AA|0.3644	AA|0.3644	AA|0.3644	AA|0.3644
RosBREED_snp_sweet_1_13505171	AA|0.4200	AA|0.4200	AA|0.4200	AA|0.4200	AA|0.4200	AA|0.4200	AA|0.4200	AA|0.4200	AA|0.4200	AA|0.4200	AA|0.4200	AA|0.4200
RosBREED_snp_sweet_1_13676278	GG|0.5155	GG|0.5155	GG|0.5155	GG|0.5155	GG|0.5155	GG|0.5155	GG|0.5155	GG|0.5155	GG|0.5155	GG|0.5155	GG|0.5155	GG|0.5084
RosBREED_snp_sweet_1_13761187	AA|0.5676	AA|0.5676	AA|0.5676	AA|0.5676	AA|0.5676	AA|0.5676	AA|0.5676	AA|0.5676	AA|0.5676	AA|0.5676	AA|0.5676	AA|0.5676
RosBREED_snp_sweet_1_13924769	CC|0.4842	CC|0.4842	CC|0.4842	CC|0.4842	CC|0.4842	CC|0.4842	CC|0.4842	CC|0.4842	CC|0.4842	CC|0.4842	CC|0.4842	CC|0.4842
RosBREED_snp_sweet_1_14044619	--|0.0000	--|0.0000	--|0.0000	--|0.0000	--|0.0000	--|0.0000	--|0.0000	--|0.0000	--|0.0000	--|0.0000	--|0.0000	--|0.0000
RosBREED_snp_sweet_1_14110306	AC|0.2568	AC|0.2568	AC|0.2568	AC|0.2568	AC|0.2568	AA|0.2568	AC|0.2568	AC|0.2568	AA|0.2568	AC|0.2568	AC|0.2568	AC|0.2568
RosBREED_snp_sweet_1_14219647	GG|0.8942	GG|0.8256	GG|0.8817	GG|0.8984	GG|0.8983	GG|0.8960	GG|0.8984	GG|0.8984	GG|0.8978	GG|0.8984	GG|0.8984	GG|0.8984
RosBREED_snp_sweet_1_14281912	AG|0.8596	AG|0.8596	AG|0.8596	AG|0.8596	AG|0.8596	AA|0.8596	AG|0.8596	AG|0.8596	AA|0.8596	AG|0.8596	AG|0.8596	AG|0.8596
RosBREED_snp_sweet_1_14330333	AA|0.4166	AA|0.4166	AA|0.4166	AA|0.4166	AA|0.4166	AA|0.4166	AA|0.4166	AA|0.4166	AA|0.4166	AA|0.4166	AA|0.4166	AA|0.4166
RosBREED_snp_sweet_1_14502897	AC|0.2041	AC|0.2041	AC|0.2041	AC|0.2041	AC|0.2041	AC|0.2041	AC|0.2041	AC|0.2041	AC|0.2041	AC|0.2041	AC|0.2041	AC|0.2041
RosBREED_snp_sweet_1_14558222	AA|0.2935	AA|0.2935	AA|0.2935	AA|0.2935	AA|0.2935	AA|0.2935	AA|0.2935	AA|0.2935	AA|0.2935	AA|0.2935	AA|0.2935	AA|0.2935
RosBREED_snp_sweet_1_14626810	GG|0.8943	GG|0.8943	GG|0.8943	GG|0.8943	GG|0.8943	GG|0.8943	GG|0.8943	GG|0.8943	GG|0.8943	GG|0.8943	GG|0.8943	GG|0.8943
RosBREED_snp_sweet_1_14715038	CC|0.3642	CC|0.3642	CC|0.3642	CC|0.3642	CC|0.3642	CC|0.3642	CC|0.3642	CC|0.3642	CC|0.3642	CC|0.3642	CC|0.3642	CC|0.3642
RosBREED_snp_sweet_1_14779305	AA|0.7688	AA|0.7688	AA|0.7688	AA|0.7688	AA|0.7688	AA|0.7688	AA|0.7688	AA|0.7688	AA|0.7688	AA|0.7688	AA|0.7688	AA|0.7688
RosBREED_snp_sweet_1_14858127	AA|0.3558	AA|0.3558	AA|0.3558	AA|0.3558	AA|0.3558	AA|0.3558	AA|0.3558	AA|0.3558	AA|0.3558	AA|0.3558	AA|0.3558	AA|0.3558
RosBREED_snp_sweet_1_14977096	GG|0.4293	GG|0.4293	GG|0.4293	GG|0.4293	GG|0.4293	GG|0.4293	GG|0.4293	GG|0.4293	GG|0.4293	GG|0.4293	GG|0.4293	GG|0.4293
RosBREED_snp_sweet_1_15061804	AG|0.9074	AG|0.9074	AG|0.9074	AG|0.9074	AG|0.9074	GG|0.9074	AG|0.9074	AG|0.9074	GG|0.9074	AA|0.9074	AG|0.9074	AG|0.9074
RosBREED_snp_sweet_1_15934921	CC|0.4253	CC|0.4253	CC|0.4253	CC|0.4253	CC|0.4253	CC|0.4253	CC|0.4253	CC|0.4253	CC|0.4253	CC|0.4253	CC|0.4253	CC|0.4253
RosBREED_snp_sweet_1_16011610	AA|0.7283	AA|0.7283	AA|0.7283	AA|0.7283	AA|0.7283	AA|0.7283	AA|0.7283	AA|0.7283	AA|0.7283	AA|0.7283	AA|0.7283	AA|0.7283
RosBREED_snp_sweet_1_16100926	AA|0.5002	AA|0.5002	AA|0.5002	AA|0.5002	AA|0.5002	AA|0.5002	AA|0.5002	AA|0.5002	AA|0.5002	AA|0.5002	AA|0.5002	AA|0.5002
RosBREED_snp_sweet_1_16221652	GG|0.5422	GG|0.5422	GG|0.5422	GG|0.5422	GG|0.5422	GG|0.5422	GG|0.5422	GG|0.5422	GG|0.5422	GG|0.5422	GG|0.5422	GG|0.5422
RosBREED_snp_sweet_1_16241924	AA|0.1997	AA|0.1997	AA|0.1997	AA|0.1997	AA|0.1997	AA|0.1997	AA|0.1997	AA|0.1997	AA|0.1986	AA|0.1997	AA|0.1997	AA|0.1997
RosBREED_snp_sweet_1_16474388	GG|0.4966	GG|0.4800	GG|0.4949	GG|0.4975	GG|0.4965	GG|0.4975	GG|0.4896	GG|0.4927	GG|0.4945	GG|0.4920	GG|0.4975	GG|0.4723
RosBREED_snp_sweet_1_16535083	GG|0.4598	GG|0.4598	GG|0.4598	GG|0.4598	GG|0.4598	GG|0.4598	GG|0.4598	GG|0.4598	GG|0.4598	GG|0.4598	GG|0.4598	GG|0.4598
RosBREED_snp_sweet_1_16612689	AG|0.6601	AG|0.6601	AG|0.6601	AG|0.6601	AG|0.6601	AG|0.6601	AG|0.6601	AG|0.6601	AA|0.6601	GG|0.6601	AG|0.6601	AG|0.6601
RosBREED_snp_sweet_1_17069770	GG|0.5450	GG|0.5450	GG|0.5450	GG|0.5450	GG|0.5450	GG|0.5450	GG|0.5450	GG|0.5450	GG|0.5450	GG|0.5450	GG|0.5450	GG|0.5450
RosBREED_snp_sweet_1_17571526	AC|0.8845	AC|0.8882	AC|0.8849	AC|0.8882	AC|0.8881	AC|0.8882	AC|0.8882	AC|0.8882	AA|0.8882	CC|0.8882	AC|0.8882	AC|0.8882
RosBREED_snp_sweet_1_18049199	CC|0.5191	CC|0.5191	CC|0.5191	CC|0.5191	CC|0.5191	CC|0.5191	CC|0.5191	CC|0.5191	CC|0.5191	CC|0.5191	CC|0.5191	CC|0.5191
RosBREED_snp_sweet_1_18519600	AA|0.4335	AA|0.4335	AA|0.4335	AA|0.4335	AA|0.4335	AA|0.4288	AA|0.4334	AA|0.4335	AA|0.4335	AA|0.4335	AA|0.4335	AA|0.4335
RosBREED_snp_sweet_1_18955775	AA|0.3606	AA|0.3606	AA|0.3606	AA|0.3606	AA|0.3606	AA|0.3606	AA|0.3606	AA|0.3606	AA|0.3606	AA|0.3606	AA|0.3606	AA|0.3606
RosBREED_snp_sweet_1_19157547	AA|0.7939	AA|0.8670	AA|0.8350	AA|0.8763	AA|0.7069	AA|0.6178	AA|0.5857	AA|0.7759	AA|0.3762	AA|0.6088	AA|0.6521	AA|0.7213
RosBREED_snp_sweet_1_19313708	GG|0.3803	GG|0.3803	GG|0.3803	GG|0.3803	GG|0.3803	GG|0.3803	GG|0.3803	GG|0.3803	GG|0.3803	GG|0.3803	GG|0.3803	GG|0.3803
RosBREED_snp_sweet_1_19836475	AC|0.9037	AC|0.9037	AC|0.9037	AC|0.9037	AC|0.9037	AC|0.9037	AC|0.9037	AC|0.9037	CC|0.9037	AA|0.9037	AC|0.9037	AC|0.9037
RosBREED_snp_sweet_1_19999922	AG|0.7243	AG|0.7243	AG|0.7243	AG|0.7243	AG|0.7243	AG|0.7243	AG|0.7243	AG|0.7243	AA|0.7243	GG|0.7243	AG|0.7243	AG|0.7243
RosBREED_snp_sweet_1_20185807	AA|0.3260	AA|0.3260	AA|0.3260	AA|0.3260	AA|0.3260	AA|0.3260	AA|0.3260	AA|0.3260	AA|0.3260	AA|0.3260	AA|0.3260	AA|0.3260
RosBREED_snp_sweet_1_20364902	AA|0.4122	AA|0.4122	AA|0.4122	AA|0.4122	AA|0.4122	AA|0.4122	AA|0.4122	AA|0.4122	AA|0.4122	AA|0.4122	AA|0.4122	AA|0.4122
RosBREED_snp_sweet_1_21246174	AA|0.3770	AA|0.3770	AA|0.3770	AA|0.3770	AA|0.3770	AA|0.3770	AA|0.3770	AA|0.3770	AA|0.3770	AA|0.3770	AA|0.3770	AA|0.3770
RosBREED_snp_sweet_1_21382685	GG|0.3982	GG|0.3982	GG|0.3982	GG|0.3982	GG|0.3982	GG|0.3982	GG|0.3982	GG|0.3982	GG|0.3982	GG|0.3982	GG|0.3982	GG|0.3982
RosBREED_snp_sweet_1_21543772	AA|0.4845	AA|0.4845	AA|0.4845	AA|0.4845	AA|0.4845	AA|0.4845	AA|0.4845	AA|0.4845	AA|0.4845	AA|0.4845	AA|0.4845	AA|0.4845
RosBREED_snp_sweet_1_21712115	GG|0.4940	GG|0.4940	GG|0.4940	GG|0.4940	GG|0.4940	GG|0.4940	GG|0.4940	GG|0.4940	GG|0.4940	GG|0.4940	GG|0.4940	GG|0.4940
RosBREED_snp_sweet_1_21786289	GG|0.4686	GG|0.4686	GG|0.4686	GG|0.4686	GG|0.4686	GG|0.4686	GG|0.4686	GG|0.4686	GG|0.4686	GG|0.4686	GG|0.4686	GG|0.4686
RosBREED_snp_sweet_1_21790744	GG|0.4487	GG|0.4487	GG|0.4487	GG|0.4487	GG|0.4487	GG|0.4487	GG|0.4487	GG|0.4487	GG|0.4487	GG|0.4487	GG|0.4487	GG|0.4487
RosBREED_snp_sweet_1_21851275	GG|0.5069	GG|0.5069	GG|0.5069	GG|0.5069	GG|0.5069	GG|0.5069	GG|0.5069	GG|0.5069	GG|0.5069	GG|0.5069	GG|0.5069	GG|0.5069
RosBREED_snp_sweet_1_21939949	AA|0.5013	AA|0.5013	AA|0.5013	AA|0.5013	AA|0.5013	AA|0.5013	AA|0.5013	AA|0.5013	AA|0.5013	AA|0.5013	AA|0.5013	AA|0.5013
RosBREED_snp_sweet_1_21942194	GG|0.4145	GG|0.4145	GG|0.4145	GG|0.4145	GG|0.4145	GG|0.4145	GG|0.4145	GG|0.4145	GG|0.4145	GG|0.4145	GG|0.4145	GG|0.4145
RosBREED_snp_sweet_1_22002734	AA|0.8021	AA|0.8165	AA|0.8100	AA|0.8049	AA|0.8105	AA|0.5921	AA|0.7584	AA|0.6212	AA|0.5655	AA|0.6614	AA|0.7298	AA|0.7161
RosBREED_snp_sweet_1_22006572	GG|0.4951	GG|0.4951	GG|0.4951	GG|0.4951	GG|0.4951	GG|0.4951	GG|0.4951	GG|0.4951	GG|0.4951	GG|0.4951	GG|0.4951	GG|0.4951
RosBREED_snp_sweet_1_22015805	AA|0.7084	AA|0.7084	AA|0.7084	AA|0.7084	AA|0.7084	AA|0.7084	AA|0.7084	AA|0.7084	AA|0.7084	AA|0.7084	AA|0.7084	AA|0.7084
RosBREED_snp_sweet_1_22021269	AA|0.5323	AA|0.5323	AA|0.5323	AA|0.5323	AA|0.5323	AA|0.5323	AA|0.5323	AA|0.5323	AA|0.5323	AA|0.5323	AA|0.5323	AA|0.5323
RosBREED_snp_sweet_1_22027693	GG|0.5070	GG|0.5070	GG|0.5070	GG|0.5070	GG|0.5070	GG|0.5070	GG|0.5070	GG|0.5070	GG|0.5070	GG|0.5070	GG|0.5070	GG|0.5070
RosBREED_snp_sweet_1_22105282	AA|0.7934	AA|0.7934	AA|0.7934	AA|0.7934	AA|0.7934	AA|0.7934	AA|0.7934	AA|0.7934	AA|0.7934	AA|0.7934	AA|0.7934	AA|0.7934
RosBREED_snp_sweet_1_22393410	AA|0.4870	AA|0.4870	AA|0.4870	AA|0.4870	AA|0.4870	AA|0.4870	AA|0.4870	AA|0.4870	AA|0.4870	AA|0.4870	AA|0.4870	AA|0.4870
RosBREED_snp_sweet_1_22450423	AA|0.8654	AA|0.8654	AA|0.8654	AA|0.8654	AA|0.8654	AA|0.8654	AA|0.8654	AA|0.8654	AA|0.8654	AA|0.8654	AA|0.8654	AA|0.8654
RosBREED_snp_sweet_1_22481130	AG|0.8241	AA|0.8241	AA|0.8241	AA|0.8241	AA|0.8241	AG|0.8241	AA|0.8241	AA|0.8241	AG|0.8241	AG|0.8241	AG|0.8241	AG|0.8241
RosBREED_snp_sweet_1_22554385	AG|0.5768	GG|0.5768	GG|0.5768	GG|0.5768	GG|0.5768	AG|0.5768	GG|0.5768	GG|0.5768	AG|0.5768	AG|0.5768	AG|0.5768	AG|0.5768
RosBREED_snp_sweet_1_22595622	AA|0.4673	AA|0.4673	AA|0.4673	AA|0.4673	AA|0.4673	AA|0.4673	AA|0.4673	AA|0.4673	AA|0.4673	AA|0.4673	AA|0.4673	AA|0.4673
RosBREED_snp_sweet_1_22654263	AA|0.5270	AA|0.5270	AA|0.5270	AA|0.5270	AA|0.5269	AA|0.5266	AA|0.5270	AA|0.5197	AA|0.5270	AA|0.5266	AA|0.5270	AA|0.5270
RosBREED_snp_sweet_1_22708411	AA|0.5450	AA|0.5450	AA|0.5450	AA|0.5450	AA|0.5450	AA|0.5450	AA|0.5450	AA|0.5450	AA|0.5450	AA|0.5450	AA|0.5450	AA|0.5450
RosBREED_snp_sweet_1_22752107	AA|0.4506	AA|0.4506	AA|0.4506	AA|0.4506	AA|0.4506	AA|0.4506	AA|0.4506	AA|0.4506	AA|0.4506	AA|0.4506	AA|0.4506	AA|0.4506
RosBREED_snp_sweet_1_22804744	AA|0.4874	AA|0.4874	AA|0.4874	AA|0.4874	AA|0.4874	AA|0.4874	AA|0.4874	AA|0.4874	AA|0.4874	AA|0.4874	AA|0.4874	AA|0.4874
RosBREED_snp_sweet_1_22837285	GG|0.4189	GG|0.4189	GG|0.4189	GG|0.4189	GG|0.4189	GG|0.4189	GG|0.4189	GG|0.4189	GG|0.4189	GG|0.4189	GG|0.4189	GG|0.4189
RosBREED_snp_sweet_1_22893985	GG|0.5422	GG|0.5278	GG|0.5307	GG|0.4884	GG|0.5420	GG|0.5340	GG|0.5420	GG|0.5306	GG|0.5401	GG|0.5422	GG|0.5422	GG|0.4966
RosBREED_snp_sweet_1_22958834	AA|0.4530	AA|0.4530	AA|0.4530	AA|0.4530	AA|0.4530	AA|0.4530	AA|0.4530	AA|0.4530	AA|0.4530	AA|0.4530	AA|0.4530	AA|0.4530
RosBREED_snp_sweet_1_22992701	AA|0.3295	AA|0.3295	AA|0.3295	AA|0.3295	AA|0.3295	AA|0.3295	AA|0.3295	AA|0.3295	AA|0.3295	AA|0.3295	AA|0.3295	AA|0.3295
RosBREED_snp_sweet_1_23071029	CC|0.4790	CC|0.4790	CC|0.4790	CC|0.4790	CC|0.4790	CC|0.4790	CC|0.4790	CC|0.4790	CC|0.4790	CC|0.4790	CC|0.4790	CC|0.4790
RosBREED_snp_sweet_1_23167496	AA|0.4673	AA|0.4673	AA|0.4673	AA|0.4673	AA|0.4673	AA|0.4673	AA|0.4673	AA|0.4673	AA|0.4673	AA|0.4673	AA|0.4673	AA|0.4673
RosBREED_snp_sweet_1_23209463	AA|0.8796	AG|0.8796	AG|0.8796	AG|0.8796	AG|0.8796	AA|0.8796	AG|0.8796	AG|0.8796	AA|0.8796	AA|0.8796	AA|0.8796	AA|0.8796
RosBREED_snp_sweet_1_23275974	GG|0.3543	GG|0.3543	GG|0.3543	GG|0.3543	GG|0.3543	GG|0.3543	GG|0.3543	GG|0.3543	GG|0.3543	GG|0.3543	GG|0.3543	GG|0.3543
RosBREED_snp_sweet_1_23702422	CC|0.5311	CC|0.5311	CC|0.5311	CC|0.5311	CC|0.5311	CC|0.5311	CC|0.5311	CC|0.5311	CC|0.5311	CC|0.5311	CC|0.5311	CC|0.5311
RosBREED_snp_sweet_1_23737422	AA|0.4709	AA|0.4709	AA|0.4709	AA|0.4709	AA|0.4709	AA|0.4709	AA|0.4709	AA|0.4709	AA|0.4709	AA|0.4709	AA|0.4709	AA|0.4709
RosBREED_snp_sweet_1_23792719	AA|0.4867	AA|0.4867	AA|0.4867	AA|0.4867	AA|0.4867	AA|0.4867	AA|0.4867	AA|0.4867	AA|0.4867	AA|0.4867	AA|0.4867	AA|0.4867
RosBREED_snp_sweet_1_23838540	GG|0.4422	GG|0.4422	GG|0.4422	GG|0.4422	GG|0.4422	GG|0.4422	GG|0.4422	GG|0.4422	GG|0.4422	GG|0.4422	GG|0.4422	GG|0.4422
RosBREED_snp_sweet_1_23904376	AA|0.9449	AC|0.9449	AC|0.9449	AC|0.9449	AC|0.9449	AA|0.9449	AC|0.9449	AC|0.9449	AA|0.9449	AA|0.9449	AA|0.9449	AA|0.9449
RosBREED_snp_sweet_1_23918186	AA|0.4842	AA|0.4842	AA|0.4842	AA|0.4842	AA|0.4842	AA|0.4842	AA|0.4842	AA|0.4842	AA|0.4842	AA|0.4842	AA|0.4842	AA|0.4842
RosBREED_snp_sweet_1_24161765	AG|0.2384	AG|0.2384	AG|0.2384	AG|0.2384	AG|0.2384	AG|0.2384	AG|0.2384	AG|0.2384	AA|0.2384	AA|0.2384	AA|0.2384	AA|0.2384
RosBREED_snp_sweet_1_24228889	CC|0.3260	CC|0.3260	CC|0.3260	CC|0.3260	CC|0.3260	CC|0.3260	CC|0.3260	CC|0.3260	CC|0.3260	CC|0.3260	CC|0.3260	CC|0.3260
RosBREED_snp_sweet_1_24310564	GG|0.3759	GG|0.3759	GG|0.3759	GG|0.3759	GG|0.3759	GG|0.3759	GG|0.3759	GG|0.3759	GG|0.3759	GG|0.3759	GG|0.3759	GG|0.3759
RosBREED_snp_sweet_1_24345627	AA|0.4427	AA|0.4427	AA|0.4427	AA|0.4427	AA|0.4427	AA|0.4427	AA|0.4427	AA|0.4427	AA|0.4427	AA|0.4427	AA|0.4427	AA|0.4427
RosBREED_snp_sweet_1_24399603	CC|0.9206	AA|0.9206	AA|0.9206	AA|0.9206	AA|0.9206	AC|0.9206	AA|0.9206	AA|0.9206	CC|0.9206	CC|0.9206	CC|0.9206	CC|0.9206
RosBREED_snp_sweet_1_24454955	GG|0.5191	GG|0.5191	GG|0.5191	GG|0.5191	GG|0.5191	GG|0.5191	GG|0.5191	GG|0.5191	GG|0.5191	GG|0.5191	GG|0.5191	GG|0.5191
RosBREED_snp_sweet_1_24508277	GG|0.4955	GG|0.4955	GG|0.4955	GG|0.4955	GG|0.4955	GG|0.4955	GG|0.4955	GG|0.4955	GG|0.4955	GG|0.4955	GG|0.4955	GG|0.4955
RosBREED_snp_sweet_1_24575772	AC|0.8515	AA|0.8515	AA|0.8515	AA|0.8515	AA|0.8515	AA|0.8515	AA|0.8515	AA|0.8515	AC|0.8515	AC|0.8515	AC|0.8515	AC|0.8515
RosBREED_snp_sweet_1_24613692	AA|0.4428	AA|0.4428	AA|0.4428	AA|0.4428	AA|0.4428	AA|0.4428	AA|0.4428	AA|0.4428	AA|0.4428	AA|0.4428	AA|0.4428	AA|0.4428
RosBREED_snp_sweet_1_24665625	GG|0.5450	GG|0.5450	GG|0.5450	GG|0.5450	GG|0.5450	GG|0.5450	GG|0.5450	GG|0.5450	GG|0.5450	GG|0.5450	GG|0.5450	GG|0.5450
RosBREED_snp_sweet_1_24770399	AA|0.5333	AA|0.5333	AA|0.5333	AA|0.5333	AA|0.5333	AA|0.5333	AA|0.5333	AA|0.5333	AA|0.5333	AA|0.5333	AA|0.5333	AA|0.5333
RosBREED_snp_sweet_1_24800301	AA|0.5167	AA|0.5167	AA|0.5167	AA|0.5167	AA|0.5167	AA|0.5167	AA|0.5167	AA|0.5167	AA|0.5167	AA|0.5167	AA|0.5167	AA|0.5167
RosBREED_snp_sweet_1_24852156	GG|0.1753	GG|0.1753	GG|0.1753	GG|0.1753	GG|0.1753	GG|0.1753	GG|0.1753	GG|0.1753	GG|0.1753	GG|0.1753	GG|0.1753	GG|0.1753
RosBREED_snp_sweet_1_24908571	AA|0.3412	AA|0.3412	AA|0.3412	AA|0.3412	AA|0.3412	AA|0.3412	AA|0.3412	AA|0.3412	AA|0.3412	AA|0.3412	AA|0.3412	AA|0.3412
RosBREED_snp_sweet_1_24972051	GG|0.5335	GG|0.5335	GG|0.5335	GG|0.5335	GG|0.5335	GG|0.5335	GG|0.5335	GG|0.5335	GG|0.5335	GG|0.5335	GG|0.5335	GG|0.5335
RosBREED_snp_sweet_1_25020297	AA|0.4874	AA|0.4874	AA|0.4874	AA|0.4874	AA|0.4874	AA|0.4874	AA|0.4874	AA|0.4874	AA|0.4874	AA|0.4874	AA|0.4874	AA|0.4874
RosBREED_snp_sweet_1_25082374	GG|0.5545	GG|0.5545	GG|0.5545	GG|0.5545	GG|0.5545	GG|0.5545	GG|0.5545	GG|0.5545	GG|0.5545	GG|0.5545	GG|0.5545	GG|0.5545
RosBREED_snp_sweet_1_25130244	AA|0.8611	AA|0.8611	AA|0.8611	AA|0.8611	AA|0.8611	AA|0.8611	AA|0.8611	AA|0.8611	AA|0.8611	AA|0.8611	AA|0.8611	AA|0.8611
RosBREED_snp_sweet_1_25187047	AA|0.3647	AA|0.3647	AA|0.3647	AA|0.3647	AA|0.3647	AA|0.3647	AA|0.3647	AA|0.3647	AA|0.3647	AA|0.3647	AA|0.3647	AA|0.3647
RosBREED_snp_sweet_1_25233778	AA|0.6907	AA|0.6907	AA|0.6907	AA|0.6907	AA|0.6907	AA|0.6907	AA|0.6907	AA|0.6907	AA|0.6907	AA|0.6907	AA|0.6907	AA|0.6907
RosBREED_snp_sweet_1_25252796	GG|0.9553	AG|0.9553	AG|0.9553	AG|0.9553	AG|0.9553	GG|0.9553	AG|0.9553	AG|0.9553	GG|0.9553	GG|0.9553	GG|0.9553	GG|0.9553
RosBREED_snp_sweet_1_25285130	AA|0.5020	AA|0.5020	AA|0.5020	AA|0.5020	AA|0.5020	AA|0.5020	AA|0.5020	AA|0.5020	AA|0.5020	AA|0.5020	AA|0.5020	AA|0.5020
RosBREED_snp_sweet_1_25338058	AA|0.9035	AA|0.9035	AA|0.9035	AA|0.9035	AA|0.9035	AA|0.9035	AA|0.9035	AA|0.9035	AA|0.9035	AA|0.9035	AA|0.9035	AA|0.9035
RosBREED_snp_sweet_1_25398290	AA|0.3386	AA|0.3386	AA|0.3386	AA|0.3386	AA|0.3386	AA|0.3386	AA|0.3386	AA|0.3386	AA|0.3386	AA|0.3386	AA|0.3386	AA|0.3386
RosBREED_snp_sweet_1_25423943	AA|0.8022	AA|0.8022	AA|0.8022	AA|0.8022	AA|0.8022	AA|0.8022	AA|0.8022	AA|0.8022	AA|0.8022	AA|0.8022	AA|0.8022	AA|0.8022
RosBREED_snp_sweet_1_25511675	--|0.0000	--|0.0000	--|0.0000	--|0.0000	--|0.0000	--|0.0000	--|0.0000	--|0.0000	--|0.0000	--|0.0000	--|0.0000	--|0.0000
RosBREED_snp_sweet_1_25522022	GG|0.4857	GG|0.4857	GG|0.4857	GG|0.4857	GG|0.4857	GG|0.4857	GG|0.4857	GG|0.4857	GG|0.4857	GG|0.4857	GG|0.4857	GG|0.4857
RosBREED_snp_sweet_1_25595816	GG|0.5161	GG|0.5161	GG|0.5161	GG|0.5161	GG|0.5161	GG|0.5161	GG|0.5161	GG|0.5161	GG|0.5161	GG|0.5161	GG|0.5161	GG|0.5161
RosBREED_snp_sweet_1_25649662	AA|0.3923	AA|0.3923	AA|0.3923	AA|0.3923	AA|0.3923	AA|0.3923	AA|0.3923	AA|0.3923	AA|0.3923	AA|0.3923	AA|0.3923	AA|0.3923
RosBREED_snp_sweet_1_25706086	AA|0.3787	AA|0.3787	AA|0.3787	AA|0.3787	AA|0.3787	AA|0.3787	AA|0.3787	AA|0.3787	AA|0.3787	AA|0.3787	AA|0.3787	AA|0.3787
RosBREED_snp_sweet_1_25753070	GG|0.8038	GG|0.8038	GG|0.8038	GG|0.8038	GG|0.8038	GG|0.8038	GG|0.8038	GG|0.8038	GG|0.8038	GG|0.8038	GG|0.8038	GG|0.8038
RosBREED_snp_sweet_1_25802961	AA|0.5183	AA|0.5183	AA|0.5183	AA|0.5183	AA|0.5056	AA|0.5183	AA|0.5183	AA|0.5176	AA|0.5135	AA|0.5183	AA|0.5183	AA|0.5113
RosBREED_snp_sweet_1_25855804	AA|0.6583	AA|0.6583	AA|0.6583	AA|0.6583	AA|0.6583	AA|0.6583	AA|0.6583	AA|0.6583	AA|0.6583	AA|0.6583	AA|0.6583	AA|0.6583
RosBREED_snp_sweet_1_25921951	AA|0.9326	AA|0.9326	AA|0.9326	AA|0.9326	AA|0.9326	AA|0.9326	AA|0.9326	AA|0.9326	AA|0.9326	AA|0.9326	AA|0.9326	AA|0.9326
RosBREED_snp_sweet_1_25962764	--|0.0000	--|0.0000	--|0.0000	--|0.0000	--|0.0000	--|0.0000	--|0.0000	--|0.0000	--|0.0000	--|0.0000	--|0.0000	--|0.0000
RosBREED_snp_sweet_1_26008616	AA|0.3064	AA|0.3064	AA|0.3064	AA|0.3064	AA|0.3064	AA|0.3064	AA|0.3064	AA|0.3064	AA|0.3064	AA|0.3064	AA|0.3064	AA|0.3064
RosBREED_snp_sweet_1_26047253	GG|0.9378	AG|0.9378	AG|0.9378	AG|0.9378	AG|0.9378	GG|0.9378	AG|0.9378	AG|0.9378	GG|0.9378	GG|0.9378	GG|0.9378	GG|0.9378
RosBREED_snp_sweet_1_26111346	--|0.0000	AA|0.2135	--|0.0000	AA|0.1580	--|0.0000	--|0.0000	--|0.0000	--|0.0000	--|0.0000	--|0.0000	--|0.0000	--|0.0000
RosBREED_snp_sweet_1_26164697	GG|0.5731	GG|0.5731	GG|0.5731	GG|0.5731	GG|0.5731	GG|0.5731	GG|0.5731	GG|0.5731	GG|0.5731	GG|0.5731	GG|0.5731	GG|0.5731
RosBREED_snp_sweet_1_26215806	AA|0.8443	AA|0.8443	AA|0.8443	AA|0.8443	AA|0.8443	AA|0.8443	AA|0.8443	AA|0.8443	AA|0.8443	AA|0.8443	AA|0.8443	AA|0.8443
RosBREED_snp_sweet_1_26264299	AA|0.4709	AA|0.4709	AA|0.4709	AA|0.4709	AA|0.4709	AA|0.4709	AA|0.4709	AA|0.4709	AA|0.4709	AA|0.4709	AA|0.4709	AA|0.4709
RosBREED_snp_sweet_1_26366903	AA|0.3141	AA|0.3141	AA|0.3141	AA|0.3141	AA|0.3141	AA|0.3141	AA|0.3141	AA|0.3141	AA|0.3141	AA|0.3141	AA|0.3141	AA|0.3141
RosBREED_snp_sweet_1_26408341	GG|0.5187	GG|0.5187	GG|0.5186	GG|0.5187	GG|0.5187	GG|0.5187	GG|0.5187	GG|0.5187	GG|0.5187	GG|0.5187	GG|0.5146	GG|0.5149
RosBREED_snp_sweet_1_26492826	AA|0.4124	AA|0.4124	AA|0.4124	AA|0.4124	AA|0.4124	AA|0.4124	AA|0.4124	AA|0.4124	AA|0.4124	AA|0.4124	AA|0.4124	AA|0.4124
RosBREED_snp_sweet_1_26512259	GG|0.3182	GG|0.3182	GG|0.3182	GG|0.3182	GG|0.3182	GG|0.3182	GG|0.3182	GG|0.3182	GG|0.3182	GG|0.3182	GG|0.3182	GG|0.3182
RosBREED_snp_sweet_1_26574746	AA|0.4335	AA|0.4335	AA|0.4335	AA|0.4335	AA|0.4335	AA|0.4335	AA|0.4335	AA|0.4335	AA|0.4335	AA|0.4335	AA|0.4335	AA|0.4335
RosBREED_snp_sweet_1_26641516	AA|0.1789	AA|0.1789	AA|0.1789	AA|0.1789	AA|0.1789	AA|0.1789	AA|0.1789	AA|0.1789	AA|0.1789	AA|0.1789	AA|0.1789	AA|0.1789
RosBREED_snp_sweet_1_26698128	GG|0.9390	GG|0.9390	GG|0.9390	GG|0.9390	GG|0.9390	AG|0.9390	GG|0.9390	GG|0.9390	AG|0.9390	AG|0.9390	AG|0.9390	AG|0.9390
RosBREED_snp_sweet_1_26721675	CC|0.5113	CC|0.5113	CC|0.5113	CC|0.5113	CC|0.5113	CC|0.5113	CC|0.5113	CC|0.5113	CC|0.5113	CC|0.5113	CC|0.5113	CC|0.5113
RosBREED_snp_sweet_1_26824163	GG|0.5422	GG|0.5422	GG|0.5422	GG|0.5422	GG|0.5422	GG|0.5309	GG|0.5422	GG|0.5422	GG|0.5422	GG|0.5401	GG|0.5422	GG|0.5422
RosBREED_snp_sweet_1_26872713	AA|0.4628	AA|0.4628	AA|0.4628	AA|0.4628	AA|0.4628	AA|0.4628	AA|0.4628	AA|0.4628	AA|0.4628	AA|0.4628	AA|0.4628	AA|0.4628
RosBREED_snp_sweet_1_26932592	AA|0.4757	AA|0.4757	AA|0.4757	AA|0.4757	AA|0.4757	AA|0.4757	AA|0.4757	AA|0.4757	AA|0.4757	AA|0.4757	AA|0.4757	AA|0.4757
RosBREED_snp_sweet_1_26989937	AA|0.4915	AA|0.4915	AA|0.4915	AA|0.4915	AA|0.4915	AA|0.4915	AA|0.4915	AA|0.4915	AA|0.4915	AA|0.4915	AA|0.4915	AA|0.4915
RosBREED_snp_sweet_1_27021757	AA|0.5783	AA|0.5783	AA|0.5783	AA|0.5783	AA|0.5783	AA|0.5783	AA|0.5783	AA|0.5783	AA|0.5783	AA|0.5783	AA|0.5783	AA|0.5783
RosBREED_snp_sweet_1_27096272	GG|0.4604	GG|0.4604	GG|0.4604	GG|0.4604	GG|0.4604	GG|0.4604	GG|0.4604	GG|0.4604	GG|0.4604	GG|0.4604	GG|0.4604	GG|0.4604
RosBREED_snp_sweet_1_27142853	AA|0.4673	AA|0.4673	AA|0.4673	AA|0.4673	AA|0.4673	AA|0.4673	AA|0.4673	AA|0.4670	AA|0.4659	AA|0.4449	AA|0.4661	AA|0.4579
RosBREED_snp_sweet_1_27204508	AA|0.2952	AA|0.2952	AA|0.2952	AA|0.2952	AA|0.2952	AA|0.2952	AA|0.2952	AA|0.2952	AA|0.2952	AA|0.2952	AA|0.2952	AA|0.2952
RosBREED_snp_sweet_1_27247659	GG|0.5313	GG|0.5313	GG|0.5313	GG|0.5313	GG|0.5313	GG|0.5313	GG|0.5313	GG|0.5313	GG|0.5313	GG|0.5313	GG|0.5313	GG|0.5313
RosBREED_snp_sweet_1_27290472	AA|0.3770	AA|0.3770	AA|0.3770	AA|0.3770	AA|0.3770	AA|0.3770	AA|0.3770	AA|0.3770	AA|0.3770	AA|0.3770	AA|0.3770	AA|0.3770
RosBREED_snp_sweet_1_27350922	GG|0.5335	GG|0.5335	GG|0.5335	GG|0.5335	GG|0.5335	GG|0.5335	GG|0.5335	GG|0.5335	GG|0.5335	GG|0.5335	GG|0.5335	GG|0.5335
RosBREED_snp_sweet_1_27393373	GG|0.5041	GG|0.5041	GG|0.5041	GG|0.5041	GG|0.5041	GG|0.5041	GG|0.5041	GG|0.5041	GG|0.5041	GG|0.5041	GG|0.5041	GG|0.5041
RosBREED_snp_sweet_1_27457774	GG|0.5160	GG|0.5160	GG|0.5160	GG|0.5160	GG|0.5160	GG|0.5160	GG|0.5160	GG|0.5160	GG|0.5160	GG|0.5160	GG|0.5160	GG|0.5160
RosBREED_snp_sweet_1_27504440	AA|0.4677	AA|0.4677	AA|0.4677	AA|0.4677	AA|0.4664	AA|0.4566	AA|0.4635	AA|0.4538	AA|0.4597	AA|0.4625	AA|0.4599	AA|0.4487
RosBREED_snp_sweet_1_27556985	GG|0.4720	GG|0.4720	GG|0.4720	GG|0.4720	GG|0.4720	GG|0.4720	GG|0.4720	GG|0.4720	GG|0.4720	GG|0.4720	GG|0.4720	GG|0.4720
RosBREED_snp_sweet_1_27626876	AC|0.8580	AC|0.8580	AC|0.8580	AC|0.8580	AC|0.8580	AC|0.8580	AC|0.8580	AC|0.8580	AA|0.8580	CC|0.8580	AC|0.8580	AC|0.8580
RosBREED_snp_sweet_1_27651152	--|0.0000	--|0.0000	--|0.0000	--|0.0000	--|0.0000	--|0.0000	--|0.0000	--|0.0000	--|0.0000	--|0.0000	--|0.0000	--|0.0000
RosBREED_snp_sweet_1_27714539	AC|0.8591	AC|0.8591	AC|0.8591	AC|0.8591	AC|0.8591	AC|0.8591	AC|0.8591	AC|0.8591	AA|0.7397	CC|0.8591	AC|0.8591	AC|0.8591
RosBREED_snp_sweet_1_27792093	AA|0.3124	AA|0.3124	AA|0.3124	AA|0.3124	AA|0.3124	AA|0.3124	AA|0.3124	AA|0.3124	AA|0.3124	AA|0.3124	AA|0.3124	AA|0.3124
RosBREED_snp_sweet_1_27876861	CC|0.4418	CC|0.4418	CC|0.4418	CC|0.4418	CC|0.4418	CC|0.4418	CC|0.4418	CC|0.4418	CC|0.4418	CC|0.4418	CC|0.4418	CC|0.4418
RosBREED_snp_sweet_1_27968875	CC|0.9303	AC|0.9303	AC|0.9303	AC|0.9303	AC|0.9303	CC|0.9303	AC|0.9303	AC|0.9303	CC|0.9303	CC|0.9303	CC|0.9303	CC|0.9303
RosBREED_snp_sweet_1_28129168	AA|0.4116	AA|0.4116	AA|0.4116	AA|0.4116	AA|0.4116	AA|0.4116	AA|0.4116	AA|0.4116	AA|0.4116	AA|0.4116	AA|0.4116	AA|0.4116
RosBREED_snp_sweet_1_28198514	AA|0.4874	AA|0.4532	AA|0.4853	AA|0.4434	AA|0.4286	AA|0.2272	AA|0.4380	AA|0.2702	AA|0.3241	AA|0.3676	AA|0.4676	AA|0.2796
RosBREED_snp_sweet_1_28269443	CC|0.5183	CC|0.5183	CC|0.5183	CC|0.5183	CC|0.5183	CC|0.5183	CC|0.5183	CC|0.5183	CC|0.5183	CC|0.5183	CC|0.5183	CC|0.5183
RosBREED_snp_sweet_1_28363288	GG|0.5265	GG|0.5265	GG|0.5265	GG|0.5265	GG|0.5265	GG|0.5265	GG|0.5265	GG|0.5265	GG|0.5265	GG|0.5265	GG|0.5265	GG|0.5265
RosBREED_snp_sweet_1_28468934	GG|0.4579	GG|0.4579	GG|0.4579	GG|0.4579	GG|0.4579	GG|0.4579	GG|0.4579	GG|0.4579	GG|0.4579	GG|0.4579	GG|0.4579	GG|0.4579
RosBREED_snp_sweet_1_28542711	--|0.0000	--|0.0000	--|0.0000	--|0.0000	--|0.0000	--|0.0000	--|0.0000	--|0.0000	--|0.0000	--|0.0000	--|0.0000	--|0.0000
RosBREED_snp_sweet_1_28722226	GG|0.5160	GG|0.5160	GG|0.5160	GG|0.5160	GG|0.5160	GG|0.5160	GG|0.5160	GG|0.5160	GG|0.5160	GG|0.5160	GG|0.5160	GG|0.5160
RosBREED_snp_sweet_1_28798543	GG|0.4988	GG|0.4988	GG|0.4988	GG|0.4988	GG|0.4988	GG|0.4988	GG|0.4988	GG|0.4988	GG|0.4988	GG|0.4988	GG|0.4988	GG|0.4988
RosBREED_snp_sweet_1_28884662	AA|0.4845	AA|0.4845	AA|0.4845	AA|0.4845	AA|0.4845	AA|0.4845	AA|0.4845	AA|0.4845	AA|0.4845	AA|0.4845	AA|0.4845	AA|0.4845
RosBREED_snp_sweet_1_28960811	AA|0.4874	AA|0.4874	AA|0.4874	AA|0.4874	AA|0.4874	AA|0.4874	AA|0.4874	AA|0.4874	AA|0.4874	AA|0.4874	AA|0.4874	AA|0.4874
RosBREED_snp_sweet_1_29048042	AA|0.1587	AA|0.1587	AA|0.1587	AA|0.1587	AA|0.1587	AA|0.1587	AA|0.1587	AA|0.1587	AA|0.1587	AA|0.1587	AA|0.1587	AA|0.1587
RosBREED_snp_sweet_1_29118308	AA|0.4174	AA|0.4174	AA|0.4174	AA|0.4174	AA|0.4174	AA|0.4174	AA|0.4174	AA|0.4174	AA|0.4174	AA|0.4174	AA|0.4174	AA|0.4174
RosBREED_snp_sweet_1_29238550	GG|0.9055	GG|0.9055	GG|0.9055	GG|0.9055	GG|0.9055	GG|0.9055	GG|0.9055	GG|0.9055	GG|0.9055	GG|0.9055	GG|0.9055	GG|0.9055
RosBREED_snp_sweet_1_29289615	AA|0.4757	AA|0.4757	AA|0.4757	AA|0.4757	AA|0.4757	AA|0.4757	AA|0.4757	AA|0.4757	AA|0.4757	AA|0.4757	AA|0.4757	AA|0.4757
RosBREED_snp_sweet_1_29382016	AA|0.4874	AA|0.4874	AA|0.4874	AA|0.4874	AA|0.4874	AA|0.4874	AA|0.4874	AA|0.4874	AA|0.4874	AA|0.4874	AA|0.4874	AA|0.4874
RosBREED_snp_sweet_1_29453369	--|0.0000	--|0.0000	--|0.0000	--|0.0000	--|0.0000	--|0.0000	--|0.0000	--|0.0000	--|0.0000	--|0.0000	--|0.0000	--|0.0000
RosBREED_snp_sweet_1_29558640	AA|0.5121	AA|0.5121	AA|0.5121	AA|0.5121	AA|0.5121	AA|0.5121	AA|0.5121	AA|0.5121	AA|0.5121	AA|0.5121	AA|0.5121	AA|0.5121
RosBREED_snp_sweet_1_29638469	AG|0.9428	GG|0.9428	GG|0.9428	GG|0.9428	GG|0.9428	AG|0.9428	GG|0.9428	GG|0.9428	AA|0.9428	GG|0.9428	AA|0.9428	AA|0.9428
RosBREED_snp_sweet_1_29716268	GG|0.8783	GG|0.8783	GG|0.8783	GG|0.8783	GG|0.8783	GG|0.8783	GG|0.8783	GG|0.8783	GG|0.8783	GG|0.8783	GG|0.8783	GG|0.8783
RosBREED_snp_sweet_1_29800411	AA|0.5153	AA|0.5153	AA|0.5153	AA|0.5153	AA|0.5153	AA|0.5153	AA|0.5153	AA|0.5153	AA|0.5153	AA|0.5153	AA|0.5153	AA|0.5153
RosBREED_snp_sweet_1_29876389	AA|0.4874	AA|0.4874	AA|0.4874	AA|0.4874	AA|0.4874	AA|0.4874	AA|0.4874	AA|0.4874	AA|0.4874	AA|0.4874	AA|0.4874	AA|0.4874
RosBREED_snp_sweet_1_29975682	GG|0.2722	GG|0.2722	GG|0.2722	GG|0.2722	GG|0.2722	GG|0.2722	GG|0.2722	GG|0.2722	GG|0.2722	GG|0.2722	GG|0.2722	GG|0.2722
RosBREED_snp_sweet_1_30054079	AC|0.9146	AA|0.9146	AA|0.9146	AA|0.9146	AA|0.9146	AA|0.9146	AA|0.9146	AA|0.9146	AC|0.9146	AA|0.9146	AC|0.9146	AC|0.9146
RosBREED_snp_sweet_1_30124609	GG|0.8563	GG|0.8563	GG|0.8563	GG|0.8563	GG|0.8563	GG|0.8563	GG|0.8563	GG|0.8563	GG|0.8563	GG|0.8563	GG|0.8563	GG|0.8563
RosBREED_snp_sweet_1_30225148	AA|0.3031	AA|0.3031	AA|0.3031	AA|0.3031	AA|0.3031	AA|0.3031	AA|0.3031	AA|0.3031	AA|0.3031	AA|0.3031	AA|0.3031	AA|0.3031
RosBREED_snp_sweet_1_30302430	AA|0.3947	AA|0.3947	AA|0.3947	AA|0.3947	AA|0.3947	AA|0.3947	AA|0.3947	AA|0.3947	AA|0.3947	AA|0.3947	AA|0.3947	AA|0.3947
RosBREED_snp_sweet_1_30384259	GG|0.8365	GG|0.8365	GG|0.8365	GG|0.8365	GG|0.8365	GG|0.8365	GG|0.8365	GG|0.8365	GG|0.8365	GG|0.8365	GG|0.8365	GG|0.8365
RosBREED_snp_sweet_1_30461345	AA|0.4328	AA|0.4328	AA|0.4328	AA|0.4328	AA|0.4328	AA|0.4328	AA|0.4328	AA|0.4328	AA|0.4328	AA|0.4328	AA|0.4328	AA|0.4328
RosBREED_snp_sweet_1_30543555	AA|0.5041	AA|0.5041	AA|0.5041	AA|0.5041	AA|0.5041	AA|0.5041	AA|0.5041	AA|0.5041	AA|0.5041	AA|0.5041	AA|0.5041	AA|0.5041
RosBREED_snp_sweet_1_30630600	GG|0.4142	GG|0.4142	GG|0.4142	GG|0.4142	GG|0.4142	GG|0.4142	GG|0.4142	GG|0.4142	GG|0.4142	GG|0.4142	GG|0.4142	GG|0.4142
RosBREED_snp_sweet_1_30716095	AG|0.7853	AG|0.7853	AG|0.7853	AG|0.7853	AG|0.7853	AG|0.7853	AG|0.7853	AG|0.7853	AA|0.7853	GG|0.7853	AA|0.7853	AA|0.7853
RosBREED_snp_sweet_1_30793261	AA|0.4016	AA|0.4016	AA|0.4016	AA|0.4016	AA|0.4016	AA|0.4016	AA|0.4016	AA|0.4016	AA|0.4016	AA|0.4016	AA|0.4016	AA|0.4016
RosBREED_snp_sweet_1_30885611	AA|0.1743	AA|0.1743	AA|0.1743	AA|0.1743	AA|0.1743	AA|0.1743	AA|0.1743	AA|0.1743	AA|0.1743	AA|0.1743	AA|0.1743	AA|0.1743
RosBREED_snp_sweet_1_30967575	AA|0.8078	AA|0.8078	AA|0.8078	AA|0.8078	AA|0.8078	AA|0.8078	AA|0.8078	AA|0.8078	AA|0.8078	AA|0.8078	AA|0.8078	AA|0.8078
RosBREED_snp_sweet_1_31049557	AA|0.6794	AA|0.6794	AA|0.6794	AA|0.6794	AA|0.6794	AA|0.6794	AA|0.6794	AA|0.6794	AA|0.6794	AA|0.6794	AA|0.6794	AA|0.6794
RosBREED_snp_sweet_1_31142912	AA|0.4121	AA|0.4121	AA|0.4121	AA|0.4121	AA|0.4121	AA|0.4121	AA|0.4121	AA|0.4121	AA|0.4121	AA|0.4121	AA|0.4121	AA|0.4121
RosBREED_snp_sweet_1_31215025	AA|0.3829	AA|0.3829	AA|0.3829	AA|0.3829	AA|0.3829	AA|0.3829	AA|0.3829	AA|0.3829	AA|0.3829	AA|0.3829	AA|0.3829	AA|0.3829
RosBREED_snp_sweet_1_31301016	CC|0.8427	CC|0.8427	CC|0.8427	CC|0.8427	CC|0.8427	CC|0.8427	CC|0.8427	CC|0.8427	CC|0.8427	CC|0.8427	CC|0.8427	CC|0.8427
RosBREED_snp_sweet_1_31385132	AA|0.4246	AA|0.4246	AA|0.4246	AA|0.4246	AA|0.4246	AA|0.4246	AA|0.4246	AA|0.4246	AA|0.4246	AA|0.4246	AA|0.4246	AA|0.4246
RosBREED_snp_sweet_1_31467287	GG|0.8827	GG|0.8827	GG|0.8827	GG|0.8827	GG|0.8827	GG|0.8827	GG|0.8827	GG|0.8827	GG|0.8827	GG|0.8827	GG|0.8827	GG|0.8827
RosBREED_snp_sweet_1_31549831	AA|0.4335	AA|0.4335	AA|0.4335	AA|0.4335	AA|0.4335	AA|0.4335	AA|0.4335	AA|0.4335	AA|0.4335	AA|0.4335	AA|0.4335	AA|0.4335
RosBREED_snp_sweet_1_31633964	AG|0.9138	AG|0.9138	AG|0.9138	AG|0.9138	AG|0.9138	AG|0.9138	AG|0.9138	AG|0.9138	AA|0.9138	AG|0.9138	AA|0.9138	AA|0.9138
RosBREED_snp_sweet_1_31718204	AA|0.4677	AA|0.4677	AA|0.4677	AA|0.4677	AA|0.4677	AA|0.4677	AA|0.4677	AA|0.4677	AA|0.4677	AA|0.4677	AA|0.4677	AA|0.4677
RosBREED_snp_sweet_1_31805500	AC|0.6717	AC|0.6717	AC|0.6717	AC|0.6717	AC|0.6717	AC|0.6717	AC|0.6717	AC|0.6717	AA|0.6717	AC|0.6717	AA|0.6717	AA|0.6717
RosBREED_snp_sweet_1_31881572	AG|0.8596	AG|0.8596	AG|0.8596	AG|0.8596	AG|0.8596	AG|0.8596	AG|0.8596	AG|0.8596	AA|0.8274	AG|0.8596	AA|0.8596	AA|0.8544
RosBREED_snp_sweet_1_31975500	GG|0.9104	GG|0.9104	GG|0.9104	GG|0.9104	GG|0.9104	GG|0.9104	GG|0.9104	GG|0.9104	GG|0.9104	GG|0.9104	GG|0.9104	GG|0.9104
RosBREED_snp_sweet_1_32053318	AG|0.9019	AA|0.9019	AA|0.9019	AA|0.9019	AA|0.9019	AG|0.9019	AA|0.9019	AA|0.9019	AA|0.9019	AG|0.9019	AA|0.9019	AA|0.9019
RosBREED_snp_sweet_1_32099390	GG|0.5428	GG|0.5428	GG|0.5428	GG|0.5428	GG|0.5428	GG|0.5428	GG|0.5428	GG|0.5428	GG|0.5428	GG|0.5428	GG|0.5428	GG|0.5428
RosBREED_snp_sweet_1_32109114	AA|0.5253	AA|0.5253	AA|0.5253	AA|0.5253	AA|0.5253	AA|0.5253	AA|0.5253	AA|0.5253	AA|0.5253	AA|0.5253	AA|0.5253	AA|0.5253
RosBREED_snp_sweet_1_32123103	CC|0.3583	CC|0.3583	CC|0.3583	CC|0.3583	CC|0.3583	CC|0.3583	CC|0.3583	CC|0.3583	CC|0.3583	CC|0.3583	CC|0.3583	CC|0.3583
RosBREED_snp_sweet_1_32143278	AA|0.5002	AA|0.5002	AA|0.5002	AA|0.5002	AA|0.5002	AA|0.5002	AA|0.5002	AA|0.5002	AA|0.5002	AA|0.5002	AA|0.5002	AA|0.5002
RosBREED_snp_sweet_1_32150999	AA|0.3473	AA|0.3473	AA|0.3473	AA|0.3473	AA|0.3473	AA|0.3473	AA|0.3473	AA|0.3473	AA|0.3473	AA|0.3473	AA|0.3473	AA|0.3473
RosBREED_snp_sweet_1_32180757	AA|0.6166	AA|0.6166	AA|0.6166	AA|0.6166	AA|0.6166	AA|0.6166	AA|0.6166	AA|0.6166	AA|0.6166	AA|0.6166	AA|0.6166	AA|0.6166
RosBREED_snp_sweet_1_32195829	AA|0.9427	AA|0.9427	AA|0.9427	AA|0.9427	AA|0.9427	AA|0.9427	AA|0.9427	AA|0.9427	AA|0.9427	AA|0.9427	AA|0.9427	AA|0.9427
RosBREED_snp_sweet_1_32207329	AA|0.6452	AA|0.6452	AA|0.6452	AA|0.6452	AA|0.6452	AA|0.6452	AA|0.6452	AA|0.6452	AA|0.6452	AA|0.6452	AA|0.6452	AA|0.6452
RosBREED_snp_sweet_1_32218975	AA|0.7887	AA|0.7887	AA|0.7887	AA|0.7887	AA|0.7887	AA|0.7887	AA|0.7887	AA|0.7887	AA|0.7887	AA|0.7887	AA|0.7887	AA|0.7887
RosBREED_snp_sweet_1_32236350	AG|0.8746	GG|0.8746	GG|0.8746	GG|0.8746	GG|0.8746	AG|0.8746	GG|0.8746	GG|0.8746	GG|0.8746	AG|0.8746	GG|0.8746	GG|0.8746
RosBREED_snp_sweet_1_32251525	GG|0.4370	GG|0.4370	GG|0.4370	GG|0.4370	GG|0.4370	GG|0.4370	GG|0.4370	GG|0.4370	GG|0.4370	GG|0.4370	GG|0.4370	GG|0.4370
RosBREED_snp_sweet_1_32270077	AC|0.4918	CC|0.4918	CC|0.4918	CC|0.4918	CC|0.4918	AC|0.4918	CC|0.4918	CC|0.4918	CC|0.4918	AC|0.4918	CC|0.4918	CC|0.4918
RosBREED_snp_sweet_1_32278799	--|0.0000	--|0.0000	--|0.0000	--|0.0000	--|0.0000	--|0.0000	--|0.0000	--|0.0000	--|0.0000	--|0.0000	--|0.0000	--|0.0000
RosBREED_snp_sweet_1_32298224	GG|0.4959	GG|0.4959	GG|0.4959	GG|0.4959	GG|0.4959	GG|0.4959	GG|0.4959	GG|0.4959	GG|0.4959	GG|0.4959	GG|0.4959	GG|0.4959
RosBREED_snp_sweet_1_32310090	AA|0.4200	AA|0.4200	AA|0.4200	AA|0.4200	AA|0.3856	AA|0.4185	AA|0.4199	AA|0.3909	AA|0.4015	AA|0.4184	AA|0.4126	AA|0.3772
RosBREED_snp_sweet_1_32371233	AA|0.5665	AA|0.7228	AA|0.4497	AA|0.7306	AA|0.1997	AA|0.2380	AA|0.1953	AA|0.3907	AA|0.1532	AA|0.5070	AA|0.2435	AA|0.2492
RosBREED_snp_sweet_1_32378479	AA|0.5277	AA|0.5277	AA|0.5277	AA|0.5277	AA|0.5277	AA|0.5277	AA|0.5277	AA|0.5277	AA|0.5277	AA|0.5277	AA|0.5277	AA|0.5277
RosBREED_snp_sweet_1_32395063	AA|0.3160	AA|0.3160	AA|0.3160	AA|0.3160	AA|0.3160	AA|0.3160	AA|0.3160	AA|0.3160	AA|0.3160	AA|0.3160	AA|0.3160	AA|0.3160
RosBREED_snp_sweet_1_32401066	AA|0.4709	AA|0.4709	AA|0.4709	AA|0.4709	AA|0.4709	AA|0.4709	AA|0.4709	AA|0.4709	AA|0.4709	AA|0.4709	AA|0.4709	AA|0.4709
RosBREED_snp_sweet_1_32425135	GG|0.5327	GG|0.5327	GG|0.5327	GG|0.5327	GG|0.5327	GG|0.5327	GG|0.5327	GG|0.5327	GG|0.5327	GG|0.5327	GG|0.5327	GG|0.5327
RosBREED_snp_sweet_1_32453753	CC|0.3548	CC|0.3548	CC|0.3548	CC|0.3548	CC|0.3548	CC|0.3548	CC|0.3548	CC|0.3548	CC|0.3548	CC|0.3548	CC|0.3548	CC|0.3548
RosBREED_snp_sweet_1_32460426	GG|0.8327	GG|0.8298	GG|0.8313	GG|0.8327	GG|0.8327	GG|0.8316	GG|0.8327	GG|0.8327	GG|0.8220	GG|0.8278	GG|0.8249	GG|0.7853
RosBREED_snp_sweet_1_32492660	GG|0.5335	GG|0.5335	GG|0.5335	GG|0.5335	GG|0.5335	GG|0.5335	GG|0.5335	GG|0.5335	GG|0.5335	GG|0.5335	GG|0.5335	GG|0.5335
RosBREED_snp_sweet_1_32521581	AA|0.4606	AA|0.4606	AA|0.4606	AA|0.4606	AA|0.4606	AA|0.4606	AA|0.4606	AA|0.4606	AA|0.4606	AA|0.4606	AA|0.4606	AA|0.4606
RosBREED_snp_sweet_1_32533929	AA|0.5161	AA|0.5161	AA|0.5161	AA|0.5161	AA|0.5161	AA|0.5161	AA|0.5161	AA|0.5161	AA|0.5161	AA|0.5161	AA|0.5161	AA|0.5161
RosBREED_snp_sweet_1_32564140	AA|0.3343	AA|0.3343	AA|0.3343	AA|0.3343	AA|0.3343	AA|0.3343	AA|0.3343	AA|0.3343	AA|0.3343	AA|0.3343	AA|0.3343	AA|0.3343
RosBREED_snp_sweet_1_32577091	AA|0.4919	AA|0.4919	AA|0.4919	AA|0.4919	AA|0.4919	AA|0.4919	AA|0.4919	AA|0.4919	AA|0.4919	AA|0.4919	AA|0.4919	AA|0.4919
RosBREED_snp_sweet_1_32595645	AA|0.4808	AA|0.4820	AA|0.4815	AA|0.4813	AA|0.4454	AA|0.4066	AA|0.4510	AA|0.3991	AA|0.3731	AA|0.4554	AA|0.4027	AA|0.4448
RosBREED_snp_sweet_1_32620401	GG|0.3770	GG|0.3770	GG|0.3770	GG|0.3770	GG|0.3770	GG|0.3770	GG|0.3770	GG|0.3770	GG|0.3770	GG|0.3770	GG|0.3770	GG|0.3770
RosBREED_snp_sweet_1_32635893	AA|0.8880	AA|0.8880	AA|0.8880	AA|0.8880	AA|0.8880	AA|0.8880	AA|0.8880	AA|0.8880	AA|0.8880	AA|0.8880	AA|0.8880	AA|0.8880
RosBREED_snp_sweet_1_32645142	AA|0.1789	AA|0.1790	AA|0.1790	AA|0.1790	AA|0.1790	AA|0.1790	AA|0.1790	AA|0.1790	--|0.0000	--|0.0000	AA|0.1654	AA|0.1531
RosBREED_snp_sweet_1_32661101	AA|0.5183	AA|0.5183	AA|0.5183	AA|0.5183	AA|0.5183	AA|0.5157	AA|0.5183	AA|0.5183	AA|0.5183	AA|0.5159	AA|0.5183	AA|0.5183
RosBREED_snp_sweet_1_32671850	AA|0.4329	AA|0.4329	AA|0.4329	AA|0.4329	AA|0.4329	AA|0.4329	AA|0.4329	AA|0.4329	AA|0.4329	AA|0.4329	AA|0.4329	AA|0.4329
RosBREED_snp_sweet_1_32692352	AA|0.3921	AA|0.3921	AA|0.3921	AA|0.3921	AA|0.3921	AA|0.3921	AA|0.3921	AA|0.3921	AA|0.3921	AA|0.3921	AA|0.3921	AA|0.3921
RosBREED_snp_sweet_1_32723463	AA|0.5177	AA|0.5204	AA|0.5163	AA|0.5165	AA|0.4857	AA|0.5125	AA|0.5066	AA|0.4144	AA|0.4335	AA|0.3909	AA|0.5148	AA|0.3938
RosBREED_snp_sweet_1_32736793	AA|0.4876	AA|0.4876	AA|0.4876	AA|0.4876	AA|0.4876	AA|0.4876	AA|0.4876	AA|0.4876	AA|0.4876	AA|0.4876	AA|0.4876	AA|0.4736
RosBREED_snp_sweet_1_32743027	CC|0.4005	CC|0.4005	CC|0.4005	CC|0.4005	CC|0.4005	CC|0.4005	CC|0.4005	CC|0.4005	CC|0.4005	CC|0.4005	CC|0.4005	CC|0.4005
RosBREED_snp_sweet_1_32759983	GG|0.6397	AA|0.6397	AA|0.6397	AA|0.6397	AA|0.6397	AG|0.6397	AA|0.6397	AA|0.6397	AG|0.6397	AG|0.6397	AG|0.6397	AG|0.6397
RosBREED_snp_sweet_1_32771496	AA|0.5233	AA|0.5233	AA|0.5233	AA|0.5233	AA|0.5233	AA|0.5233	AA|0.5233	AA|0.5233	AA|0.5233	AA|0.5233	AA|0.5233	AA|0.5233
RosBREED_snp_sweet_1_32791984	AA|0.5041	AA|0.5041	AA|0.5041	AA|0.5041	AA|0.5041	AA|0.5041	AA|0.5041	AA|0.5041	AA|0.5041	AA|0.5041	AA|0.5041	AA|0.5041
RosBREED_snp_sweet_1_32806612	CC|0.5022	CC|0.5022	CC|0.5022	CC|0.5022	CC|0.5022	CC|0.5022	CC|0.5022	CC|0.5022	CC|0.5022	CC|0.5022	CC|0.5022	CC|0.5022
RosBREED_snp_sweet_1_32820484	AA|0.3589	AA|0.3589	AA|0.3589	AA|0.3589	AA|0.3589	AA|0.3589	AA|0.3589	AA|0.3589	AA|0.3589	AA|0.3589	AA|0.3589	AA|0.3589
RosBREED_snp_sweet_1_32832210	AA|0.5150	AA|0.5150	AA|0.5150	AA|0.5150	AA|0.5150	AA|0.5150	AA|0.5150	AA|0.5150	AA|0.5150	AA|0.5150	AA|0.5150	AA|0.5150
RosBREED_snp_sweet_1_32848379	GG|0.3901	GG|0.3901	GG|0.3901	GG|0.3901	GG|0.3901	GG|0.3901	GG|0.3901	GG|0.3901	GG|0.3901	GG|0.3901	GG|0.3901	GG|0.3901
RosBREED_snp_sweet_1_32866299	AG|0.5892	--|0.0000	--|0.0000	--|0.0000	--|0.0000	--|0.0000	--|0.0000	--|0.0000	AG|0.5892	--|0.0000	AG|0.5892	AG|0.5892
RosBREED_snp_sweet_1_32878394	AA|0.2641	AA|0.2779	AA|0.2779	AA|0.2779	AA|0.2778	AA|0.2779	AA|0.2707	AA|0.2659	AA|0.2435	AA|0.2037	AA|0.2028	AA|0.1918
RosBREED_snp_sweet_1_32894074	AG|0.7851	AA|0.7851	AA|0.7851	AA|0.7851	AA|0.7851	AA|0.7851	AA|0.7851	AA|0.7851	AG|0.7851	AA|0.7851	AG|0.7851	AG|0.7851
RosBREED_snp_sweet_1_32909223	AA|0.1982	AA|0.1982	AA|0.1982	AA|0.1982	AA|0.1982	AA|0.1982	AA|0.1982	AA|0.1982	AA|0.1982	AA|0.1982	AA|0.1982	AA|0.1982
RosBREED_snp_sweet_1_32921314	AA|0.3900	AA|0.3900	AA|0.3900	AA|0.3900	AA|0.3900	AA|0.3900	AA|0.3900	AA|0.3900	AA|0.3900	AA|0.3900	AA|0.3900	AA|0.3900
RosBREED_snp_sweet_1_32948303	GG|0.3304	GG|0.3304	GG|0.3304	GG|0.3304	GG|0.3304	GG|0.3304	GG|0.3304	GG|0.3304	GG|0.3304	GG|0.3304	GG|0.3304	GG|0.3304
RosBREED_snp_sweet_1_32978022	AA|0.4709	AA|0.4709	AA|0.4709	AA|0.4709	AA|0.4709	AA|0.4709	AA|0.4709	AA|0.4709	AA|0.4709	AA|0.4709	AA|0.4709	AA|0.4709
RosBREED_snp_sweet_1_32995855	AA|0.4562	AA|0.4562	AA|0.4562	AA|0.4562	AA|0.4562	AA|0.4562	AA|0.4562	AA|0.4562	AA|0.4562	AA|0.4562	AA|0.4562	AA|0.4562
RosBREED_snp_sweet_1_33007179	AG|0.9333	AA|0.9333	AA|0.9333	AA|0.9333	AA|0.9333	AG|0.9333	AA|0.9333	AA|0.9333	AA|0.9333	AG|0.9333	AA|0.9333	AA|0.9333
RosBREED_snp_sweet_1_33019898	CC|0.7718	CC|0.7718	CC|0.7718	CC|0.7718	CC|0.7718	CC|0.7718	CC|0.7718	CC|0.7718	CC|0.7718	CC|0.7718	CC|0.7718	CC|0.7718
RosBREED_snp_sweet_1_33035979	AG|0.8030	AA|0.8030	AA|0.8030	AA|0.8030	AA|0.8030	AG|0.8030	AA|0.8030	AA|0.8030	AA|0.8030	AG|0.8030	AA|0.8030	AA|0.8030
RosBREED_snp_sweet_1_33040649	AG|0.8542	GG|0.8542	GG|0.8542	GG|0.8542	GG|0.8542	GG|0.8542	GG|0.8542	GG|0.8542	AG|0.8542	GG|0.8542	AG|0.8542	AG|0.8542
RosBREED_snp_sweet_1_33054939	CC|0.3528	CC|0.3528	CC|0.3528	CC|0.3528	CC|0.3528	CC|0.3528	CC|0.3528	CC|0.3528	CC|0.3528	CC|0.3528	CC|0.3528	CC|0.3528
RosBREED_snp_sweet_1_33075219	AC|0.9598	AA|0.9598	AA|0.9598	AA|0.9598	AA|0.9598	AA|0.9598	AA|0.9598	AA|0.9598	AC|0.9598	AA|0.9598	AC|0.9598	AC|0.9598
RosBREED_snp_sweet_1_33106240	AG|0.4577	AG|0.4577	AG|0.4577	AG|0.4577	AG|0.4577	AG|0.4577	AG|0.4577	AG|0.4577	AG|0.4577	AG|0.4577	AG|0.4577	AG|0.4577
RosBREED_snp_sweet_1_33122407	AC|0.8554	AA|0.8554	AA|0.8554	AA|0.8554	AA|0.8554	AA|0.8554	AA|0.8554	AA|0.8554	AC|0.8554	AA|0.8554	AC|0.8554	AC|0.8554
RosBREED_snp_sweet_1_33149147	GG|0.3770	GG|0.3770	GG|0.3770	GG|0.3770	GG|0.3770	GG|0.3770	GG|0.3770	GG|0.3770	GG|0.3770	GG|0.3770	GG|0.3770	GG|0.3770
RosBREED_snp_sweet_1_33169269	GG|0.2326	GG|0.2326	GG|0.2326	GG|0.2326	GG|0.2326	GG|0.2326	GG|0.2326	GG|0.2326	GG|0.2326	GG|0.2326	GG|0.2326	GG|0.2326
RosBREED_snp_sweet_1_33183912	CC|0.5156	CC|0.5156	CC|0.5156	CC|0.5156	CC|0.5156	CC|0.5156	CC|0.5156	CC|0.5156	CC|0.5156	CC|0.5156	CC|0.5156	CC|0.5156
RosBREED_snp_sweet_1_33199411	GG|0.5161	GG|0.5161	GG|0.5161	GG|0.5161	GG|0.5161	GG|0.5161	GG|0.5161	GG|0.5161	GG|0.5161	GG|0.5161	GG|0.5161	GG|0.5161
RosBREED_snp_sweet_1_33216760	AA|0.4342	AA|0.4342	AA|0.4342	AA|0.4342	AA|0.4342	AA|0.4342	AA|0.4342	AA|0.4342	AA|0.4342	AA|0.4342	AA|0.4342	AA|0.4342
RosBREED_snp_sweet_1_33228562	AA|0.2675	AA|0.2675	AA|0.2675	AA|0.2675	AA|0.2675	AA|0.2675	AA|0.2675	AA|0.2675	AA|0.2675	AA|0.2675	AA|0.2675	AA|0.2675
RosBREED_snp_sweet_1_33247637	AA|0.5041	AA|0.5041	AA|0.5041	AA|0.5041	AA|0.5041	AA|0.5041	AA|0.5041	AA|0.5041	AA|0.5041	AA|0.5041	AA|0.5041	AA|0.5041
RosBREED_snp_sweet_1_33264098	CC|0.5334	CC|0.5334	CC|0.5334	CC|0.5334	CC|0.5334	CC|0.5334	CC|0.5334	CC|0.5334	CC|0.5334	CC|0.5334	CC|0.5334	CC|0.5334
RosBREED_snp_sweet_1_33283939	AA|0.5158	AA|0.5158	AA|0.5158	AA|0.5158	AA|0.5158	AA|0.5158	AA|0.5158	AA|0.5158	AA|0.5158	AA|0.5158	AA|0.5158	AA|0.5158
RosBREED_snp_sweet_1_33296708	AA|0.2815	AA|0.2815	AA|0.2815	AA|0.2815	AA|0.2815	AA|0.2815	AA|0.2815	AA|0.2815	AA|0.2815	AA|0.2815	AA|0.2815	AA|0.2815
RosBREED_snp_sweet_1_33308706	GG|0.6901	GG|0.6901	GG|0.6901	GG|0.6901	GG|0.6901	GG|0.6901	GG|0.6901	GG|0.6901	GG|0.6901	GG|0.6901	GG|0.6901	GG|0.6901
RosBREED_snp_sweet_1_33329314	GG|0.5000	GG|0.5000	GG|0.5000	GG|0.5000	GG|0.5000	GG|0.5000	GG|0.5000	GG|0.5000	GG|0.5000	GG|0.5000	GG|0.5000	GG|0.5000
RosBREED_snp_sweet_1_33345349	AG|0.6885	AA|0.6885	AA|0.6885	AA|0.6885	AA|0.6885	AG|0.6885	AA|0.6885	AA|0.6885	AA|0.6885	AG|0.6885	AA|0.6885	AA|0.6885
RosBREED_snp_sweet_1_33358731	AC|0.8460	AA|0.8460	AA|0.8460	AA|0.8460	AA|0.8460	AC|0.8460	AA|0.8460	AA|0.8460	AA|0.8460	AC|0.8460	AA|0.8460	AA|0.8460
RosBREED_snp_sweet_1_33379241	AG|0.4002	AA|0.4002	AA|0.4002	AA|0.4002	AA|0.4002	AG|0.4002	AA|0.4002	AA|0.4002	AA|0.4002	AG|0.4002	AA|0.4002	AA|0.4002
RosBREED_snp_sweet_1_33392756	AG|0.8155	GG|0.8155	GG|0.8155	GG|0.8155	GG|0.8155	AG|0.8155	GG|0.8155	GG|0.8155	GG|0.8155	AG|0.8155	GG|0.8155	GG|0.8155
RosBREED_snp_sweet_1_33406681	AA|0.3469	AA|0.3469	AA|0.3469	AA|0.3469	AA|0.3469	AA|0.3469	AA|0.3469	AA|0.3469	AA|0.3469	AA|0.3469	AA|0.3469	AA|0.3469
RosBREED_snp_sweet_1_33425013	AA|0.3961	AA|0.3961	AA|0.3961	AA|0.3961	AA|0.3961	AA|0.3961	AA|0.3961	AA|0.3961	AA|0.3961	AA|0.3961	AA|0.3961	AA|0.3961
RosBREED_snp_sweet_1_33441046	GG|0.4874	GG|0.4874	GG|0.4874	GG|0.4874	GG|0.4874	GG|0.4874	GG|0.4874	GG|0.4874	GG|0.4874	GG|0.4874	GG|0.4874	GG|0.4874
RosBREED_snp_sweet_1_33472915	AA|0.8316	AA|0.8316	AA|0.8316	AA|0.8316	AA|0.8316	AA|0.8316	AA|0.8316	AA|0.8316	AA|0.8316	AA|0.8316	AA|0.8316	AA|0.8316
RosBREED_snp_sweet_1_33490563	AA|0.2651	AA|0.2651	AA|0.2651	AA|0.2651	AA|0.2651	AA|0.2651	AA|0.2651	AA|0.2651	AA|0.2651	AA|0.2651	AA|0.2651	AA|0.2651
RosBREED_snp_sweet_1_33509674	AC|0.9170	AC|0.9170	AC|0.9170	AC|0.9170	AC|0.9170	AA|0.9170	AC|0.9170	AC|0.9170	AC|0.9170	AA|0.9170	AC|0.9170	AC|0.9170
RosBREED_snp_sweet_1_33522908	CC|0.5422	CC|0.5422	CC|0.5422	CC|0.5422	CC|0.5422	CC|0.5422	CC|0.5422	CC|0.5422	CC|0.5422	CC|0.5422	CC|0.5422	CC|0.5422
RosBREED_snp_sweet_1_33540564	GG|0.5422	GG|0.5422	GG|0.5422	GG|0.5422	GG|0.5422	GG|0.5422	GG|0.5422	GG|0.5422	GG|0.5422	GG|0.5422	GG|0.5422	GG|0.5422
RosBREED_snp_sweet_1_33619342	GG|0.3923	GG|0.3923	GG|0.3923	GG|0.3923	GG|0.3923	GG|0.3923	GG|0.3923	GG|0.3923	GG|0.3923	GG|0.3923	GG|0.3923	GG|0.3923
RosBREED_snp_sweet_1_33634746	CC|0.4928	CC|0.4928	CC|0.4928	CC|0.4928	CC|0.4928	CC|0.4928	CC|0.4928	CC|0.4928	CC|0.4928	CC|0.4928	CC|0.4928	CC|0.4928
RosBREED_snp_sweet_1_33653943	AA|0.4845	AA|0.4845	AA|0.4845	AA|0.4845	AA|0.4845	AA|0.4845	AA|0.4845	AA|0.4845	AA|0.4845	AA|0.4845	AA|0.4845	AA|0.4845
RosBREED_snp_sweet_1_33715997	AA|0.5019	AA|0.5019	AA|0.5019	AA|0.5019	AA|0.5019	AA|0.5019	AA|0.5019	AA|0.5019	AA|0.5019	AA|0.5019	AA|0.5019	AA|0.5019
RosBREED_snp_sweet_1_33734601	AA|0.5041	AA|0.5041	AA|0.5041	AA|0.5041	AA|0.5041	AA|0.5041	AA|0.5041	AA|0.5041	AA|0.5041	AA|0.5041	AA|0.5041	AA|0.5041
RosBREED_snp_sweet_1_33776171	GG|0.4939	GG|0.4939	GG|0.4939	GG|0.4939	GG|0.4939	GG|0.4939	GG|0.4939	GG|0.4939	GG|0.4939	GG|0.4939	GG|0.4939	GG|0.4939
RosBREED_snp_sweet_1_33790546	GG|0.6201	AG|0.6201	AG|0.6201	AG|0.6201	AG|0.6201	AG|0.6201	AG|0.6201	AG|0.6188	AG|0.6201	AG|0.6201	AG|0.6201	AG|0.6201
RosBREED_snp_sweet_1_33811747	AA|0.5041	AA|0.5041	AA|0.5041	AA|0.5041	AA|0.5041	AA|0.5041	AA|0.5041	AA|0.5041	AA|0.5041	AA|0.5041	AA|0.5041	AA|0.5041
RosBREED_snp_sweet_1_33827012	AA|0.4146	AA|0.4146	AA|0.4146	AA|0.4146	AA|0.4146	AA|0.4146	AA|0.4146	AA|0.4146	AA|0.4146	AA|0.4146	AA|0.4146	AA|0.4146
RosBREED_snp_sweet_1_33846996	AA|0.5041	AA|0.5041	AA|0.5041	AA|0.5041	AA|0.5041	AA|0.5041	AA|0.5041	AA|0.5041	AA|0.5041	AA|0.5041	AA|0.5041	AA|0.5041
RosBREED_snp_sweet_1_33883266	AG|0.7542	AG|0.7542	AG|0.7542	AG|0.7542	AG|0.7542	GG|0.7542	AG|0.7542	AG|0.7542	AG|0.7542	GG|0.7542	AG|0.7542	AG|0.7542
RosBREED_snp_sweet_1_33888360	AA|0.4124	AA|0.4124	AA|0.4124	AA|0.4124	AA|0.4124	AA|0.4124	AA|0.4124	AA|0.4124	AA|0.4124	AA|0.4124	AA|0.4124	AA|0.4124
RosBREED_snp_sweet_1_33907538	AG|0.7996	AG|0.7996	AG|0.7996	AG|0.7996	AG|0.7996	GG|0.7996	AG|0.7996	AG|0.7996	AG|0.7996	GG|0.7996	AG|0.7996	AG|0.7996
RosBREED_snp_sweet_1_33919695	GG|0.5323	GG|0.5323	GG|0.5323	GG|0.5323	GG|0.5323	GG|0.5323	GG|0.5323	GG|0.5323	GG|0.5323	GG|0.5323	GG|0.5323	GG|0.5323
RosBREED_snp_sweet_1_33957812	AA|0.5281	AA|0.5281	AA|0.5281	AA|0.5281	AA|0.5281	AA|0.5281	AA|0.5281	AA|0.5281	AA|0.5281	AA|0.5281	AA|0.5281	AA|0.5281
RosBREED_snp_sweet_1_33972602	GG|0.5335	GG|0.5335	GG|0.5335	GG|0.5335	GG|0.5335	GG|0.5335	GG|0.5335	GG|0.5335	GG|0.5335	GG|0.5335	GG|0.5335	GG|0.5335
RosBREED_snp_sweet_1_33995075	AA|0.3582	AA|0.3582	AA|0.3582	AA|0.3582	AA|0.3582	AA|0.3582	AA|0.3582	AA|0.3582	AA|0.3582	AA|0.3582	AA|0.3582	AA|0.3582
RosBREED_snp_sweet_1_34002187	GG|0.5335	GG|0.5335	GG|0.5335	GG|0.5335	GG|0.5335	GG|0.5335	GG|0.5335	GG|0.5335	GG|0.5335	GG|0.5335	GG|0.5335	GG|0.5335
RosBREED_snp_sweet_1_34037981	GG|0.3889	GG|0.3889	GG|0.3889	GG|0.3889	GG|0.3889	GG|0.3889	GG|0.3889	GG|0.3889	GG|0.3889	GG|0.3889	GG|0.3889	GG|0.3889
RosBREED_snp_sweet_1_34054934	AA|0.4709	AA|0.4709	AA|0.4709	AA|0.4709	AA|0.4709	AA|0.4385	AA|0.4709	AA|0.4573	AA|0.4479	AA|0.4669	AA|0.4708	AA|0.3673
RosBREED_snp_sweet_1_34068337	AA|0.4709	AA|0.4709	AA|0.4709	AA|0.4709	AA|0.4709	AA|0.4709	AA|0.4709	AA|0.4709	AA|0.4709	AA|0.4709	AA|0.4709	AA|0.4709
RosBREED_snp_sweet_1_34085247	AA|0.4506	AA|0.4506	AA|0.4506	AA|0.4506	AA|0.4506	AA|0.4506	AA|0.4506	AA|0.4506	AA|0.4506	AA|0.4506	AA|0.4506	AA|0.4506
RosBREED_snp_sweet_1_34103613	AA|0.4335	AA|0.4335	AA|0.4335	AA|0.4335	AA|0.4335	AA|0.3133	AA|0.4335	AA|0.4335	AA|0.4335	AA|0.4011	AA|0.4335	AA|0.4335
RosBREED_snp_sweet_1_34138403	AA|0.4673	AA|0.4673	AA|0.4673	AA|0.4673	AA|0.4673	AA|0.4673	AA|0.4673	AA|0.4673	AA|0.4673	AA|0.4673	AA|0.4673	AA|0.4673
RosBREED_snp_sweet_1_34147956	CC|0.5040	CC|0.5040	CC|0.5040	CC|0.5040	CC|0.5040	CC|0.5040	CC|0.5040	CC|0.5040	CC|0.5040	CC|0.5040	CC|0.5040	CC|0.5040
RosBREED_snp_sweet_1_34167898	CC|0.4476	CC|0.4476	CC|0.4476	CC|0.4476	CC|0.4476	CC|0.4476	CC|0.4476	CC|0.4476	CC|0.4476	CC|0.4476	CC|0.4476	CC|0.4476
RosBREED_snp_sweet_1_34176496	AA|0.2783	AA|0.2783	AA|0.2783	AA|0.2783	AA|0.2783	AA|0.2783	AA|0.2783	AA|0.2783	AA|0.2783	AA|0.2783	AA|0.2783	AA|0.2783
RosBREED_snp_sweet_1_34204689	GG|0.4832	GG|0.4832	GG|0.4832	GG|0.4832	GG|0.4832	GG|0.4832	GG|0.4832	GG|0.4832	GG|0.4832	GG|0.4832	GG|0.4832	GG|0.4832
RosBREED_snp_sweet_1_34230117	--|0.0000	--|0.0000	--|0.0000	--|0.0000	--|0.0000	--|0.0000	--|0.0000	--|0.0000	--|0.0000	--|0.0000	--|0.0000	--|0.0000
RosBREED_snp_sweet_1_34286350	GG|0.4757	GG|0.4757	GG|0.4757	GG|0.4757	GG|0.4757	GG|0.4757	GG|0.4757	GG|0.4757	GG|0.4757	GG|0.4757	GG|0.4757	GG|0.4757
RosBREED_snp_sweet_1_34307972	AA|0.5260	AA|0.5260	AA|0.5260	AA|0.5260	AA|0.5260	AA|0.5260	AA|0.5260	AA|0.5260	AA|0.5260	AA|0.5260	AA|0.5260	AA|0.5260
RosBREED_snp_sweet_1_34334690	AA|0.8457	AA|0.8457	AA|0.8457	AA|0.8457	AA|0.8457	AA|0.8457	AA|0.8457	AA|0.8457	AA|0.8457	AA|0.8457	AA|0.8457	AA|0.8457
RosBREED_snp_sweet_1_34335181	AA|0.5041	AA|0.5041	AA|0.5041	AA|0.5041	AA|0.5041	AA|0.5041	AA|0.5041	AA|0.5041	AA|0.5041	AA|0.5041	AA|0.5041	AA|0.5041
RosBREED_snp_sweet_1_34372211	GG|0.5228	GG|0.5228	GG|0.5228	GG|0.5228	GG|0.5228	GG|0.5228	GG|0.5228	GG|0.5228	GG|0.5228	GG|0.5228	GG|0.5228	GG|0.5228
RosBREED_snp_sweet_1_34413838	--|0.0000	--|0.0000	--|0.0000	--|0.0000	--|0.0000	--|0.0000	--|0.0000	--|0.0000	--|0.0000	--|0.0000	--|0.0000	--|0.0000
RosBREED_snp_sweet_1_34439073	AA|0.7777	AA|0.7777	AA|0.7777	AA|0.7777	AA|0.7777	AA|0.7777	AA|0.7777	AA|0.7777	AA|0.7777	AA|0.7777	AA|0.7777	AA|0.7777
RosBREED_snp_sweet_1_34465645	AA|0.4070	AA|0.4070	AA|0.4070	AA|0.4070	AA|0.4070	AA|0.4070	AA|0.4070	AA|0.4070	AA|0.4070	AA|0.4070	AA|0.4070	AA|0.4070
RosBREED_snp_sweet_1_34488045	AA|0.3913	AA|0.3913	AA|0.3913	AA|0.3913	AA|0.3913	AA|0.3913	AA|0.3913	AA|0.3913	AA|0.3913	AA|0.3913	AA|0.3913	AA|0.3913
RosBREED_snp_sweet_1_34525983	GG|0.4851	GG|0.4851	GG|0.4851	GG|0.4851	GG|0.4851	GG|0.4851	GG|0.4851	GG|0.4851	GG|0.4851	GG|0.4851	GG|0.4851	GG|0.4851
RosBREED_snp_sweet_1_34558568	AA|0.4469	AA|0.4469	AA|0.4469	AA|0.4469	AA|0.4469	AA|0.4469	AA|0.4469	AA|0.4469	AA|0.4469	AA|0.4469	AA|0.4469	AA|0.4469
RosBREED_snp_sweet_1_34604764	AA|0.3882	AA|0.3882	AA|0.3882	AA|0.3882	AA|0.3882	AA|0.3882	AA|0.3882	AA|0.3882	AA|0.3882	AA|0.3882	AA|0.3882	AA|0.3882
RosBREED_snp_sweet_1_34638796	AA|0.1596	AA|0.1596	AA|0.1596	AA|0.1596	AA|0.1596	AA|0.1596	AA|0.1596	AA|0.1596	AA|0.1596	AA|0.1596	AA|0.1596	AA|0.1596
RosBREED_snp_sweet_1_34673867	AA|0.4097	AA|0.4097	AA|0.4097	AA|0.4097	AA|0.4097	AA|0.4097	AA|0.4097	AA|0.4097	AA|0.4097	AA|0.4097	AA|0.4097	AA|0.4097
RosBREED_snp_sweet_1_34718076	AA|0.3644	AA|0.3644	AA|0.3644	AA|0.3644	AA|0.3644	AA|0.3644	AA|0.3644	AA|0.3644	AA|0.3644	AA|0.3644	AA|0.3644	AA|0.3644
RosBREED_snp_sweet_1_34754774	AA|0.5114	AA|0.5114	AA|0.5114	AA|0.5114	AA|0.5114	AA|0.5114	AA|0.5114	AA|0.5114	AA|0.5114	AA|0.5114	AA|0.5114	AA|0.5114
RosBREED_snp_sweet_1_34798198	AA|0.5028	AA|0.5028	AA|0.5028	AA|0.5028	AA|0.5028	AA|0.5028	AA|0.5028	AA|0.5028	AA|0.5028	AA|0.5028	AA|0.5028	AA|0.5028
RosBREED_snp_sweet_1_34829029	AA|0.9162	AA|0.9162	AA|0.9162	AA|0.9162	AA|0.9162	AA|0.9162	AA|0.9162	AA|0.9162	AA|0.9162	AA|0.9162	AA|0.9162	AA|0.9162
RosBREED_snp_sweet_1_34870686	GG|0.9446	GG|0.9446	GG|0.9446	GG|0.9446	GG|0.9446	GG|0.9446	GG|0.9446	GG|0.9446	GG|0.9446	GG|0.9446	GG|0.9446	GG|0.9446
RosBREED_snp_sweet_1_34917825	AA|0.3724	AA|0.3724	AA|0.3724	AA|0.3724	AA|0.3724	AA|0.3724	AA|0.3724	AA|0.3724	AA|0.3724	AA|0.3724	AA|0.3724	AA|0.3724
RosBREED_snp_sweet_1_34949025	AA|0.5041	AA|0.5041	AA|0.5041	AA|0.5041	AA|0.5041	AA|0.5041	AA|0.5041	AA|0.5041	AA|0.5041	AA|0.5041	AA|0.5041	AA|0.5041
RosBREED_snp_sweet_1_34988375	GG|0.4651	GG|0.4651	GG|0.4651	GG|0.4651	GG|0.4651	GG|0.4651	GG|0.4651	GG|0.4651	GG|0.4651	GG|0.4651	GG|0.4651	GG|0.4651
RosBREED_snp_sweet_1_35024409	AA|0.4275	AA|0.4275	AA|0.4275	AA|0.4275	AA|0.4275	AA|0.4275	AA|0.4275	AA|0.4275	AA|0.4275	AA|0.4275	AA|0.4275	AA|0.4275
RosBREED_snp_sweet_1_35064866	--|0.0000	--|0.0000	--|0.0000	--|0.0000	--|0.0000	--|0.0000	--|0.0000	--|0.0000	--|0.0000	--|0.0000	--|0.0000	--|0.0000
RosBREED_snp_sweet_1_35103644	GG|0.5161	GG|0.5161	GG|0.5161	GG|0.5161	GG|0.5161	GG|0.5161	GG|0.5161	GG|0.5161	GG|0.5161	GG|0.5161	GG|0.5161	GG|0.5161
RosBREED_snp_sweet_1_35140896	GG|0.3929	GG|0.3929	GG|0.3929	GG|0.3929	GG|0.3929	GG|0.3929	GG|0.3929	GG|0.3929	GG|0.3929	GG|0.3929	GG|0.3929	GG|0.3929
RosBREED_snp_sweet_1_35168169	GG|0.4283	GG|0.4283	GG|0.4283	GG|0.4283	GG|0.4283	GG|0.4283	GG|0.4283	GG|0.4283	GG|0.4283	GG|0.4283	GG|0.4283	GG|0.4283
RosBREED_snp_sweet_1_35218936	GG|0.9372	AG|0.9372	AG|0.9372	AG|0.9372	AG|0.9372	GG|0.9372	AG|0.9372	AG|0.9372	GG|0.9372	AG|0.9372	GG|0.9372	GG|0.9372
RosBREED_snp_sweet_1_35257532	AA|0.5024	AA|0.5193	AA|0.4247	AA|0.5151	AA|0.2743	AA|0.3502	AA|0.3387	AA|0.3013	AA|0.3953	AA|0.2855	AA|0.4209	AA|0.2404
RosBREED_snp_sweet_1_35343475	GG|0.3804	GG|0.3804	GG|0.3804	GG|0.3804	GG|0.3804	GG|0.3804	GG|0.3804	GG|0.3804	GG|0.3804	GG|0.3804	GG|0.3804	GG|0.3804
RosBREED_snp_sweet_1_35371782	AA|0.8690	GG|0.8690	GG|0.8690	GG|0.8690	GG|0.8690	AG|0.8690	GG|0.8690	GG|0.8690	AG|0.8690	GG|0.8690	AG|0.8690	AG|0.8690
RosBREED_snp_sweet_1_35408469	AG|0.8055	GG|0.8055	GG|0.8055	GG|0.8055	GG|0.8055	AG|0.8055	GG|0.8055	GG|0.8055	GG|0.8055	GG|0.8055	GG|0.8055	GG|0.8055
RosBREED_snp_sweet_1_35437947	--|0.0000	--|0.0000	--|0.0000	--|0.0000	--|0.0000	--|0.0000	--|0.0000	--|0.0000	--|0.0000	--|0.0000	--|0.0000	--|0.0000
RosBREED_snp_sweet_1_35486959	AA|0.1523	AA|0.1523	AA|0.1523	AA|0.1523	AA|0.1523	AA|0.1523	AA|0.1523	AA|0.1523	AA|0.1523	AA|0.1523	AA|0.1523	AA|0.1523
RosBREED_snp_sweet_1_35525371	GG|0.5035	GG|0.5035	GG|0.5035	GG|0.5035	GG|0.5035	GG|0.5035	GG|0.5035	GG|0.5035	GG|0.5035	GG|0.5035	GG|0.5035	GG|0.5035
RosBREED_snp_sweet_1_35563162	AA|0.4095	AA|0.4095	AA|0.4095	AA|0.4095	AA|0.4095	AA|0.4095	AA|0.4095	AA|0.4095	AA|0.4095	AA|0.4095	AA|0.4095	AA|0.4095
RosBREED_snp_sweet_1_35572648	GG|0.3696	GG|0.2421	GG|0.1989	GG|0.4461	GG|0.3055	GG|0.2099	GG|0.4214	GG|0.4218	GG|0.4162	GG|0.3412	GG|0.4256	GG|0.2692
RosBREED_snp_sweet_1_35582087	AC|0.8938	AA|0.8938	AA|0.8938	AA|0.8938	AA|0.8938	AC|0.8938	AA|0.8938	AA|0.8938	AA|0.8938	AA|0.8938	AA|0.8938	AA|0.8938
RosBREED_snp_sweet_1_35614161	AA|0.8221	AG|0.8221	AG|0.8221	AG|0.8221	AG|0.8221	AG|0.8221	AG|0.8221	AG|0.8221	AG|0.8221	AG|0.8221	AG|0.8221	AG|0.8221
RosBREED_snp_sweet_1_35632040	GG|0.3831	GG|0.3831	GG|0.3831	GG|0.3831	GG|0.3831	GG|0.3831	GG|0.3831	GG|0.3831	GG|0.3831	GG|0.3831	GG|0.3831	GG|0.3831
RosBREED_snp_sweet_1_35648977	AA|0.4845	AA|0.4845	AA|0.4845	AA|0.4845	AA|0.4845	AA|0.4845	AA|0.4845	AA|0.4845	AA|0.4845	AA|0.4845	AA|0.4845	AA|0.4845
RosBREED_snp_sweet_1_35693822	GG|0.4122	GG|0.4122	GG|0.4122	GG|0.4122	GG|0.4122	GG|0.4122	GG|0.4122	GG|0.4122	GG|0.4122	GG|0.4122	GG|0.4122	GG|0.4122
RosBREED_snp_sweet_1_35714927	GG|0.5335	GG|0.5335	GG|0.5335	GG|0.5335	GG|0.5335	GG|0.5335	GG|0.5335	GG|0.5335	GG|0.5335	GG|0.5335	GG|0.5335	GG|0.5335
RosBREED_snp_sweet_1_35733617	GG|0.5191	GG|0.5191	GG|0.5191	GG|0.5191	GG|0.5191	GG|0.5191	GG|0.5191	GG|0.5191	GG|0.5191	GG|0.5191	GG|0.5191	GG|0.5191
RosBREED_snp_sweet_1_35806755	AA|0.9046	AA|0.9046	AA|0.9046	AA|0.9046	AA|0.9046	AA|0.9046	AA|0.9046	AA|0.9046	AA|0.9046	AA|0.9046	AA|0.9046	AA|0.9046
RosBREED_snp_sweet_1_35822127	CC|0.4432	CC|0.4432	CC|0.4432	CC|0.4432	CC|0.4432	CC|0.4432	CC|0.4432	CC|0.4432	CC|0.4432	CC|0.4432	CC|0.4432	CC|0.4432
RosBREED_snp_sweet_1_35881390	CC|0.5335	CC|0.5335	CC|0.5335	CC|0.5335	CC|0.5335	CC|0.5335	CC|0.5335	CC|0.5335	CC|0.5335	CC|0.5335	CC|0.5335	CC|0.5335
RosBREED_snp_sweet_1_35890965	GG|0.4380	GG|0.4380	GG|0.4380	GG|0.4380	GG|0.4380	GG|0.4380	GG|0.4380	GG|0.4380	GG|0.4380	GG|0.4380	GG|0.4380	GG|0.4380
RosBREED_snp_sweet_1_35907155	GG|0.5191	GG|0.5191	GG|0.5191	GG|0.5191	GG|0.5191	GG|0.5191	GG|0.5191	GG|0.5191	GG|0.5191	GG|0.5191	GG|0.5191	GG|0.5191
RosBREED_snp_sweet_1_35956466	AG|0.9480	GG|0.9480	GG|0.9480	GG|0.9480	GG|0.9480	GG|0.9480	GG|0.9480	GG|0.9480	AG|0.9480	GG|0.9480	AG|0.9480	AG|0.9480
RosBREED_snp_sweet_1_35966820	AA|0.5029	AA|0.5029	AA|0.5029	AA|0.5029	AA|0.4870	AA|0.4957	AA|0.5013	AA|0.4977	AA|0.5029	AA|0.4718	AA|0.5029	AA|0.4977
RosBREED_snp_sweet_1_35985118	AA|0.5889	AA|0.5889	AA|0.5889	AA|0.5889	AA|0.5889	AA|0.5889	AA|0.5889	AA|0.5889	AA|0.5889	AA|0.5889	AA|0.5889	AA|0.5889
RosBREED_snp_sweet_1_35992705	GG|0.2794	GG|0.2794	GG|0.2794	GG|0.2794	GG|0.2794	GG|0.2794	GG|0.2794	GG|0.2794	GG|0.2794	GG|0.2794	GG|0.2794	GG|0.2794
RosBREED_snp_sweet_1_36060629	AA|0.4670	AA|0.4670	AA|0.4670	AA|0.4670	AA|0.4670	AA|0.4670	AA|0.4670	AA|0.4670	AA|0.4670	AA|0.4670	AA|0.4670	AA|0.4670
RosBREED_snp_sweet_1_36068051	AA|0.4437	AA|0.4437	AA|0.4437	AA|0.4437	AA|0.4437	AA|0.4437	AA|0.4437	AA|0.4437	AA|0.4437	AA|0.4437	AA|0.4437	AA|0.4437
RosBREED_snp_sweet_1_36092430	AA|0.4496	AA|0.4496	AA|0.4496	AA|0.4496	AA|0.4496	AA|0.4496	AA|0.4496	AA|0.4496	AA|0.4496	AA|0.4496	AA|0.4496	AA|0.4496
RosBREED_snp_sweet_1_36098467	--|0.0000	--|0.0000	--|0.0000	--|0.0000	--|0.0000	--|0.0000	--|0.0000	--|0.0000	--|0.0000	--|0.0000	--|0.0000	--|0.0000
RosBREED_snp_sweet_1_36119216	GG|0.4639	GG|0.5000	GG|0.4732	GG|0.5171	GG|0.5144	GG|0.4256	GG|0.5073	GG|0.5073	GG|0.4394	GG|0.5062	GG|0.4681	GG|0.3495
RosBREED_snp_sweet_1_36136905	AA|0.5072	AA|0.5072	AA|0.5072	AA|0.5072	AA|0.5072	AA|0.5072	AA|0.5072	AA|0.5072	AA|0.5072	AA|0.5072	AA|0.5072	AA|0.5072
RosBREED_snp_sweet_1_36145022	GG|0.4667	GG|0.4667	GG|0.4667	GG|0.4667	GG|0.4667	GG|0.4667	GG|0.4667	GG|0.4667	GG|0.4667	GG|0.4667	GG|0.4667	GG|0.4667
RosBREED_snp_sweet_1_36173694	AA|0.6548	AA|0.6548	AA|0.6548	AA|0.6548	AA|0.6548	AA|0.6548	AA|0.6548	AA|0.6548	AA|0.6548	AA|0.6548	AA|0.6548	AA|0.6548
RosBREED_snp_sweet_1_36188884	--|0.0000	--|0.0000	--|0.0000	--|0.0000	--|0.0000	--|0.0000	--|0.0000	--|0.0000	--|0.0000	--|0.0000	--|0.0000	--|0.0000
RosBREED_snp_sweet_1_36220607	AA|0.4874	AA|0.4874	AA|0.4874	AA|0.4874	AA|0.4874	AA|0.4874	AA|0.4874	AA|0.4874	AA|0.4874	AA|0.4874	AA|0.4874	AA|0.4874
RosBREED_snp_sweet_1_36232405	--|0.0000	--|0.0000	--|0.0000	--|0.0000	--|0.0000	--|0.0000	--|0.0000	--|0.0000	--|0.0000	--|0.0000	--|0.0000	--|0.0000
RosBREED_snp_sweet_1_36250848	AA|0.3899	AA|0.3899	AA|0.3899	AA|0.3899	AA|0.3899	AA|0.3899	AA|0.3899	AA|0.3899	AA|0.3899	AA|0.3899	AA|0.3899	AA|0.3899
RosBREED_snp_sweet_1_36293674	GG|0.9160	AA|0.9160	AA|0.9160	AA|0.9160	AA|0.9160	AG|0.9160	AA|0.9160	AA|0.9160	AG|0.9160	AA|0.9160	AG|0.9160	AG|0.9160
RosBREED_snp_sweet_1_36319573	GG|0.7556	AG|0.7556	AG|0.7556	AG|0.7556	AG|0.7556	GG|0.7556	AG|0.7556	AG|0.7556	GG|0.7556	AG|0.7556	GG|0.7556	GG|0.7556
RosBREED_snp_sweet_1_36340562	--|0.0000	--|0.0000	--|0.0000	--|0.0000	--|0.0000	--|0.0000	--|0.0000	--|0.0000	--|0.0000	--|0.0000	--|0.0000	--|0.0000
RosBREED_snp_sweet_1_36394955	AC|0.8535	CC|0.8535	CC|0.8535	CC|0.8535	CC|0.8535	AC|0.8535	CC|0.8535	CC|0.8535	CC|0.8535	CC|0.8535	CC|0.8535	CC|0.8535
RosBREED_snp_sweet_1_36415494	AC|0.8611	AA|0.8611	AA|0.8611	AA|0.8611	AA|0.8611	AC|0.8611	AA|0.8611	AA|0.8611	AA|0.8611	AA|0.8611	AA|0.8611	AA|0.8611
RosBREED_snp_sweet_1_36425549	CC|0.5182	CC|0.5182	CC|0.5182	CC|0.5182	CC|0.5182	CC|0.5182	CC|0.5182	CC|0.5182	CC|0.5182	CC|0.5182	CC|0.5182	CC|0.5182
RosBREED_snp_sweet_1_36442125	AA|0.4335	AA|0.4335	AA|0.4208	AA|0.4335	AA|0.3294	AA|0.3939	AA|0.3267	AA|0.3973	AA|0.4122	AA|0.3920	AA|0.4335	AA|0.4329
RosBREED_snp_sweet_1_36448122	AA|0.4211	AA|0.4211	AA|0.4211	AA|0.4211	AA|0.4211	AA|0.4211	AA|0.4211	AA|0.4211	AA|0.4211	AA|0.4211	AA|0.4211	AA|0.4211
RosBREED_snp_sweet_1_36470924	GG|0.9562	AA|0.9562	AA|0.9562	AA|0.9562	AA|0.9562	AG|0.9562	AA|0.9562	AA|0.9562	AG|0.9562	AA|0.9562	AG|0.9562	AG|0.9562
RosBREED_snp_sweet_1_36486196	--|0.0000	--|0.0000	--|0.0000	--|0.0000	--|0.0000	--|0.0000	--|0.0000	--|0.0000	--|0.0000	--|0.0000	--|0.0000	--|0.0000
RosBREED_snp_sweet_1_36495593	AA|0.5254	AA|0.5254	AA|0.5254	AA|0.5254	AA|0.5254	AA|0.5254	AA|0.5254	AA|0.5254	AA|0.5254	AA|0.5254	AA|0.5254	AA|0.5254
RosBREED_snp_sweet_1_36515818	AC|0.4691	CC|0.4691	CC|0.4691	CC|0.4691	CC|0.4691	CC|0.4691	CC|0.4691	CC|0.4691	AC|0.4691	CC|0.4691	AC|0.4691	AC|0.4691
RosBREED_snp_sweet_1_36578814	AG|0.9682	GG|0.9682	GG|0.9682	GG|0.9682	GG|0.9682	GG|0.9682	GG|0.9682	GG|0.9682	AG|0.9682	GG|0.9682	AG|0.9682	AG|0.9682
RosBREED_snp_sweet_1_36588456	AG|0.9141	GG|0.9141	GG|0.9141	GG|0.9141	GG|0.9141	AA|0.9141	GG|0.9141	GG|0.9141	AG|0.9141	AG|0.9141	AG|0.9141	AG|0.9141
RosBREED_snp_sweet_1_36600875	AA|0.5134	AA|0.5134	AA|0.5134	AA|0.5134	AA|0.5134	AA|0.5134	AA|0.5134	AA|0.5134	AA|0.5134	AA|0.5134	AA|0.5134	AA|0.5134
RosBREED_snp_sweet_1_36612897	CC|0.4654	CC|0.4654	CC|0.4654	CC|0.4654	CC|0.4654	CC|0.4654	CC|0.4654	CC|0.4654	CC|0.4654	CC|0.4654	CC|0.4654	CC|0.4654
RosBREED_snp_sweet_1_36631094	AA|0.3137	AA|0.3137	AA|0.3137	AA|0.3137	AA|0.3137	AA|0.3137	AA|0.3137	AA|0.3137	AA|0.3137	AA|0.3137	AA|0.3137	AA|0.3137
RosBREED_snp_sweet_1_36644950	GG|0.3160	GG|0.3160	GG|0.3160	GG|0.3160	GG|0.3160	GG|0.3160	GG|0.3160	GG|0.3160	GG|0.3160	GG|0.3160	GG|0.3160	GG|0.3160
RosBREED_snp_sweet_1_36658980	AA|0.4495	AA|0.4495	AA|0.4495	AA|0.4495	AA|0.4495	AA|0.4495	AA|0.4495	AA|0.4495	AA|0.4495	AA|0.4495	AA|0.4495	AA|0.4495
RosBREED_snp_sweet_1_36667846	AG|0.7988	AA|0.7798	AA|0.7659	AA|0.7591	AA|0.7251	AA|0.4765	AA|0.7767	AA|0.5935	AG|0.7943	AA|0.5839	AG|0.7988	AG|0.7985
RosBREED_snp_sweet_1_36690026	AA|0.3049	AA|0.3049	AA|0.3049	AA|0.3049	AA|0.3049	AA|0.3049	AA|0.3049	AA|0.3049	AA|0.3049	AA|0.3049	AA|0.3049	AA|0.3049
RosBREED_snp_sweet_1_36698283	AG|0.2286	AA|0.2286	AA|0.2286	AA|0.2286	AA|0.2286	AA|0.2286	AA|0.2286	AA|0.2286	AG|0.2286	AA|0.2286	AG|0.2286	AG|0.2286
RosBREED_snp_sweet_1_36725185	AG|0.8526	GG|0.8526	GG|0.8526	GG|0.8526	GG|0.8526	AG|0.8526	GG|0.8526	GG|0.8526	AA|0.8526	AG|0.8526	AA|0.8526	AA|0.8526
RosBREED_snp_sweet_1_36738631	AG|0.8912	AA|0.8912	AA|0.8912	AA|0.8912	AA|0.8912	AG|0.8912	AA|0.8912	AA|0.8912	GG|0.8912	AG|0.8912	GG|0.8912	GG|0.8912
RosBREED_snp_sweet_1_36751981	GG|0.8981	GG|0.8981	GG|0.8981	GG|0.8981	GG|0.8981	GG|0.8981	GG|0.8981	GG|0.8981	GG|0.8981	GG|0.8981	GG|0.8981	GG|0.8981
RosBREED_snp_sweet_1_36759172	GG|0.5178	GG|0.5178	GG|0.5178	GG|0.5178	GG|0.5178	GG|0.5178	GG|0.5178	GG|0.5178	GG|0.5178	GG|0.5178	GG|0.5178	GG|0.5178
RosBREED_snp_sweet_1_36775319	AA|0.5085	AA|0.5085	AA|0.5083	AA|0.5085	AA|0.5023	AA|0.4512	AA|0.5038	AA|0.4961	AA|0.4909	AA|0.4715	AA|0.4885	AA|0.4612
RosBREED_snp_sweet_1_36802450	GG|0.8749	AA|0.8749	AA|0.8749	AA|0.8749	AA|0.8749	AG|0.8749	AA|0.8749	AA|0.8749	AG|0.8749	AA|0.8749	AG|0.8749	AG|0.8749
RosBREED_snp_sweet_1_36821698	AA|0.5119	AA|0.5119	AA|0.5119	AA|0.5119	AA|0.5119	AA|0.5119	AA|0.5119	AA|0.5119	AA|0.5119	AA|0.5119	AA|0.5119	AA|0.5119
RosBREED_snp_sweet_1_36838699	AA|0.5146	AA|0.5146	AA|0.5146	AA|0.5146	AA|0.5146	AA|0.5146	AA|0.5146	AA|0.5146	AA|0.5146	AA|0.5146	AA|0.5146	AA|0.5146
RosBREED_snp_sweet_1_36855102	AA|0.4167	AA|0.4167	AA|0.4167	AA|0.4167	AA|0.4167	AA|0.4167	AA|0.4167	AA|0.4167	AA|0.4167	AA|0.4167	AA|0.4167	AA|0.4167
RosBREED_snp_sweet_1_36865299	AG|0.9367	AA|0.9367	AA|0.9367	AA|0.9367	AA|0.9367	AG|0.9367	AA|0.9367	AA|0.9367	GG|0.9367	AG|0.9367	GG|0.9367	GG|0.9367
RosBREED_snp_sweet_1_36884007	CC|0.5335	CC|0.5335	CC|0.5335	CC|0.5335	CC|0.5335	CC|0.5335	CC|0.5335	CC|0.5335	CC|0.5335	CC|0.5335	CC|0.5335	CC|0.5335
RosBREED_snp_sweet_1_36925005	GG|0.5501	GG|0.4302	GG|0.3863	GG|0.5476	GG|0.5221	GG|0.5366	GG|0.5325	GG|0.4246	GG|0.5531	GG|0.2848	GG|0.5590	GG|0.4665
RosBREED_snp_sweet_1_36941386	--|0.0000	--|0.0000	--|0.0000	--|0.0000	--|0.0000	--|0.0000	--|0.0000	--|0.0000	--|0.0000	--|0.0000	--|0.0000	--|0.0000
RosBREED_snp_sweet_1_36951247	AA|0.4874	AA|0.4874	AA|0.4874	AA|0.4874	AA|0.4874	AA|0.4874	AA|0.4874	AA|0.4874	AA|0.4874	AA|0.4874	AA|0.4874	AA|0.4874
RosBREED_snp_sweet_1_36967784	AA|0.8579	AA|0.8579	AA|0.8579	AA|0.8579	AA|0.8579	AA|0.8579	AA|0.8579	AA|0.8579	AA|0.8579	AA|0.8579	AA|0.8579	AA|0.8579
RosBREED_snp_sweet_1_36983205	GG|0.4525	GG|0.4525	GG|0.4525	GG|0.4525	GG|0.4525	GG|0.4525	GG|0.4525	GG|0.4525	GG|0.4525	GG|0.4525	GG|0.4525	GG|0.4525
RosBREED_snp_sweet_1_36993407	AG|0.9368	GG|0.9368	GG|0.9368	GG|0.9368	GG|0.9368	GG|0.9368	GG|0.9368	GG|0.9368	AG|0.9368	GG|0.9368	AG|0.9368	AG|0.9368
RosBREED_snp_sweet_1_37007127	GG|0.4547	GG|0.4547	GG|0.4547	GG|0.4547	GG|0.4547	GG|0.4547	GG|0.4547	GG|0.4547	GG|0.4547	GG|0.4547	GG|0.4547	GG|0.4547
RosBREED_snp_sweet_1_37026940	AA|0.4117	AA|0.4117	AA|0.4117	AA|0.4117	AA|0.4117	AA|0.4117	AA|0.4117	AA|0.4117	AA|0.4117	AA|0.4117	AA|0.4117	AA|0.4117
RosBREED_snp_sweet_1_37043726	AA|0.4861	AA|0.4861	AA|0.4861	AA|0.4861	AA|0.4861	AA|0.4861	AA|0.4861	AA|0.4861	AA|0.4861	AA|0.4861	AA|0.4861	AA|0.4861
RosBREED_snp_sweet_1_37056844	AA|0.5422	AA|0.5422	AA|0.5422	AA|0.5422	AA|0.5422	AA|0.5422	AA|0.5422	AA|0.5422	AA|0.5422	AA|0.5422	AA|0.5422	AA|0.5422
RosBREED_snp_sweet_1_37069075	GG|0.5422	GG|0.5422	GG|0.5422	GG|0.5422	GG|0.5422	GG|0.5422	GG|0.5422	GG|0.5422	GG|0.5422	GG|0.5422	GG|0.5422	GG|0.5422
RosBREED_snp_sweet_1_37241278	GG|0.5335	GG|0.5335	GG|0.5335	GG|0.5335	GG|0.5335	GG|0.5335	GG|0.5335	GG|0.5335	GG|0.5335	GG|0.5335	GG|0.5335	GG|0.5335
RosBREED_snp_sweet_1_37423995	GG|0.5107	GG|0.5107	GG|0.5107	GG|0.5107	GG|0.5107	GG|0.5107	GG|0.5107	GG|0.5107	GG|0.5107	GG|0.5107	GG|0.5107	GG|0.5107
RosBREED_snp_sweet_1_37599116	AA|0.4637	AA|0.4637	AA|0.4637	AA|0.4637	AA|0.4637	AA|0.4543	AA|0.4637	AA|0.4637	AA|0.4594	AA|0.4637	AA|0.4635	AA|0.4575
RosBREED_snp_sweet_1_37787579	GG|0.4484	GG|0.4484	GG|0.4484	GG|0.4484	GG|0.4484	GG|0.4484	GG|0.4484	GG|0.4484	GG|0.4484	GG|0.4484	GG|0.4484	GG|0.4484
RosBREED_snp_sweet_1_37954751	GG|0.5034	GG|0.5034	GG|0.5034	GG|0.5034	GG|0.5034	GG|0.5034	GG|0.5034	GG|0.5034	GG|0.4697	GG|0.5034	GG|0.5034	GG|0.5034
RosBREED_snp_sweet_1_38052311	AC|0.6258	CC|0.6013	CC|0.6252	CC|0.6214	CC|0.6258	CC|0.6083	CC|0.6200	CC|0.5635	AC|0.6258	AC|0.6258	AC|0.6258	AC|0.6258
RosBREED_snp_sweet_1_38300094	CC|0.8963	CC|0.8963	CC|0.8963	CC|0.8963	CC|0.8963	CC|0.8963	CC|0.8963	CC|0.8963	CC|0.8963	CC|0.8963	CC|0.8963	CC|0.8963
RosBREED_snp_sweet_1_38484401	GG|0.7353	GG|0.7353	GG|0.7353	GG|0.7353	GG|0.7353	GG|0.7353	GG|0.7353	GG|0.7353	GG|0.7353	GG|0.7353	GG|0.7353	GG|0.7353
RosBREED_snp_sweet_1_39008836	AC|0.5786	AA|0.5786	AA|0.5786	AA|0.5786	AA|0.5786	AA|0.5786	AA|0.5786	AA|0.5786	AC|0.5786	AC|0.5786	AC|0.5786	AC|0.5786
RosBREED_snp_sweet_1_39183935	GG|0.5329	GG|0.5329	GG|0.5329	GG|0.5329	GG|0.5329	GG|0.5329	GG|0.5329	GG|0.5329	GG|0.5329	GG|0.5329	GG|0.5329	GG|0.5329
RosBREED_snp_sweet_1_39356838	AA|0.3915	AA|0.3915	AA|0.3915	AA|0.3915	AA|0.3915	AA|0.3915	AA|0.3915	AA|0.3915	AA|0.3915	AA|0.3915	AA|0.3915	AA|0.3915
RosBREED_snp_sweet_1_39537389	AA|0.4128	AA|0.4128	AA|0.4128	AA|0.4128	AA|0.4128	AA|0.4128	AA|0.4128	AA|0.4128	AA|0.4128	AA|0.4128	AA|0.4128	AA|0.4128
RosBREED_snp_sweet_1_39715738	CC|0.5335	CC|0.5335	CC|0.5335	CC|0.5335	CC|0.5335	CC|0.5335	CC|0.5335	CC|0.5335	CC|0.5335	CC|0.5335	CC|0.5335	CC|0.5335
RosBREED_snp_sweet_1_39848507	AA|0.5228	AA|0.5228	AA|0.5228	AA|0.5228	AA|0.5228	AA|0.5228	AA|0.5228	AA|0.5228	AA|0.5228	AA|0.5228	AA|0.5228	AA|0.5228
RosBREED_snp_sweet_1_39911227	AC|0.4970	AC|0.4970	AC|0.4970	AC|0.4970	AC|0.4970	AC|0.4970	AC|0.4970	AC|0.4970	AC|0.4970	AC|0.4970	AC|0.4970	AC|0.4970
RosBREED_snp_sweet_1_39916605	GG|0.6863	GG|0.6863	GG|0.6863	GG|0.6863	GG|0.6863	GG|0.6863	GG|0.6863	GG|0.6863	GG|0.6863	GG|0.6863	GG|0.6863	GG|0.6863
RosBREED_snp_sweet_1_39917414	AA|0.5268	AA|0.5268	AA|0.5268	AA|0.5268	AA|0.5268	AA|0.5268	AA|0.5268	AA|0.5268	AA|0.5268	AA|0.5268	AA|0.5268	AA|0.5268
RosBREED_snp_sweet_1_39917853	AA|0.3658	AA|0.3658	AA|0.3658	AA|0.3658	AA|0.3658	AA|0.3658	AA|0.3658	AA|0.3658	AA|0.3658	AA|0.3658	AA|0.3658	AA|0.3658
RosBREED_snp_sweet_1_39922343	GG|0.5071	GG|0.5071	GG|0.5071	GG|0.5071	GG|0.5071	GG|0.5071	GG|0.5071	GG|0.5071	GG|0.5071	GG|0.5071	GG|0.5071	GG|0.5071
RosBREED_snp_sweet_1_39922772	CC|0.2064	--|0.0000	--|0.0000	CC|0.1980	CC|0.2033	--|0.0000	--|0.0000	CC|0.2725	CC|0.3125	--|0.0000	CC|0.2345	CC|0.3121
RosBREED_snp_sweet_1_40057233	AG|0.8751	AG|0.8751	AG|0.8751	AG|0.8751	AG|0.8751	AA|0.8751	AG|0.8751	AG|0.8751	GG|0.8751	AG|0.8751	AG|0.8751	AG|0.8751
RosBREED_snp_sweet_1_40210349	--|0.0000	--|0.0000	--|0.0000	--|0.0000	--|0.0000	--|0.0000	AG|0.1858	--|0.0000	AG|0.1982	--|0.0000	--|0.0000	--|0.0000
RosBREED_snp_sweet_1_40342723	--|0.0000	--|0.0000	--|0.0000	--|0.0000	--|0.0000	--|0.0000	--|0.0000	--|0.0000	--|0.0000	--|0.0000	--|0.0000	--|0.0000
RosBREED_snp_sweet_1_40461173	CC|0.5169	CC|0.5169	CC|0.5169	CC|0.5169	CC|0.5169	CC|0.5169	CC|0.5169	CC|0.5169	CC|0.5169	CC|0.5169	CC|0.5169	CC|0.5169
RosBREED_snp_sweet_1_40600033	AG|0.9376	GG|0.9376	GG|0.9376	GG|0.9376	GG|0.9376	GG|0.9376	GG|0.9376	GG|0.9376	AG|0.9376	AG|0.9376	AG|0.9376	AG|0.9376
RosBREED_snp_sweet_1_40699743	--|0.0000	--|0.0000	--|0.0000	--|0.0000	--|0.0000	--|0.0000	--|0.0000	--|0.0000	--|0.0000	--|0.0000	--|0.0000	--|0.0000
RosBREED_snp_sweet_1_40857995	AA|0.4140	AA|0.4463	AA|0.4197	AA|0.4141	AA|0.3360	AA|0.2915	AA|0.2918	AA|0.3087	AA|0.3389	AA|0.4100	AA|0.4115	AA|0.3799
RosBREED_snp_sweet_1_40992719	GG|0.5000	GG|0.5000	GG|0.5000	GG|0.5000	GG|0.5000	GG|0.5000	GG|0.5000	GG|0.5000	GG|0.5000	GG|0.5000	GG|0.5000	GG|0.5000
RosBREED_snp_sweet_1_41134415	GG|0.8873	GG|0.8873	GG|0.8873	GG|0.8873	GG|0.8873	GG|0.8873	GG|0.8873	GG|0.8873	GG|0.8873	GG|0.8873	GG|0.8873	GG|0.8873
RosBREED_snp_sweet_1_41262007	GG|0.8709	GG|0.8709	GG|0.8709	GG|0.8709	GG|0.8709	GG|0.8709	GG|0.8709	GG|0.8709	GG|0.8709	GG|0.8709	GG|0.8709	GG|0.8709
RosBREED_snp_sweet_1_41392366	AA|0.2483	AA|0.2483	AA|0.2483	AA|0.2483	AA|0.2483	AA|0.2483	AA|0.2483	AA|0.2483	AA|0.2483	AA|0.2483	AA|0.2483	AA|0.2483
RosBREED_snp_sweet_1_41526806	GG|0.6855	AA|0.6855	AA|0.6855	AA|0.6855	AA|0.6855	AG|0.6855	AA|0.6855	AA|0.6855	AG|0.6855	AG|0.6855	AG|0.6855	AG|0.6855
RosBREED_snp_sweet_1_41628574	GG|0.4709	GG|0.4709	GG|0.4709	GG|0.4709	GG|0.4709	GG|0.4709	GG|0.4709	GG|0.4709	GG|0.4709	GG|0.4709	GG|0.4709	GG|0.4709
RosBREED_snp_sweet_1_41798634	AA|0.2755	AA|0.2755	AA|0.2755	AA|0.2755	AA|0.2755	AA|0.2755	AA|0.2755	AA|0.2755	AA|0.2755	AA|0.2755	AA|0.2755	AA|0.2755
RosBREED_snp_sweet_1_41931822	AA|0.5161	AA|0.5161	AA|0.5161	AA|0.5161	AA|0.5161	AA|0.5161	AA|0.5161	AA|0.5161	AA|0.5161	AA|0.5161	AA|0.5161	AA|0.5161
RosBREED_snp_sweet_1_42060318	GG|0.5002	GG|0.5002	GG|0.5002	GG|0.5002	GG|0.5002	GG|0.5002	GG|0.5002	GG|0.5002	GG|0.5002	GG|0.5002	GG|0.5002	GG|0.5002
RosBREED_snp_sweet_1_42196706	GG|0.5335	GG|0.5335	GG|0.5335	GG|0.5335	GG|0.5335	GG|0.5335	GG|0.5335	GG|0.5335	GG|0.5335	GG|0.5335	GG|0.5335	GG|0.5335
RosBREED_snp_sweet_1_42337214	AA|0.8535	AG|0.8535	AG|0.8535	AG|0.8535	AG|0.8535	AG|0.8535	AG|0.8535	AG|0.8535	AA|0.8535	AG|0.8535	AA|0.8535	AA|0.8535
RosBREED_snp_sweet_1_42467252	GG|0.4096	GG|0.4096	GG|0.4096	GG|0.4096	GG|0.4096	GG|0.4096	GG|0.4096	GG|0.4096	GG|0.4096	GG|0.4096	GG|0.4096	GG|0.4096
RosBREED_snp_sweet_1_42600782	AA|0.5135	AA|0.5135	AA|0.5135	AA|0.5135	AA|0.5135	AA|0.5135	AA|0.5135	AA|0.5135	AA|0.5135	AA|0.5135	AA|0.5135	AA|0.5135
RosBREED_snp_sweet_1_42731565	AA|0.8860	AA|0.8860	AA|0.8860	AA|0.8860	AA|0.8860	AA|0.8860	AA|0.8860	AA|0.8860	AA|0.8860	AA|0.8860	AA|0.8860	AA|0.8860
RosBREED_snp_sweet_1_42867519	GG|0.4262	GG|0.4262	GG|0.4262	GG|0.4262	GG|0.4262	GG|0.4262	GG|0.4262	GG|0.4262	GG|0.4262	GG|0.4262	GG|0.4262	GG|0.4262
RosBREED_snp_sweet_1_43002420	AG|0.8640	AA|0.8640	AA|0.8640	AA|0.8640	AA|0.8640	AA|0.8640	AA|0.8640	AA|0.8640	AG|0.8640	AG|0.8640	AG|0.8640	AG|0.8640
RosBREED_snp_sweet_1_43137167	AG|0.2851	AG|0.2854	AG|0.2854	AG|0.2854	AG|0.2854	AG|0.2854	AG|0.2854	AG|0.2854	AG|0.2854	AG|0.2854	AG|0.2854	AG|0.2854
RosBREED_snp_sweet_1_43242452	AA|0.3903	AA|0.3903	AA|0.3903	AA|0.3903	AA|0.3903	AA|0.3903	AA|0.3903	AA|0.3903	AA|0.3903	AA|0.3903	AA|0.3903	AA|0.3903
RosBREED_snp_sweet_1_43404674	AA|0.3478	AA|0.3478	AA|0.3478	AA|0.3478	AA|0.3478	AA|0.3478	AA|0.3478	AA|0.3478	AA|0.3478	AA|0.3478	AA|0.3478	AA|0.3478
RosBREED_snp_sweet_1_43534879	AA|0.3463	AA|0.3463	AA|0.3463	AA|0.3463	AA|0.3463	AA|0.3463	AA|0.3445	AA|0.3463	AA|0.3463	AA|0.3457	AA|0.3463	AA|0.3463
RosBREED_snp_sweet_1_43706470	AG|0.9192	AG|0.9192	AG|0.9192	AG|0.9192	AG|0.9192	GG|0.9192	AG|0.9192	AG|0.9192	AG|0.9192	AG|0.9192	AA|0.9192	AA|0.9192
RosBREED_snp_sweet_1_43806891	AC|0.8642	CC|0.8642	CC|0.8642	CC|0.8642	CC|0.8642	AC|0.8642	CC|0.8642	CC|0.8642	AC|0.8642	CC|0.8642	CC|0.8642	CC|0.8642
RosBREED_snp_sweet_1_43840064	AA|0.5092	AA|0.5092	AA|0.5092	AA|0.5092	AA|0.5092	AA|0.5092	AA|0.5092	AA|0.5092	AA|0.5092	AA|0.5092	AA|0.5092	AA|0.5092
RosBREED_snp_sweet_1_43863991	AA|0.6717	AA|0.6717	AA|0.6717	AA|0.6717	AA|0.6717	AA|0.6717	AA|0.6717	AA|0.6717	AA|0.6717	AA|0.6717	AA|0.6717	AA|0.6717
RosBREED_snp_sweet_1_43875207	AA|0.9596	AG|0.9596	AG|0.9596	AG|0.9596	AG|0.9596	AA|0.9596	AG|0.9596	AG|0.9596	AA|0.9596	AA|0.9596	AG|0.9596	AG|0.9596
RosBREED_snp_sweet_1_43890437	AA|0.5041	AA|0.5041	AA|0.5041	AA|0.5041	AA|0.5041	AA|0.5041	AA|0.5041	AA|0.5041	AA|0.5041	AA|0.5041	AA|0.5041	AA|0.5041
RosBREED_snp_sweet_1_43958912	AA|0.5325	AA|0.5325	AA|0.5325	AA|0.5325	AA|0.5325	AA|0.5325	AA|0.5325	AA|0.5325	AA|0.5325	AA|0.5325	AA|0.5325	AA|0.5325
RosBREED_snp_sweet_1_43975890	AA|0.7723	AG|0.7723	AG|0.7723	AG|0.7723	AG|0.7723	AG|0.7723	AG|0.7723	AG|0.7723	AA|0.7723	AG|0.7723	AA|0.7723	AA|0.7723
RosBREED_snp_sweet_1_43996604	GG|0.5450	GG|0.5450	GG|0.5450	GG|0.5450	GG|0.5450	GG|0.5450	GG|0.5450	GG|0.5450	GG|0.5450	GG|0.5450	GG|0.5450	GG|0.5450
RosBREED_snp_sweet_1_44008620	GG|0.9136	GG|0.9136	GG|0.9136	GG|0.9136	GG|0.9136	GG|0.9136	GG|0.9136	GG|0.9136	GG|0.9136	GG|0.9136	GG|0.9136	GG|0.9136
RosBREED_snp_sweet_1_44045161	GG|0.9090	AG|0.9090	AG|0.9090	AG|0.9090	AG|0.9090	AG|0.9090	AG|0.9090	AG|0.9090	GG|0.9090	AG|0.9090	GG|0.9090	GG|0.9090
RosBREED_snp_sweet_1_44090182	AA|0.7210	AG|0.7210	AG|0.7210	AG|0.7210	AG|0.7210	AA|0.7210	AG|0.7210	AG|0.7210	AA|0.7210	AA|0.7210	AG|0.7210	AG|0.7210
RosBREED_snp_sweet_1_44132511	CC|0.8675	AC|0.8675	AC|0.8675	AC|0.8675	AC|0.8675	AC|0.8675	AC|0.8675	AC|0.8675	CC|0.8675	AC|0.8675	CC|0.8675	CC|0.8675
RosBREED_snp_sweet_1_44169405	--|0.0000	--|0.0000	--|0.0000	--|0.0000	--|0.0000	AG|0.1698	--|0.0000	--|0.0000	AG|0.1609	--|0.0000	--|0.0000	--|0.0000
RosBREED_snp_sweet_1_44247150	AA|0.9310	AA|0.9310	AA|0.9310	AA|0.9310	AA|0.9310	AA|0.9310	AA|0.9310	AA|0.9310	AA|0.9310	AA|0.9310	AA|0.9310	AA|0.9310
RosBREED_snp_sweet_1_44280196	AA|0.5335	AA|0.5335	AA|0.5335	AA|0.5335	AA|0.5335	AA|0.5335	AA|0.5335	AA|0.5335	AA|0.5335	AA|0.5335	AA|0.5335	AA|0.5335
RosBREED_snp_sweet_1_44366930	AA|0.4251	AA|0.4251	AA|0.4251	AA|0.4251	AA|0.4251	AA|0.4251	AA|0.4251	AA|0.4251	AA|0.4251	AA|0.4251	AA|0.4251	AA|0.4251
RosBREED_snp_sweet_1_44393468	GG|0.5131	GG|0.5131	GG|0.5131	GG|0.5131	GG|0.5131	GG|0.5131	GG|0.5131	GG|0.5131	GG|0.5131	GG|0.5131	GG|0.5131	GG|0.5131
RosBREED_snp_sweet_1_44447297	--|0.0000	--|0.0000	--|0.0000	--|0.0000	--|0.0000	--|0.0000	--|0.0000	--|0.0000	--|0.0000	--|0.0000	--|0.0000	--|0.0000
RosBREED_snp_sweet_1_44481733	AA|0.3046	AA|0.3046	AA|0.3046	AA|0.3046	AA|0.3046	AA|0.3046	AA|0.3046	AA|0.3046	AA|0.3046	AA|0.3046	AA|0.3046	AA|0.3046
RosBREED_snp_sweet_1_44542037	AA|0.1514	AA|0.1514	AA|0.1514	AA|0.1514	AA|0.1514	AA|0.1514	AA|0.1514	AA|0.1514	AA|0.1514	AA|0.1514	AA|0.1514	AA|0.1514
RosBREED_snp_sweet_1_44565586	AA|0.7279	AG|0.7279	AG|0.7279	AG|0.7279	AG|0.7279	AA|0.7279	AG|0.7279	AG|0.7279	AA|0.7279	AA|0.7279	AG|0.7279	AG|0.7279
RosBREED_snp_sweet_1_44599134	AA|0.4673	AA|0.4673	AA|0.4673	AA|0.4673	AA|0.4673	AA|0.4673	AA|0.4673	AA|0.4673	AA|0.4673	AA|0.4673	AA|0.4673	AA|0.4673
RosBREED_snp_sweet_1_44648246	CC|0.9093	CC|0.9093	CC|0.9093	CC|0.9093	CC|0.9093	CC|0.9093	CC|0.9093	CC|0.9093	CC|0.9093	CC|0.9093	CC|0.9093	CC|0.9093
RosBREED_snp_sweet_1_44685238	--|0.0000	--|0.0000	--|0.0000	--|0.0000	--|0.0000	--|0.0000	--|0.0000	--|0.0000	--|0.0000	--|0.0000	--|0.0000	--|0.0000
RosBREED_snp_sweet_1_44719900	CC|0.8875	CC|0.8875	CC|0.8875	CC|0.8875	CC|0.8875	CC|0.8875	CC|0.8875	CC|0.8875	CC|0.8875	CC|0.8875	CC|0.8875	CC|0.8875
RosBREED_snp_sweet_1_44764542	GG|0.6199	AG|0.6199	AG|0.6199	AG|0.6199	AG|0.6199	AG|0.6199	AG|0.6199	AG|0.6199	GG|0.6199	AG|0.6199	GG|0.6199	GG|0.6199
RosBREED_snp_sweet_1_44796418	GG|0.6352	AG|0.6352	AG|0.6352	AG|0.6352	AG|0.6352	GG|0.6352	AG|0.6352	AG|0.6352	GG|0.6352	GG|0.6352	AG|0.6352	AG|0.6352
RosBREED_snp_sweet_1_44854259	AA|0.2893	AA|0.2893	AA|0.2893	AA|0.2893	AA|0.2893	AA|0.2893	AA|0.2893	AA|0.2893	AA|0.2893	AA|0.2893	AA|0.2893	AA|0.2893
RosBREED_snp_sweet_1_44882473	CC|0.4492	CC|0.4492	CC|0.4452	CC|0.4492	CC|0.4492	CC|0.4492	CC|0.4492	CC|0.4492	CC|0.4492	CC|0.4492	CC|0.4492	CC|0.4492
RosBREED_snp_sweet_1_44919064	AA|0.3615	AC|0.3615	AC|0.3615	AC|0.3615	AC|0.3615	AA|0.3615	AC|0.3615	AC|0.3615	AA|0.3615	AA|0.3615	AC|0.3615	AC|0.3615
RosBREED_snp_sweet_1_44966772	GG|0.5191	GG|0.5191	GG|0.5191	GG|0.5191	GG|0.5191	GG|0.5191	GG|0.5191	GG|0.5191	GG|0.5191	GG|0.5191	GG|0.5191	GG|0.5191
RosBREED_snp_sweet_1_45021181	GG|0.4362	GG|0.4362	GG|0.4362	GG|0.4362	GG|0.4362	GG|0.4362	GG|0.4362	GG|0.4362	GG|0.4362	GG|0.4362	GG|0.4362	GG|0.4362
RosBREED_snp_sweet_1_45028492	GG|0.9147	GG|0.9147	GG|0.9147	GG|0.9147	GG|0.9147	GG|0.9147	GG|0.9147	GG|0.9147	GG|0.9147	GG|0.9147	GG|0.9147	GG|0.9147
RosBREED_snp_sweet_1_45086970	AA|0.5114	AA|0.5114	AA|0.5114	AA|0.5114	AA|0.5063	AA|0.4748	AA|0.5100	AA|0.4738	AA|0.4937	AA|0.4858	AA|0.5087	AA|0.5017
RosBREED_snp_sweet_1_45119230	CC|0.6423	CC|0.6423	CC|0.6423	CC|0.6423	CC|0.6423	CC|0.6423	CC|0.6423	CC|0.6423	CC|0.6423	CC|0.6423	CC|0.6423	CC|0.6423
RosBREED_snp_sweet_1_45163766	GG|0.4809	AA|0.4809	AA|0.4809	AA|0.4809	AA|0.4809	AG|0.4809	AA|0.4809	AA|0.4809	GG|0.4809	AG|0.4809	AG|0.4809	AG|0.4809
RosBREED_snp_sweet_1_45210413	AG|0.7479	GG|0.7479	GG|0.7479	GG|0.7479	GG|0.7479	AG|0.7479	GG|0.7479	GG|0.7479	AG|0.7479	GG|0.7479	GG|0.7479	GG|0.7479
RosBREED_snp_sweet_1_45322930	AA|0.7750	GG|0.7750	GG|0.7750	GG|0.7750	GG|0.7750	AG|0.7750	GG|0.7750	GG|0.7750	AA|0.7750	AG|0.7750	AG|0.7750	AG|0.7750
RosBREED_snp_sweet_1_45358163	AA|0.2909	AA|0.2909	AA|0.2909	AA|0.2909	AA|0.2909	AA|0.2909	AA|0.2909	AA|0.2909	AA|0.2909	AA|0.2909	AA|0.2909	AA|0.2909
RosBREED_snp_sweet_1_45402154	GG|0.8960	AG|0.8960	AG|0.8960	AG|0.8960	AG|0.8960	GG|0.8960	AG|0.8960	AG|0.8960	GG|0.8960	GG|0.8960	AG|0.8960	AG|0.8960
RosBREED_snp_sweet_1_45473214	AC|0.8257	AC|0.8257	AC|0.8257	AC|0.8257	AC|0.8257	AA|0.6312	AC|0.8257	AC|0.8257	AC|0.8257	AC|0.8257	CC|0.8257	CC|0.8257
RosBREED_snp_sweet_1_45535084	AA|0.8735	AA|0.8735	AA|0.8735	AA|0.8735	AA|0.8735	AA|0.8735	AA|0.8735	AA|0.8735	AA|0.8735	AA|0.8735	AA|0.8735	AA|0.8735
RosBREED_snp_sweet_1_45563490	GG|0.5175	GG|0.5175	GG|0.5175	GG|0.5175	GG|0.5175	GG|0.5175	GG|0.5175	GG|0.5175	GG|0.5175	GG|0.5175	GG|0.5175	GG|0.5175
RosBREED_snp_sweet_1_45601390	AG|0.7418	GG|0.7418	GG|0.7418	GG|0.7418	GG|0.7418	AG|0.7418	GG|0.7418	GG|0.7418	GG|0.7418	GG|0.7418	GG|0.7418	GG|0.7418
RosBREED_snp_sweet_1_45633267	AC|0.7467	AA|0.7467	AA|0.7467	AA|0.7467	AA|0.7467	AC|0.7467	AA|0.7467	AA|0.7467	AA|0.7467	AA|0.7467	AA|0.7467	AA|0.7467
RosBREED_snp_sweet_1_45680542	AG|0.9126	AG|0.9126	AG|0.9126	AG|0.9126	AG|0.9126	AA|0.9126	AG|0.9126	AG|0.9126	GG|0.9126	AG|0.9126	AG|0.9126	AG|0.9126
RosBREED_snp_sweet_1_45720052	AA|0.7700	AG|0.7700	AG|0.7700	AG|0.7700	AG|0.7700	AA|0.7700	AG|0.7700	AG|0.7700	AA|0.7700	AA|0.7700	AG|0.7700	AG|0.7700
RosBREED_snp_sweet_1_45765455	AA|0.5015	AA|0.5015	AA|0.5015	AA|0.5015	AA|0.5015	AA|0.5015	AA|0.5015	AA|0.5015	AA|0.5015	AA|0.5015	AA|0.5015	AA|0.5015
RosBREED_snp_sweet_1_45812976	AA|0.5146	AA|0.5146	AA|0.5146	AA|0.5146	AA|0.5146	AA|0.5146	AA|0.5146	AA|0.5146	AA|0.5146	AA|0.5146	AA|0.5146	AA|0.5146
RosBREED_snp_sweet_1_45823056	AG|0.7936	AA|0.7936	AA|0.7936	AA|0.7936	AA|0.7936	AG|0.7936	AA|0.7936	AA|0.7936	AA|0.7916	AA|0.7936	AA|0.7936	AA|0.7936
RosBREED_snp_sweet_1_45924398	AG|0.5308	GG|0.5308	GG|0.5308	GG|0.5308	GG|0.5308	AA|0.5308	GG|0.5308	GG|0.5308	GG|0.5308	AG|0.5308	GG|0.5308	GG|0.5308
RosBREED_snp_sweet_1_46000827	AA|0.4673	AA|0.4673	AA|0.4673	AA|0.4673	AA|0.4673	AA|0.4673	AA|0.4673	AA|0.4673	AA|0.4673	AA|0.4673	AA|0.4673	AA|0.4657
RosBREED_snp_sweet_1_46035846	AA|0.4787	AA|0.4787	AA|0.4787	AA|0.4787	AA|0.4787	AA|0.4787	AA|0.4787	AA|0.4787	AA|0.4787	AA|0.4787	AA|0.4787	AA|0.4787
RosBREED_snp_sweet_1_46078986	AA|0.5240	AA|0.5240	AA|0.5240	AA|0.5240	AA|0.5240	AA|0.5240	AA|0.5240	AA|0.5240	AA|0.5240	AA|0.5240	AA|0.5240	AA|0.5240
RosBREED_snp_sweet_1_46125957	GG|0.1646	GG|0.1646	GG|0.1646	GG|0.1646	GG|0.1646	GG|0.1646	GG|0.1646	GG|0.1646	GG|0.1646	GG|0.1646	GG|0.1646	GG|0.1646
RosBREED_snp_sweet_1_46158978	GG|0.4956	GG|0.4956	GG|0.4956	GG|0.4956	GG|0.4956	GG|0.4956	GG|0.4956	GG|0.4956	GG|0.4956	GG|0.4956	GG|0.4956	GG|0.4956
RosBREED_snp_sweet_1_46237075	AA|0.5295	AA|0.5295	AA|0.5295	AA|0.5295	AA|0.5295	AA|0.5295	AA|0.5295	AA|0.5295	AA|0.5295	AA|0.5295	AA|0.5295	AA|0.5295
RosBREED_snp_sweet_1_46277304	GG|0.7287	GG|0.7287	GG|0.7287	GG|0.7287	GG|0.7287	GG|0.7287	GG|0.7287	GG|0.7287	GG|0.7287	GG|0.7287	GG|0.7287	GG|0.7287
RosBREED_snp_sweet_1_46314915	GG|0.5175	GG|0.5137	GG|0.5182	GG|0.5191	GG|0.5191	GG|0.4976	GG|0.5191	GG|0.5184	GG|0.5191	GG|0.5191	GG|0.5191	GG|0.5191
RosBREED_snp_sweet_1_46350689	GG|0.5184	GG|0.5184	GG|0.5184	GG|0.5184	GG|0.5184	GG|0.5184	GG|0.5184	GG|0.5184	GG|0.5184	GG|0.5184	GG|0.5184	GG|0.5184
RosBREED_snp_sweet_1_46402818	CC|0.9071	AC|0.9071	AC|0.9071	AC|0.9071	AC|0.9071	AC|0.9071	AC|0.9071	AC|0.9071	CC|0.9071	AC|0.9071	AC|0.9071	AC|0.9071
RosBREED_snp_sweet_1_46442844	AA|0.5041	AA|0.5041	AA|0.5041	AA|0.5041	AA|0.5041	AA|0.5041	AA|0.5041	AA|0.5041	AA|0.5041	AA|0.5041	AA|0.5041	AA|0.5041
RosBREED_snp_sweet_1_46478499	CC|0.3132	CC|0.3132	CC|0.3132	CC|0.3132	CC|0.3132	CC|0.3132	CC|0.3132	CC|0.3132	CC|0.3132	CC|0.3132	CC|0.3132	CC|0.3132
RosBREED_snp_sweet_1_46530908	AA|0.9187	AC|0.9187	AC|0.9187	AC|0.9187	AC|0.9187	AC|0.9187	AC|0.9187	AC|0.9187	AA|0.8784	AC|0.9187	AC|0.9187	AC|0.9187
RosBREED_snp_sweet_1_46556478	CC|0.5191	CC|0.5191	CC|0.5191	CC|0.5191	CC|0.5191	CC|0.5191	CC|0.5191	CC|0.5191	CC|0.5191	CC|0.5191	CC|0.5191	CC|0.5191
RosBREED_snp_sweet_1_46598709	CC|0.5328	CC|0.5328	CC|0.5328	CC|0.5328	CC|0.5328	CC|0.5328	CC|0.5328	CC|0.5328	CC|0.5328	CC|0.5328	CC|0.5328	CC|0.5328
RosBREED_snp_sweet_1_46635504	AA|0.8161	AA|0.8161	AA|0.8161	AA|0.8161	AA|0.8161	AA|0.8161	AA|0.8161	AA|0.8161	AA|0.8161	AA|0.8161	AA|0.8161	AA|0.8161
RosBREED_snp_sweet_1_46693169	AA|0.5422	AA|0.5422	AA|0.5422	AA|0.5422	AA|0.5422	AA|0.5422	AA|0.5422	AA|0.5422	AA|0.5422	AA|0.5422	AA|0.5422	AA|0.5422
RosBREED_snp_sweet_1_46726535	CC|0.5335	CC|0.5335	CC|0.5335	CC|0.5335	CC|0.5335	CC|0.5335	CC|0.5335	CC|0.5335	CC|0.5335	CC|0.5335	CC|0.5335	CC|0.5335
RosBREED_snp_sweet_1_46751928	AA|0.7464	AA|0.7464	AA|0.7464	AA|0.7464	AA|0.7464	AA|0.7464	AA|0.7464	AA|0.7464	AA|0.7464	AA|0.7464	AA|0.7464	AA|0.7464
RosBREED_snp_sweet_1_46796278	AG|0.3791	AG|0.3791	AG|0.3791	AG|0.3791	AG|0.3791	AG|0.3791	AG|0.3791	AG|0.3791	AG|0.3791	AG|0.3791	AG|0.3791	AG|0.3791
RosBREED_snp_sweet_2_00217565	AA|0.7001	AA|0.7001	AA|0.7001	AA|0.7001	AA|0.7001	AA|0.7001	AA|0.7001	AA|0.7001	AA|0.7001	AA|0.7001	AA|0.7001	AA|0.7001
RosBREED_snp_sweet_2_00249322	AA|0.3869	AA|0.3869	AA|0.3869	AA|0.3869	AA|0.3869	AA|0.3869	AA|0.3869	AA|0.3869	AA|0.3869	AA|0.3869	AA|0.3869	AA|0.3869
RosBREED_snp_sweet_2_00297105	GG|0.5187	GG|0.5187	GG|0.5187	GG|0.5187	GG|0.5187	GG|0.5187	GG|0.5187	GG|0.5187	GG|0.5187	GG|0.5187	GG|0.5187	GG|0.5187
RosBREED_snp_sweet_2_00350384	GG|0.8441	GG|0.8441	GG|0.8441	GG|0.8441	GG|0.8441	GG|0.8441	GG|0.8441	GG|0.8441	GG|0.8441	GG|0.8441	GG|0.8441	GG|0.8441
RosBREED_snp_sweet_2_00392435	AA|0.5159	AA|0.5159	AA|0.5159	AA|0.5159	AA|0.5159	AA|0.5159	AA|0.5159	AA|0.5159	AA|0.5159	AA|0.5159	AA|0.5159	AA|0.5159
RosBREED_snp_sweet_2_00437715	GG|0.1702	GG|0.1702	GG|0.1702	GG|0.1702	GG|0.1702	GG|0.1702	GG|0.1702	GG|0.1702	GG|0.1702	GG|0.1702	GG|0.1702	GG|0.1702
RosBREED_snp_sweet_2_00500420	AA|0.9080	AA|0.9080	AA|0.9080	AA|0.9080	AA|0.9080	AA|0.9080	AA|0.9080	AA|0.9080	AA|0.9080	AA|0.9080	AA|0.9080	AA|0.9080
RosBREED_snp_sweet_2_00521088	GG|0.7571	GG|0.7571	GG|0.7571	GG|0.7571	GG|0.7571	GG|0.7571	GG|0.7571	GG|0.7571	GG|0.7571	GG|0.7571	GG|0.7571	GG|0.7571
RosBREED_snp_sweet_2_00641651	AA|0.5041	AA|0.5041	AA|0.5041	AA|0.5041	AA|0.5041	AA|0.5041	AA|0.5041	AA|0.5041	AA|0.5041	AA|0.5041	AA|0.5041	AA|0.5041
RosBREED_snp_sweet_2_00697771	AA|0.3947	AA|0.3947	AA|0.3947	AA|0.3947	AA|0.3947	AA|0.3947	AA|0.3947	AA|0.3947	AA|0.3947	AA|0.3947	AA|0.3947	AA|0.3947
RosBREED_snp_sweet_2_00742118	GG|0.1700	GG|0.1700	GG|0.1700	GG|0.1700	GG|0.1700	GG|0.1700	GG|0.1700	GG|0.1700	GG|0.1700	GG|0.1700	GG|0.1700	GG|0.1700
RosBREED_snp_sweet_2_00911589	AG|0.7330	AG|0.7330	AG|0.7330	AG|0.7330	AG|0.7330	GG|0.7330	AG|0.7330	AG|0.7330	AG|0.7330	GG|0.7330	AA|0.7330	AA|0.7330
RosBREED_snp_sweet_2_00979200	AA|0.4726	AA|0.4726	AA|0.4726	AA|0.4726	AA|0.4726	AA|0.4726	AA|0.4726	AA|0.4726	AA|0.4726	AA|0.4726	AA|0.4726	AA|0.4726
RosBREED_snp_sweet_2_01029506	GG|0.9050	GG|0.9050	GG|0.9050	GG|0.9050	GG|0.9050	GG|0.9050	GG|0.9050	GG|0.9050	GG|0.9050	GG|0.9050	GG|0.9050	GG|0.9050
RosBREED_snp_sweet_2_01123211	CC|0.5139	CC|0.5139	CC|0.5139	CC|0.5139	CC|0.5139	CC|0.5139	CC|0.5139	CC|0.5139	CC|0.5139	CC|0.5139	CC|0.5139	CC|0.5139
RosBREED_snp_sweet_2_01170277	AA|0.8680	AA|0.8680	AA|0.8680	AA|0.8680	AA|0.8680	AA|0.8680	AA|0.8680	AA|0.8680	AA|0.8680	AA|0.8680	AA|0.8680	AA|0.8680
RosBREED_snp_sweet_2_01221960	AA|0.8164	AA|0.8164	AA|0.8164	AA|0.8164	AA|0.8164	AA|0.8164	AA|0.8164	AA|0.8164	AA|0.8164	AA|0.8164	AA|0.8164	AA|0.8164
RosBREED_snp_sweet_2_01275586	AA|0.5980	AA|0.5980	AA|0.5980	AA|0.5980	AA|0.5980	AA|0.5980	AA|0.5980	AA|0.5980	AA|0.5980	AA|0.5980	AA|0.5980	AA|0.5980
RosBREED_snp_sweet_2_01365677	AA|0.3363	AA|0.3363	AA|0.3363	AA|0.3363	AA|0.3363	AA|0.3363	AA|0.3363	AA|0.3363	AA|0.3363	AA|0.3363	AA|0.3363	AA|0.3363
RosBREED_snp_sweet_2_01435086	AG|0.2239	AG|0.2239	AG|0.2239	AG|0.2239	AG|0.2239	GG|0.2239	AG|0.2239	AG|0.2239	AG|0.2239	GG|0.2239	AA|0.2239	AA|0.2239
RosBREED_snp_sweet_2_01531563	AA|0.1663	AA|0.1663	AA|0.1663	AA|0.1663	AA|0.1663	AA|0.1663	AA|0.1663	AA|0.1663	AA|0.1663	AA|0.1663	AA|0.1663	AA|0.1663
RosBREED_snp_sweet_2_01566191	AA|0.3659	AA|0.3659	AA|0.3659	AA|0.3659	AA|0.3659	AA|0.3659	AA|0.3659	AA|0.3659	AA|0.3659	AA|0.3659	AA|0.3659	AA|0.3659
RosBREED_snp_sweet_2_01653466	AA|0.8873	AG|0.8873	AG|0.8873	AG|0.8873	AG|0.8873	AA|0.8873	AG|0.8873	AG|0.8873	AG|0.8873	AA|0.8873	AG|0.8873	AG|0.8873
RosBREED_snp_sweet_2_01775523	GG|0.5161	GG|0.5161	GG|0.5161	GG|0.5161	GG|0.5161	GG|0.5161	GG|0.5161	GG|0.5161	GG|0.5161	GG|0.5161	GG|0.5161	GG|0.5161
RosBREED_snp_sweet_2_01817928	GG|0.9025	GG|0.9025	GG|0.9025	GG|0.9025	GG|0.9025	GG|0.9025	GG|0.9025	GG|0.9025	GG|0.9025	GG|0.9025	GG|0.9025	GG|0.9025
RosBREED_snp_sweet_2_01839572	CC|0.1537	CC|0.1537	CC|0.1537	CC|0.1537	CC|0.1537	CC|0.1537	CC|0.1537	CC|0.1537	CC|0.1537	CC|0.1537	CC|0.1537	CC|0.1537
RosBREED_snp_sweet_2_01903587	--|0.0000	--|0.0000	--|0.0000	--|0.0000	--|0.0000	--|0.0000	--|0.0000	--|0.0000	--|0.0000	--|0.0000	--|0.0000	--|0.0000
RosBREED_snp_sweet_2_01951353	AG|0.9410	AA|0.9410	AA|0.9410	AA|0.9410	AA|0.9410	AG|0.9410	AA|0.9410	AA|0.9410	AG|0.9410	AG|0.9410	AA|0.9410	AA|0.9410
RosBREED_snp_sweet_2_02008976	AG|0.4406	AA|0.6139	AA|0.6139	AA|0.6139	AA|0.6139	AG|0.5360	AA|0.5888	AA|0.6139	AG|0.4316	AG|0.5641	AA|0.6078	AA|0.5977
RosBREED_snp_sweet_2_02054919	GG|0.4643	GG|0.4643	GG|0.4643	GG|0.4643	GG|0.4643	GG|0.4643	GG|0.4643	GG|0.4643	GG|0.4643	GG|0.4643	GG|0.4643	GG|0.4643
RosBREED_snp_sweet_2_02093145	AA|0.4506	AA|0.4506	AA|0.4506	AA|0.4506	AA|0.4506	AA|0.3730	AA|0.4358	AA|0.4452	AA|0.3737	AA|0.4410	AA|0.4465	AA|0.4414
RosBREED_snp_sweet_2_02164751	CC|0.7134	CC|0.7134	CC|0.7134	CC|0.7134	CC|0.7134	CC|0.7134	CC|0.7134	CC|0.7134	CC|0.7134	CC|0.7134	CC|0.7134	CC|0.7134
RosBREED_snp_sweet_2_02184078	CC|0.4761	CC|0.4761	CC|0.4761	CC|0.4761	CC|0.4761	CC|0.4761	CC|0.4761	CC|0.4761	CC|0.4761	CC|0.4761	CC|0.4761	CC|0.4761
RosBREED_snp_sweet_2_02274343	GG|0.8561	GG|0.8561	GG|0.8561	GG|0.8561	GG|0.8561	GG|0.8561	GG|0.8561	GG|0.8561	GG|0.8561	GG|0.8561	GG|0.8561	GG|0.8561
RosBREED_snp_sweet_2_02279047	AA|0.3899	AA|0.3899	AA|0.3899	AA|0.3899	AA|0.3899	AA|0.3899	AA|0.3899	AA|0.3899	AA|0.3899	AA|0.3899	AA|0.3899	AA|0.3899
RosBREED_snp_sweet_2_02373744	GG|0.9051	GG|0.9051	GG|0.9051	GG|0.9051	GG|0.9051	GG|0.9051	GG|0.9051	GG|0.9051	GG|0.9051	GG|0.9051	GG|0.9051	GG|0.9051
RosBREED_snp_sweet_2_02397875	GG|0.5335	GG|0.5335	GG|0.5335	GG|0.5335	GG|0.5335	GG|0.5335	GG|0.5335	GG|0.5335	GG|0.5335	GG|0.5335	GG|0.5335	GG|0.5335
RosBREED_snp_sweet_2_02460293	AA|0.3957	AA|0.3957	AA|0.3957	AA|0.3957	AA|0.3957	AA|0.3957	AA|0.3957	AA|0.3957	AA|0.3957	AA|0.3957	AA|0.3957	AA|0.3957
RosBREED_snp_sweet_2_02735391	AA|0.5167	AA|0.5167	AA|0.5167	AA|0.5167	AA|0.5167	AA|0.5167	AA|0.5167	AA|0.5167	AA|0.5167	AA|0.5167	AA|0.5167	AA|0.5167
RosBREED_snp_sweet_2_02791311	AA|0.4099	AA|0.4099	AA|0.4099	AA|0.4099	AA|0.4099	AA|0.4099	AA|0.4099	AA|0.4099	AA|0.4099	AA|0.4099	AA|0.4099	AA|0.4099
RosBREED_snp_sweet_2_02840304	AA|0.9646	AA|0.9646	AA|0.9646	AA|0.9646	AA|0.9646	AA|0.9646	AA|0.9646	AA|0.9646	AA|0.9646	AA|0.9646	AA|0.9646	AA|0.9646
RosBREED_snp_sweet_2_02893333	CC|0.5041	CC|0.5041	CC|0.5041	CC|0.5041	CC|0.5041	CC|0.5041	CC|0.5041	CC|0.5041	CC|0.5041	CC|0.5041	CC|0.5041	CC|0.5041
RosBREED_snp_sweet_2_02948405	--|0.0000	--|0.0000	--|0.0000	--|0.0000	--|0.0000	--|0.0000	--|0.0000	--|0.0000	--|0.0000	--|0.0000	--|0.0000	--|0.0000
RosBREED_snp_sweet_2_02978259	AA|0.4845	AA|0.4845	AA|0.4845	AA|0.4845	AA|0.4845	AA|0.4845	AA|0.4845	AA|0.4845	AA|0.4845	AA|0.4845	AA|0.4845	AA|0.4845
RosBREED_snp_sweet_2_03083271	AA|0.4709	AA|0.4709	AA|0.4709	AA|0.4709	AA|0.4709	AA|0.4709	AA|0.4709	AA|0.4709	AA|0.4709	AA|0.4709	AA|0.4709	AA|0.4709
RosBREED_snp_sweet_2_03132577	AA|0.1998	AA|0.1998	AA|0.1998	AA|0.1998	AA|0.1998	AA|0.1973	AA|0.1975	AA|0.1950	AA|0.1970	AA|0.1998	AA|0.1949	AA|0.1960
RosBREED_snp_sweet_2_03174624	AA|0.1544	AA|0.1544	AA|0.1544	AA|0.1544	AA|0.1544	--|0.0000	AA|0.1544	AA|0.1544	AA|0.1544	--|0.0000	AA|0.1544	AA|0.1544
RosBREED_snp_sweet_2_03229768	--|0.0000	GG|0.4970	GG|0.4970	GG|0.4970	GG|0.4970	--|0.0000	GG|0.4970	GG|0.4970	--|0.0000	--|0.0000	GG|0.4970	GG|0.4736
RosBREED_snp_sweet_2_03396708	AG|0.9349	AG|0.9349	AG|0.9349	AG|0.9349	AG|0.9349	AG|0.9349	AG|0.9349	AG|0.9349	AA|0.9349	AG|0.9349	AG|0.9349	AG|0.9349
RosBREED_snp_sweet_2_03429743	AA|0.8501	AA|0.8501	AA|0.6981	AA|0.8501	AA|0.4269	AA|0.8142	AA|0.8501	AA|0.8375	AA|0.5597	AA|0.8501	AA|0.5655	AA|0.8329
RosBREED_snp_sweet_2_03488474	AC|0.9148	AC|0.9148	AC|0.9148	AC|0.9148	AC|0.9148	AC|0.9148	AC|0.9148	AC|0.9148	AA|0.9148	AC|0.9148	AC|0.9148	AC|0.9148
RosBREED_snp_sweet_2_03767501	AA|0.3122	AA|0.3122	AA|0.3122	AA|0.3122	AA|0.3122	AA|0.3122	AA|0.3122	AA|0.3122	AA|0.3122	AA|0.3122	AA|0.3122	AA|0.3122
RosBREED_snp_sweet_2_03919954	--|0.0000	--|0.0000	--|0.0000	--|0.0000	--|0.0000	--|0.0000	--|0.0000	--|0.0000	--|0.0000	--|0.0000	--|0.0000	--|0.0000
RosBREED_snp_sweet_2_04034925	CC|0.5183	CC|0.5183	CC|0.5183	CC|0.5183	CC|0.5183	CC|0.5183	CC|0.5183	CC|0.5183	CC|0.5183	CC|0.5183	CC|0.5183	CC|0.5183
RosBREED_snp_sweet_2_04230797	GG|0.8896	GG|0.8896	GG|0.8896	GG|0.8896	GG|0.8896	GG|0.8896	GG|0.8896	GG|0.8896	GG|0.8896	GG|0.8896	GG|0.8896	GG|0.8896
RosBREED_snp_sweet_2_04354053	AG|0.9266	GG|0.9266	GG|0.9266	GG|0.9266	GG|0.9266	AG|0.9266	GG|0.9266	GG|0.9266	AG|0.9266	AG|0.9266	GG|0.9266	GG|0.9266
RosBREED_snp_sweet_2_04801902	GG|0.5712	AG|0.5712	AG|0.5712	AG|0.5712	AG|0.5712	GG|0.5712	AG|0.5712	AG|0.5712	AG|0.5415	GG|0.5712	AG|0.5712	AG|0.5712
RosBREED_snp_sweet_2_04953599	GG|0.7991	AG|0.7991	AG|0.7991	AG|0.7991	AG|0.7991	GG|0.7991	AG|0.7991	AG|0.7991	AG|0.7991	GG|0.7991	AG|0.7991	AG|0.7991
RosBREED_snp_sweet_2_05031200	AA|0.5080	AA|0.5317	AA|0.4351	AA|0.4585	AA|0.4657	AA|0.4054	AA|0.2457	AA|0.2488	AA|0.3402	AA|0.3570	AA|0.4579	AA|0.3580
RosBREED_snp_sweet_2_05493845	AC|0.2481	AC|0.2481	AC|0.2481	AC|0.2481	AC|0.2481	AC|0.2481	AC|0.2481	AC|0.2481	AA|0.2481	AC|0.2481	AC|0.2481	AC|0.2481
RosBREED_snp_sweet_2_05637269	AA|0.4504	AA|0.4504	AA|0.4504	AA|0.4504	AA|0.4504	AA|0.4504	AA|0.4504	AA|0.4504	AA|0.4504	AA|0.4504	AA|0.4504	AA|0.4504
RosBREED_snp_sweet_2_05865200	AA|0.6754	AG|0.6754	AG|0.6754	AG|0.6754	AG|0.6754	AA|0.6754	AG|0.6754	AG|0.6754	AG|0.6754	AA|0.6754	AG|0.6754	AG|0.6754
RosBREED_snp_sweet_2_05959570	AA|0.9115	AA|0.9115	AA|0.9115	AA|0.9115	AA|0.9115	AA|0.9115	AA|0.9115	AA|0.9115	AA|0.9115	AA|0.9115	AA|0.9115	AA|0.9115
RosBREED_snp_sweet_2_06145696	--|0.0000	--|0.0000	--|0.0000	--|0.0000	--|0.0000	--|0.0000	--|0.0000	--|0.0000	--|0.0000	--|0.0000	--|0.0000	--|0.0000
RosBREED_snp_sweet_2_06844099	GG|0.7445	GG|0.7445	GG|0.7445	GG|0.7445	GG|0.7445	GG|0.7445	GG|0.7445	GG|0.7445	GG|0.7445	GG|0.7445	GG|0.7445	GG|0.7445
RosBREED_snp_sweet_2_07206734	AA|0.5041	AA|0.5041	AA|0.5041	AA|0.5041	AA|0.5041	AA|0.5041	AA|0.5041	AA|0.5041	AA|0.5041	AA|0.5041	AA|0.5041	AA|0.5041
RosBREED_snp_sweet_2_07280500	AA|0.8017	AA|0.8017	AA|0.8017	AA|0.8017	AA|0.8017	AA|0.8017	AA|0.8017	AA|0.8017	AA|0.8017	AA|0.8017	AA|0.8017	AA|0.8017
RosBREED_snp_sweet_2_07383541	GG|0.4348	GG|0.4348	GG|0.4348	GG|0.4348	GG|0.4348	GG|0.4348	GG|0.4348	GG|0.4348	GG|0.4348	GG|0.4348	GG|0.4348	GG|0.4348
RosBREED_snp_sweet_2_07586083	AA|0.1874	AA|0.1874	AA|0.1874	AA|0.1874	AA|0.1874	AA|0.1874	AA|0.1874	AA|0.1874	AA|0.1874	AA|0.1874	AA|0.1874	AA|0.1874
RosBREED_snp_sweet_2_07732154	AA|0.4433	AA|0.4433	AA|0.4433	AA|0.4433	AA|0.4433	AA|0.4433	AA|0.4433	AA|0.4433	AA|0.4433	AA|0.4433	AA|0.4433	AA|0.4433
RosBREED_snp_sweet_2_08314945	AA|0.5002	AA|0.5002	AA|0.5002	AA|0.5002	AA|0.5002	AA|0.5002	AA|0.5002	AA|0.5002	AA|0.5002	AA|0.5002	AA|0.5002	AA|0.5002
RosBREED_snp_sweet_2_09036029	--|0.0000	--|0.0000	--|0.0000	--|0.0000	--|0.0000	--|0.0000	--|0.0000	--|0.0000	--|0.0000	--|0.0000	--|0.0000	--|0.0000
RosBREED_snp_sweet_2_09326868	AA|0.4495	AA|0.4495	AA|0.4495	AA|0.4495	AA|0.4495	AA|0.4495	AA|0.4495	AA|0.4495	AA|0.4495	AA|0.4495	AA|0.4495	AA|0.4495
RosBREED_snp_sweet_2_09498888	AA|0.9249	AA|0.9249	AA|0.9249	AA|0.9249	AA|0.9228	AA|0.9243	AA|0.9248	AA|0.9063	AA|0.9249	AA|0.9019	AA|0.9204	AA|0.9083
RosBREED_snp_sweet_2_09649536	AG|0.8624	AG|0.8624	AG|0.8624	AG|0.8624	AG|0.8624	AA|0.8624	AG|0.8624	AG|0.8624	AG|0.8624	AA|0.8624	GG|0.8624	GG|0.8624
RosBREED_snp_sweet_2_09815163	GG|0.5336	GG|0.5336	GG|0.5336	GG|0.5336	GG|0.5336	GG|0.5336	GG|0.5336	GG|0.5336	GG|0.5336	GG|0.5336	GG|0.5336	GG|0.5336
RosBREED_snp_sweet_2_09918248	GG|0.5137	GG|0.5137	GG|0.5137	GG|0.5137	GG|0.5137	GG|0.5137	GG|0.5137	GG|0.5137	GG|0.5137	GG|0.5137	GG|0.5137	GG|0.5137
RosBREED_snp_sweet_2_10027155	CC|0.5041	CC|0.5041	CC|0.5041	CC|0.5041	CC|0.5041	CC|0.5041	CC|0.5041	CC|0.5041	CC|0.5041	CC|0.5041	CC|0.5041	CC|0.5041
RosBREED_snp_sweet_2_10206351	GG|0.4896	GG|0.4896	GG|0.4896	GG|0.4896	GG|0.4896	GG|0.4896	GG|0.4896	GG|0.4896	GG|0.4896	GG|0.4896	GG|0.4896	GG|0.4896
RosBREED_snp_sweet_2_10361223	AA|0.5134	AA|0.5134	AA|0.5134	AA|0.5134	AA|0.5134	AA|0.5134	AA|0.5134	AA|0.5134	AA|0.5134	AA|0.5134	AA|0.5134	AA|0.5134
RosBREED_snp_sweet_2_10513499	AA|0.4335	AA|0.4335	AA|0.4335	AA|0.4335	AA|0.4335	AA|0.4335	AA|0.4335	AA|0.4335	AA|0.4335	AA|0.4335	AA|0.4335	AA|0.4335
RosBREED_snp_sweet_2_10764094	AA|0.5157	AA|0.5157	AA|0.5157	AA|0.5157	AA|0.5157	AA|0.5157	AA|0.5157	AA|0.5157	AA|0.5157	AA|0.5157	AA|0.5157	AA|0.5157
RosBREED_snp_sweet_2_10930583	AG|0.6677	GG|0.6677	GG|0.6677	GG|0.6677	GG|0.6677	AG|0.6677	GG|0.6677	GG|0.6677	AG|0.6677	AG|0.6677	GG|0.6677	GG|0.6677
RosBREED_snp_sweet_2_11187571	AC|0.3715	AC|0.4142	AC|0.4142	AC|0.4142	AC|0.4142	AC|0.4003	AC|0.4142	AC|0.4142	AC|0.4142	AC|0.3594	AC|0.4142	AC|0.4142
RosBREED_snp_sweet_2_11369130	AA|0.1894	AA|0.1894	AA|0.1894	AA|0.1894	AA|0.1894	AA|0.1894	AA|0.1894	AA|0.1894	AA|0.1894	AA|0.1894	AA|0.1894	AA|0.1894
RosBREED_snp_sweet_2_11540955	AG|0.4756	AG|0.4756	AG|0.4756	AG|0.4756	AG|0.4756	AG|0.4756	AG|0.4756	AG|0.4756	GG|0.4756	AG|0.4756	AG|0.4756	AG|0.4756
RosBREED_snp_sweet_2_11678153	CC|0.4020	CC|0.4020	CC|0.4020	CC|0.4020	CC|0.4020	CC|0.4020	CC|0.4020	CC|0.4020	CC|0.4020	CC|0.4020	CC|0.4020	CC|0.4020
RosBREED_snp_sweet_2_12094115	GG|0.7537	GG|0.7537	GG|0.7537	GG|0.7537	GG|0.7537	GG|0.7537	GG|0.7537	GG|0.7537	GG|0.7537	GG|0.7537	GG|0.7537	GG|0.7537
RosBREED_snp_sweet_2_12244944	AA|0.7996	AA|0.7996	AA|0.7996	AA|0.7996	AA|0.7996	AA|0.7996	AA|0.7996	AA|0.7996	AA|0.7996	AA|0.7996	AA|0.7996	AA|0.7996
RosBREED_snp_sweet_2_12407490	AC|0.9464	AA|0.9464	AA|0.9464	AA|0.9464	AA|0.9464	AC|0.9464	AA|0.9464	AA|0.9464	AC|0.9464	AC|0.9464	AA|0.9464	AA|0.9464
RosBREED_snp_sweet_2_12556512	AA|0.3966	AA|0.3966	AA|0.3966	AA|0.3966	AA|0.3966	AA|0.3966	AA|0.3966	AA|0.3966	AA|0.3966	AA|0.3966	AA|0.3966	AA|0.3966
RosBREED_snp_sweet_2_12703201	GG|0.5335	GG|0.5335	GG|0.5335	GG|0.5335	GG|0.5335	GG|0.5335	GG|0.5335	GG|0.5335	GG|0.5335	GG|0.5335	GG|0.5335	GG|0.5335
RosBREED_snp_sweet_2_12857631	AC|0.1714	--|0.0000	--|0.0000	--|0.0000	--|0.0000	CC|0.2636	--|0.0000	--|0.0000	AC|0.2084	CC|0.2636	--|0.0000	--|0.0000
RosBREED_snp_sweet_2_12979073	AA|0.1794	AA|0.1794	AA|0.1794	AA|0.1794	AA|0.1794	AA|0.1794	AA|0.1794	AA|0.1794	AA|0.1794	AA|0.1794	AA|0.1794	AA|0.1794
RosBREED_snp_sweet_2_13127387	AA|0.3792	AA|0.3792	AA|0.3792	AA|0.3792	AA|0.3792	AA|0.3792	AA|0.3792	AA|0.3792	AA|0.3792	AA|0.3792	AA|0.3792	AA|0.3792
RosBREED_snp_sweet_2_13301587	AA|0.5139	AA|0.5139	AA|0.5139	AA|0.5139	AA|0.5139	AC|0.5139	AA|0.5139	AA|0.5139	AA|0.5139	AA|0.5139	AA|0.5139	AA|0.5139
RosBREED_snp_sweet_2_13420149	AA|0.2425	AA|0.2425	AA|0.2425	AA|0.2425	AA|0.2425	AA|0.2425	AA|0.2425	AA|0.2425	AA|0.2425	AA|0.2425	AA|0.2425	AA|0.2425
RosBREED_snp_sweet_2_13626579	AA|0.4845	AA|0.4845	AA|0.4845	AA|0.4845	AA|0.4845	AA|0.4813	AA|0.4845	AA|0.4845	AA|0.4845	AA|0.4783	AA|0.4845	AA|0.4795
RosBREED_snp_sweet_2_13718201	AA|0.5395	AA|0.5395	AA|0.5395	AA|0.5395	AA|0.5395	AA|0.5395	AA|0.5395	AA|0.5395	AA|0.5395	AA|0.5395	AA|0.5395	AA|0.5395
RosBREED_snp_sweet_2_13874082	AA|0.5036	AA|0.5036	AA|0.5036	AA|0.5036	AA|0.5036	AA|0.5036	AA|0.5036	AA|0.5036	AA|0.5036	AA|0.5036	AA|0.5036	AA|0.5036
RosBREED_snp_sweet_2_13965950	GG|0.5335	GG|0.5335	GG|0.5335	GG|0.5335	GG|0.5335	GG|0.5335	GG|0.5335	GG|0.5335	GG|0.5335	GG|0.5335	GG|0.5335	GG|0.5335
RosBREED_snp_sweet_2_14031690	GG|0.4890	GG|0.4890	GG|0.4890	GG|0.4890	GG|0.4890	GG|0.4890	GG|0.4890	GG|0.4890	GG|0.4890	GG|0.4890	GG|0.4890	GG|0.4890
RosBREED_snp_sweet_2_14164825	GG|0.4194	GG|0.4194	GG|0.4194	GG|0.4194	GG|0.4194	GG|0.4194	GG|0.4194	GG|0.4194	GG|0.4194	GG|0.4194	GG|0.4194	GG|0.4194
RosBREED_snp_sweet_2_14255547	AG|0.9016	AG|0.9016	AG|0.9016	AG|0.9016	AG|0.9016	AG|0.9016	AG|0.9016	AG|0.9016	AG|0.9016	AG|0.9016	GG|0.9016	GG|0.9016
RosBREED_snp_sweet_2_14418902	CC|0.5191	CC|0.5191	CC|0.5191	CC|0.5191	CC|0.5191	CC|0.5191	CC|0.5191	CC|0.5191	CC|0.5191	CC|0.5191	CC|0.5191	CC|0.5191
RosBREED_snp_sweet_2_14586141	AA|0.3250	AA|0.3250	AA|0.3250	AA|0.3250	AA|0.3250	AA|0.3250	AA|0.3250	AA|0.3250	AA|0.3250	AA|0.3250	AA|0.3250	AA|0.3250
RosBREED_snp_sweet_2_14725827	GG|0.8434	GG|0.8434	GG|0.8434	GG|0.8434	GG|0.8434	GG|0.8434	GG|0.8434	GG|0.8434	GG|0.8434	GG|0.8434	GG|0.8434	GG|0.8434
RosBREED_snp_sweet_2_14819570	CC|0.5150	CC|0.5150	CC|0.5150	CC|0.5150	CC|0.5150	CC|0.5150	CC|0.5150	CC|0.5150	CC|0.5150	CC|0.5150	CC|0.5150	CC|0.5150
RosBREED_snp_sweet_2_14890754	GG|0.5335	GG|0.5335	GG|0.5335	GG|0.5335	GG|0.5335	GG|0.5335	GG|0.5335	GG|0.5335	GG|0.5335	GG|0.5335	GG|0.5335	GG|0.5335
RosBREED_snp_sweet_2_14922462	--|0.0000	--|0.0000	--|0.0000	--|0.0000	--|0.0000	--|0.0000	--|0.0000	--|0.0000	--|0.0000	--|0.0000	--|0.0000	--|0.0000
RosBREED_snp_sweet_2_14926622	AC|0.7694	AC|0.7694	AC|0.7694	AC|0.7694	AC|0.7694	AC|0.7694	AC|0.7694	AC|0.7694	AC|0.7694	AC|0.7694	CC|0.7694	CC|0.7694
RosBREED_snp_sweet_2_14937572	--|0.0000	--|0.0000	--|0.0000	--|0.0000	--|0.0000	--|0.0000	--|0.0000	--|0.0000	--|0.0000	--|0.0000	--|0.0000	--|0.0000
RosBREED_snp_sweet_2_14988089	GG|0.1610	GG|0.1610	GG|0.1610	GG|0.1610	GG|0.1610	GG|0.1610	GG|0.1610	GG|0.1610	GG|0.1610	GG|0.1610	GG|0.1610	GG|0.1610
RosBREED_snp_sweet_2_14992921	AA|0.1735	AA|0.1735	AA|0.1735	AA|0.1735	AA|0.1735	AA|0.1735	AA|0.1735	AA|0.1735	AA|0.1735	AA|0.1735	AA|0.1735	AA|0.1735
RosBREED_snp_sweet_2_14993603	--|0.0000	--|0.0000	--|0.0000	--|0.0000	--|0.0000	--|0.0000	--|0.0000	--|0.0000	--|0.0000	--|0.0000	--|0.0000	--|0.0000
RosBREED_snp_sweet_2_14993957	AA|0.1612	AA|0.1612	AA|0.1612	AA|0.1612	AA|0.1612	AA|0.1612	AA|0.1612	AA|0.1612	AA|0.1612	AA|0.1612	AA|0.1612	AA|0.1612
RosBREED_snp_sweet_2_15040326	AG|0.5684	AG|0.5684	AG|0.5684	AG|0.5684	AG|0.5684	AG|0.5684	AG|0.5684	AG|0.5684	AG|0.5684	AG|0.5684	GG|0.5684	GG|0.5684
RosBREED_snp_sweet_2_15056054	GG|0.1995	GG|0.1995	GG|0.1995	GG|0.1995	GG|0.1995	GG|0.1995	GG|0.1995	GG|0.1995	GG|0.1995	GG|0.1995	GG|0.1995	GG|0.1995
RosBREED_snp_sweet_2_15063804	CC|0.3944	CC|0.3944	CC|0.3944	CC|0.3944	CC|0.3944	CC|0.3944	CC|0.3944	CC|0.3944	CC|0.3944	CC|0.3944	CC|0.3944	CC|0.3944
RosBREED_snp_sweet_2_15084429	AC|0.9393	AC|0.9393	AC|0.9393	AC|0.9393	AC|0.9393	AC|0.9393	AC|0.9393	AC|0.9393	AC|0.9393	AC|0.9393	CC|0.9393	CC|0.9393
RosBREED_snp_sweet_2_15090036	AG|0.4969	AG|0.4969	AG|0.4969	AG|0.4969	AG|0.4818	AG|0.4969	AG|0.4821	AG|0.4942	AG|0.4969	AG|0.4969	AA|0.4969	AA|0.4969
RosBREED_snp_sweet_2_15099653	--|0.0000	--|0.0000	--|0.0000	--|0.0000	--|0.0000	--|0.0000	--|0.0000	--|0.0000	--|0.0000	--|0.0000	--|0.0000	--|0.0000
RosBREED_snp_sweet_2_15127760	AA|0.8424	AA|0.8424	AA|0.8424	AA|0.8424	AA|0.8424	AA|0.8424	AA|0.8424	AA|0.8424	AA|0.8424	AA|0.8424	AA|0.8424	AA|0.8424
RosBREED_snp_sweet_2_15129278	CC|0.7630	CC|0.7630	CC|0.7630	CC|0.7630	CC|0.7630	CC|0.7630	CC|0.7630	CC|0.7630	CC|0.7630	CC|0.7630	CC|0.7630	CC|0.7630
RosBREED_snp_sweet_2_15162260	GG|0.9100	GG|0.9100	GG|0.9100	GG|0.9100	GG|0.9100	GG|0.9100	GG|0.9100	GG|0.9100	GG|0.9100	GG|0.9100	GG|0.9100	GG|0.9100
RosBREED_snp_sweet_2_15172649	CC|0.5161	CC|0.5161	CC|0.5161	CC|0.5161	CC|0.5161	CC|0.5161	CC|0.5161	CC|0.5161	CC|0.5161	CC|0.5161	CC|0.5161	CC|0.5161
RosBREED_snp_sweet_2_15181737	AG|0.2086	GG|0.2244	GG|0.2244	GG|0.2244	GG|0.2244	AG|0.2104	GG|0.2244	GG|0.2244	GG|0.2244	GG|0.2244	GG|0.2244	GG|0.2244
RosBREED_snp_sweet_2_15183166	--|0.0000	--|0.0000	--|0.0000	--|0.0000	--|0.0000	--|0.0000	--|0.0000	--|0.0000	--|0.0000	--|0.0000	--|0.0000	--|0.0000
RosBREED_snp_sweet_2_15205381	--|0.0000	--|0.0000	--|0.0000	--|0.0000	--|0.0000	--|0.0000	--|0.0000	--|0.0000	--|0.0000	--|0.0000	--|0.0000	--|0.0000
RosBREED_snp_sweet_2_15333768	--|0.0000	--|0.0000	--|0.0000	--|0.0000	--|0.0000	--|0.0000	--|0.0000	--|0.0000	--|0.0000	--|0.0000	--|0.0000	--|0.0000
RosBREED_snp_sweet_2_15337787	GG|0.8020	GG|0.7539	GG|0.7316	GG|0.8438	GG|0.7729	GG|0.7350	GG|0.8018	GG|0.8316	GG|0.5418	GG|0.6868	GG|0.7324	GG|0.3908
RosBREED_snp_sweet_2_15355971	AG|0.6409	AA|0.6409	AA|0.6409	AA|0.6409	AA|0.6409	AG|0.6409	AA|0.6409	AA|0.6409	AG|0.6409	AG|0.6409	AA|0.6409	AA|0.6409
RosBREED_snp_sweet_2_15363719	GG|0.4845	GG|0.4845	GG|0.4845	GG|0.4845	GG|0.4845	GG|0.4845	GG|0.4845	GG|0.4845	GG|0.4845	GG|0.4845	GG|0.4845	GG|0.4845
RosBREED_snp_sweet_2_15372418	AG|0.8903	AA|0.8903	AA|0.8903	AA|0.8903	AA|0.8903	AG|0.8903	AA|0.8903	AA|0.8903	AG|0.8903	AG|0.8903	AA|0.8903	AA|0.8903
RosBREED_snp_sweet_2_15436998	AA|0.5041	AA|0.5041	AA|0.5041	AA|0.5041	AA|0.5041	AA|0.5041	AA|0.5041	AA|0.5041	AA|0.5041	AA|0.5041	AA|0.5041	AA|0.5041
RosBREED_snp_sweet_2_15445458	AA|0.5275	AA|0.5275	AA|0.5275	AA|0.5275	AA|0.5275	AA|0.5275	AA|0.5275	AA|0.5275	AA|0.5275	AA|0.5275	AA|0.5275	AA|0.5275
RosBREED_snp_sweet_2_15492297	GG|0.8802	GG|0.8802	GG|0.8802	GG|0.8802	GG|0.8802	GG|0.8802	GG|0.8802	GG|0.8802	GG|0.8802	GG|0.8802	GG|0.8802	GG|0.8802
RosBREED_snp_sweet_2_15543325	AA|0.2075	AA|0.2075	AA|0.2075	AA|0.2075	AA|0.2075	AA|0.2075	AA|0.2075	AA|0.2075	AA|0.2075	AA|0.2075	AA|0.2075	AA|0.2075
RosBREED_snp_sweet_2_15550089	--|0.0000	--|0.0000	--|0.0000	--|0.0000	--|0.0000	--|0.0000	--|0.0000	--|0.0000	--|0.0000	--|0.0000	--|0.0000	--|0.0000
RosBREED_snp_sweet_2_15566182	AA|0.2286	AA|0.2286	AA|0.2286	AA|0.2286	AA|0.2286	AA|0.2286	AA|0.2286	AA|0.2286	AA|0.2286	AA|0.2286	AA|0.2286	AA|0.2286
RosBREED_snp_sweet_2_15598480	GG|0.5191	GG|0.5191	GG|0.5191	GG|0.5191	GG|0.5191	GG|0.5191	GG|0.5191	GG|0.5191	GG|0.5191	GG|0.5191	GG|0.5191	GG|0.5191
RosBREED_snp_sweet_2_15624043	--|0.0000	AA|0.4379	AA|0.4379	AA|0.4379	AA|0.4379	--|0.0000	AA|0.4379	AA|0.4379	--|0.0000	--|0.0000	AA|0.4379	AA|0.4379
RosBREED_snp_sweet_2_15643595	AG|0.5001	AG|0.5001	AG|0.5001	AG|0.5001	AG|0.5001	AG|0.5001	AG|0.5001	AG|0.5001	AG|0.5001	AG|0.5001	AG|0.5001	AG|0.5001
RosBREED_snp_sweet_2_15649212	GG|0.5325	GG|0.5325	GG|0.5325	GG|0.5325	GG|0.5325	GG|0.5325	GG|0.5325	GG|0.5325	GG|0.5325	GG|0.5325	GG|0.5325	GG|0.5325
RosBREED_snp_sweet_2_15658996	GG|0.4710	GG|0.4710	GG|0.4710	GG|0.4710	GG|0.4710	GG|0.4710	GG|0.4710	GG|0.4710	GG|0.4710	GG|0.4710	GG|0.4710	GG|0.4710
RosBREED_snp_sweet_2_15676419	GG|0.5422	GG|0.5422	GG|0.5422	GG|0.5422	GG|0.5422	GG|0.5422	GG|0.5422	GG|0.5422	GG|0.5422	GG|0.5422	GG|0.5422	GG|0.5422
RosBREED_snp_sweet_2_15711952	AG|0.8380	AA|0.8380	AA|0.8380	AA|0.8380	AA|0.8380	AG|0.8380	AA|0.8380	AA|0.8380	AG|0.8380	AG|0.8380	AA|0.8380	AA|0.8380
RosBREED_snp_sweet_2_15733020	GG|0.3457	GG|0.3457	GG|0.3457	GG|0.3457	GG|0.3457	GG|0.3457	GG|0.3457	GG|0.3457	GG|0.3457	GG|0.3457	GG|0.3457	GG|0.3457
RosBREED_snp_sweet_2_15747822	AG|0.8269	GG|0.8269	GG|0.8269	GG|0.8269	GG|0.8269	AG|0.8269	GG|0.8269	GG|0.8269	AG|0.8269	AG|0.8269	GG|0.8269	GG|0.8269
RosBREED_snp_sweet_2_15763425	CC|0.5161	CC|0.5161	CC|0.5161	CC|0.5161	CC|0.5161	CC|0.5161	CC|0.5161	CC|0.5161	CC|0.5161	CC|0.5161	CC|0.5161	CC|0.5161
RosBREED_snp_sweet_2_15778222	AA|0.3993	AA|0.3993	AA|0.3993	AA|0.3993	AA|0.3993	AA|0.3993	AA|0.3993	AA|0.3993	AA|0.3993	AA|0.3993	AA|0.3993	AA|0.3993
RosBREED_snp_sweet_2_15779836	GG|0.5329	GG|0.5329	GG|0.5329	GG|0.5329	GG|0.5329	GG|0.5329	GG|0.5329	GG|0.5329	GG|0.5329	GG|0.5329	GG|0.5329	GG|0.5329
RosBREED_snp_sweet_2_15792565	AA|0.4506	AA|0.4506	AA|0.4506	AA|0.4506	AA|0.4506	AA|0.4506	AA|0.4506	AA|0.4506	AA|0.4506	AA|0.4506	AA|0.4506	AA|0.4506
RosBREED_snp_sweet_2_15811667	AA|0.5364	AA|0.5364	AA|0.5364	AA|0.5364	AA|0.5364	AA|0.5364	AA|0.5364	AA|0.5364	AA|0.5364	AA|0.5364	AA|0.5364	AA|0.5364
RosBREED_snp_sweet_2_15846482	GG|0.2009	GG|0.2009	GG|0.2009	GG|0.2009	GG|0.2009	GG|0.2009	GG|0.2009	GG|0.2009	GG|0.2009	GG|0.2009	GG|0.2009	GG|0.2009
RosBREED_snp_sweet_2_15857352	AA|0.3374	AA|0.3374	AA|0.3374	AA|0.3374	AA|0.3374	AA|0.3374	AA|0.3374	AA|0.3374	AA|0.3374	AA|0.3374	AA|0.3374	AA|0.3374
RosBREED_snp_sweet_2_15873315	GG|0.5335	GG|0.5335	GG|0.5335	GG|0.5335	GG|0.5335	GG|0.5335	GG|0.5335	GG|0.5335	GG|0.5335	GG|0.5335	GG|0.5335	GG|0.5335
RosBREED_snp_sweet_2_15873418	GG|0.9256	GG|0.9256	GG|0.9256	GG|0.9256	GG|0.9256	GG|0.9256	GG|0.9256	GG|0.9256	GG|0.9256	GG|0.9256	GG|0.9256	GG|0.9256
RosBREED_snp_sweet_2_15874128	GG|0.9208	GG|0.9208	GG|0.9208	GG|0.9208	GG|0.9208	GG|0.9208	GG|0.9208	GG|0.9208	GG|0.9208	GG|0.9208	GG|0.9208	GG|0.9208
RosBREED_snp_sweet_2_15894385	GG|0.8855	GG|0.8855	GG|0.8855	GG|0.8855	GG|0.8855	GG|0.8855	GG|0.8855	GG|0.8855	GG|0.8855	GG|0.8855	GG|0.8855	GG|0.8855
RosBREED_snp_sweet_2_15894441	AA|0.4200	AA|0.4200	AA|0.4200	AA|0.4200	AA|0.4200	AA|0.4200	AA|0.4200	AA|0.4200	AA|0.4200	AA|0.4200	AA|0.4200	AA|0.4200
RosBREED_snp_sweet_2_15931850	--|0.0000	--|0.0000	--|0.0000	--|0.0000	--|0.0000	--|0.0000	--|0.0000	--|0.0000	--|0.0000	--|0.0000	--|0.0000	--|0.0000
RosBREED_snp_sweet_2_15942730	GG|0.5335	GG|0.5335	GG|0.5335	GG|0.5335	GG|0.5335	GG|0.5335	GG|0.5335	GG|0.5335	GG|0.5335	GG|0.5335	GG|0.5335	GG|0.5335
RosBREED_snp_sweet_2_15962573	AA|0.4869	AA|0.4869	AA|0.4869	AA|0.4869	AA|0.4869	AA|0.4869	AA|0.4869	AA|0.4869	AA|0.4869	AA|0.4869	AA|0.4869	AA|0.4869
RosBREED_snp_sweet_2_15983230	GG|0.8734	GG|0.8734	GG|0.8734	GG|0.8734	GG|0.8734	GG|0.8734	GG|0.8734	GG|0.8734	GG|0.8734	GG|0.8734	GG|0.8734	GG|0.8734
RosBREED_snp_sweet_2_15989672	AA|0.1790	AA|0.1790	AA|0.1790	AA|0.1790	AA|0.1790	AA|0.1790	AA|0.1790	AA|0.1790	AA|0.1790	AA|0.1790	AA|0.1790	AA|0.1790
RosBREED_snp_sweet_2_15989910	--|0.0000	--|0.0000	--|0.0000	--|0.0000	--|0.0000	--|0.0000	--|0.0000	--|0.0000	--|0.0000	--|0.0000	--|0.0000	--|0.0000
RosBREED_snp_sweet_2_16004575	GG|0.1911	GG|0.1911	GG|0.1911	GG|0.1911	GG|0.1911	GG|0.1911	GG|0.1911	GG|0.1911	GG|0.1911	GG|0.1911	GG|0.1911	GG|0.1911
RosBREED_snp_sweet_2_16083823	GG|0.1594	GG|0.1594	GG|0.1594	GG|0.1594	GG|0.1594	GG|0.1594	GG|0.1594	GG|0.1594	GG|0.1594	GG|0.1594	GG|0.1594	GG|0.1594
RosBREED_snp_sweet_2_16098817	AC|0.3475	AC|0.3010	AC|0.3392	AC|0.3270	AC|0.3475	AC|0.3475	AC|0.3475	AC|0.3469	AC|0.3475	AC|0.3475	AC|0.3475	AC|0.3452
RosBREED_snp_sweet_2_16099824	--|0.0000	--|0.0000	--|0.0000	--|0.0000	--|0.0000	--|0.0000	--|0.0000	--|0.0000	--|0.0000	--|0.0000	--|0.0000	--|0.0000
RosBREED_snp_sweet_2_16118423	AG|0.8479	AA|0.8479	AA|0.8479	AA|0.8479	AA|0.8479	AG|0.8479	AA|0.8479	AA|0.8479	AG|0.8479	AG|0.8479	AA|0.8479	AA|0.8479
RosBREED_snp_sweet_2_16142700	GG|0.8278	GG|0.8278	GG|0.8278	GG|0.8278	GG|0.8278	GG|0.8278	GG|0.8278	GG|0.8278	GG|0.8278	GG|0.8278	GG|0.8278	GG|0.8278
RosBREED_snp_sweet_2_16145429	CC|0.4047	CC|0.4047	CC|0.4047	CC|0.4047	CC|0.4047	CC|0.4047	CC|0.4047	CC|0.4047	CC|0.4047	CC|0.4047	CC|0.4047	CC|0.4047
RosBREED_snp_sweet_2_16180349	CC|0.5041	CC|0.5041	CC|0.5041	CC|0.5041	CC|0.5041	CC|0.5041	CC|0.5041	CC|0.5041	CC|0.5041	CC|0.5041	CC|0.5041	CC|0.5041
RosBREED_snp_sweet_2_16186079	AG|0.3830	AG|0.3830	AG|0.3830	AG|0.3830	AG|0.3830	AG|0.3830	AG|0.3830	AG|0.3830	AG|0.3830	AG|0.3830	AG|0.3830	AG|0.3830
RosBREED_snp_sweet_2_16200991	GG|0.5335	GG|0.5335	GG|0.5335	GG|0.5335	GG|0.5335	GG|0.5335	GG|0.5335	GG|0.5335	GG|0.5335	GG|0.5335	GG|0.5335	GG|0.5335
RosBREED_snp_sweet_2_16214114	AG|0.8866	AA|0.8864	AA|0.8854	AA|0.8835	AA|0.8480	AG|0.8866	AA|0.7130	AA|0.6921	AG|0.8865	AG|0.8866	AA|0.5970	AA|0.2425
RosBREED_snp_sweet_2_16219803	GG|0.1585	GG|0.1585	GG|0.1585	GG|0.1585	GG|0.1585	GG|0.1585	GG|0.1585	GG|0.1585	GG|0.1585	GG|0.1585	GG|0.1585	GG|0.1585
RosBREED_snp_sweet_2_16229065	GG|0.3783	GG|0.3783	GG|0.3783	GG|0.3783	GG|0.3783	GG|0.3783	GG|0.3783	GG|0.3783	GG|0.3783	GG|0.3783	GG|0.3783	GG|0.3783
RosBREED_snp_sweet_2_16234939	GG|0.4516	GG|0.4516	GG|0.4516	GG|0.4516	GG|0.4516	GG|0.4516	GG|0.4516	GG|0.4516	GG|0.4516	GG|0.4516	GG|0.4516	GG|0.4516
RosBREED_snp_sweet_2_16361633	CC|0.2271	CC|0.2271	CC|0.2271	CC|0.2271	CC|0.2271	CC|0.2271	CC|0.2271	CC|0.2271	CC|0.2271	CC|0.2271	CC|0.2271	CC|0.2271
RosBREED_snp_sweet_2_16486918	--|0.0000	AA|0.2740	--|0.0000	--|0.0000	--|0.0000	--|0.0000	--|0.0000	--|0.0000	--|0.0000	--|0.0000	--|0.0000	AA|0.1802
RosBREED_snp_sweet_2_16493862	AA|0.3763	AA|0.3763	AA|0.3763	AA|0.3763	AA|0.3763	AA|0.3763	AA|0.3763	AA|0.3763	AA|0.3763	AA|0.3763	AA|0.3763	AA|0.3763
RosBREED_snp_sweet_2_16504342	AA|0.4024	AA|0.4024	AA|0.4024	AA|0.4024	AA|0.4024	AA|0.4024	AA|0.4024	AA|0.4024	AA|0.4024	AA|0.4024	AA|0.4024	AA|0.4024
RosBREED_snp_sweet_2_16530061	GG|0.5335	GG|0.5335	GG|0.5335	GG|0.5335	GG|0.5335	GG|0.5335	GG|0.5335	GG|0.5335	GG|0.5335	GG|0.5335	GG|0.5335	GG|0.5335
RosBREED_snp_sweet_2_16541474	AA|0.4466	AA|0.4466	AA|0.4466	AA|0.4466	AA|0.4466	AA|0.4466	AA|0.4466	AA|0.4466	AA|0.4466	AA|0.4466	AA|0.4466	AA|0.4466
RosBREED_snp_sweet_2_16550340	AC|0.8288	AA|0.8335	AA|0.8335	AA|0.8335	AA|0.8335	AC|0.8052	AA|0.8335	AA|0.8335	AC|0.8002	AC|0.8335	AA|0.8335	AA|0.8335
RosBREED_snp_sweet_2_16581454	GG|0.8972	GG|0.8972	GG|0.8972	GG|0.8972	GG|0.8972	GG|0.8972	GG|0.8972	GG|0.8972	GG|0.8972	GG|0.8972	GG|0.8972	GG|0.8972
RosBREED_snp_sweet_2_16583654	GG|0.8288	GG|0.8288	GG|0.8288	GG|0.8288	GG|0.8288	GG|0.8288	GG|0.8288	GG|0.8288	GG|0.8288	GG|0.8288	GG|0.8288	GG|0.8288
RosBREED_snp_sweet_2_16585549	AA|0.3150	AA|0.3150	AA|0.3150	AA|0.3150	AA|0.3150	AA|0.3150	AA|0.3150	AA|0.3150	AA|0.3150	AA|0.3150	AA|0.3150	AA|0.3150
RosBREED_snp_sweet_2_16590935	GG|0.4050	GG|0.4050	GG|0.4050	GG|0.4050	GG|0.4050	GG|0.4050	GG|0.4050	GG|0.4050	GG|0.4050	GG|0.4050	GG|0.4050	GG|0.4050
RosBREED_snp_sweet_2_16604001	GG|0.5450	GG|0.5450	GG|0.5450	GG|0.5450	GG|0.5450	GG|0.5450	GG|0.5450	GG|0.5450	GG|0.5450	GG|0.5450	GG|0.5450	GG|0.5450
RosBREED_snp_sweet_2_16615154	GG|0.5084	GG|0.5084	GG|0.5084	GG|0.5084	GG|0.5084	GG|0.5084	GG|0.5084	GG|0.5084	GG|0.5084	GG|0.5084	GG|0.5084	GG|0.5084
RosBREED_snp_sweet_2_16630601	GG|0.4950	GG|0.4950	GG|0.4950	GG|0.4950	GG|0.4950	GG|0.4950	GG|0.4950	GG|0.4950	GG|0.4950	GG|0.4950	GG|0.4950	GG|0.4950
RosBREED_snp_sweet_2_16644104	AG|0.7987	GG|0.8176	GG|0.8176	GG|0.8176	GG|0.8176	AG|0.8114	GG|0.8176	GG|0.8176	AG|0.5243	AG|0.7346	GG|0.8176	GG|0.8176
RosBREED_snp_sweet_2_16646228	AA|0.4874	AA|0.4874	AA|0.4874	AA|0.4874	AA|0.4874	AA|0.4874	AA|0.4874	AA|0.4874	AA|0.4874	AA|0.4874	AA|0.4874	AA|0.4874
RosBREED_snp_sweet_2_16657611	AA|0.8575	AA|0.8575	AA|0.8575	AA|0.8575	AA|0.8575	AA|0.8575	AA|0.8572	AA|0.8575	AA|0.8575	AA|0.8575	AA|0.8575	AA|0.8536
RosBREED_snp_sweet_2_16668482	AA|0.2944	AA|0.2944	AA|0.2944	AA|0.2944	AA|0.2944	AA|0.2944	AA|0.2944	AA|0.2944	AA|0.2944	AA|0.2944	AA|0.2944	AA|0.2944
RosBREED_snp_sweet_2_16668538	AA|0.5199	AA|0.5199	AA|0.5199	AA|0.5199	AA|0.5199	AA|0.5199	AA|0.5199	AA|0.5199	AA|0.5199	AA|0.5199	AA|0.5199	AA|0.5199
RosBREED_snp_sweet_2_16671049	AA|0.4238	AA|0.4238	AA|0.4238	AA|0.4238	AA|0.4238	AA|0.4238	AA|0.4238	AA|0.4238	AA|0.4238	AA|0.4238	AA|0.4238	AA|0.4238
RosBREED_snp_sweet_2_16689292	GG|0.5335	GG|0.5335	GG|0.5335	GG|0.5335	GG|0.5335	GG|0.5335	GG|0.5335	GG|0.5335	GG|0.5335	GG|0.5335	GG|0.5335	GG|0.5335
RosBREED_snp_sweet_2_16691079	CC|0.4938	CC|0.4938	CC|0.4938	CC|0.4938	CC|0.4938	CC|0.4938	CC|0.4938	CC|0.4938	CC|0.4938	CC|0.4938	CC|0.4938	CC|0.4938
RosBREED_snp_sweet_2_16732373	AA|0.4922	AA|0.4922	AA|0.4922	AA|0.4922	AA|0.4922	AA|0.4922	AA|0.4922	AA|0.4922	AA|0.4922	AA|0.4922	AA|0.4922	AA|0.4922
RosBREED_snp_sweet_2_16733839	--|0.0000	--|0.0000	--|0.0000	--|0.0000	--|0.0000	--|0.0000	--|0.0000	--|0.0000	--|0.0000	--|0.0000	--|0.0000	--|0.0000
RosBREED_snp_sweet_2_16738223	GG|0.3360	GG|0.3360	GG|0.3360	GG|0.3360	GG|0.3360	GG|0.3360	GG|0.3360	GG|0.3360	GG|0.3360	GG|0.3360	GG|0.3360	GG|0.3360
RosBREED_snp_sweet_2_16757366	--|0.0000	--|0.0000	--|0.0000	--|0.0000	--|0.0000	--|0.0000	--|0.0000	--|0.0000	--|0.0000	--|0.0000	--|0.0000	--|0.0000
RosBREED_snp_sweet_2_16769485	GG|0.3510	GG|0.3510	GG|0.3510	GG|0.3510	GG|0.3510	GG|0.3510	GG|0.3510	GG|0.3510	GG|0.3510	GG|0.3510	GG|0.3510	GG|0.3510
RosBREED_snp_sweet_2_16779535	GG|0.4602	GG|0.4602	GG|0.4602	GG|0.4602	GG|0.4602	GG|0.4602	GG|0.4602	GG|0.4602	GG|0.4602	GG|0.4602	GG|0.4602	GG|0.4602
RosBREED_snp_sweet_2_16801115	GG|0.5005	GG|0.5005	GG|0.5005	GG|0.5005	GG|0.5005	GG|0.5005	GG|0.5005	GG|0.5005	GG|0.5005	GG|0.5005	GG|0.5005	GG|0.5005
RosBREED_snp_sweet_2_16801851	AA|0.4709	AA|0.4709	AA|0.4709	AA|0.4709	AA|0.4709	AA|0.4709	AA|0.4709	AA|0.4709	AA|0.4709	AA|0.4709	AA|0.4709	AA|0.4709
RosBREED_snp_sweet_2_16827404	AA|0.3616	AA|0.3616	AA|0.3616	AA|0.3616	AA|0.3616	AA|0.3616	AA|0.3616	AA|0.3616	AA|0.3616	AA|0.3616	AA|0.3616	AA|0.3616
RosBREED_snp_sweet_2_16834697	GG|0.5038	GG|0.5038	GG|0.5038	GG|0.5038	GG|0.5038	GG|0.5038	GG|0.5038	GG|0.5038	GG|0.5038	GG|0.5038	GG|0.5038	GG|0.5038
RosBREED_snp_sweet_2_16837412	AA|0.5028	AA|0.5028	AA|0.5028	AA|0.5028	AA|0.5028	AA|0.5028	AA|0.5028	AA|0.5028	AA|0.5028	AA|0.5028	AA|0.5028	AA|0.5028
RosBREED_snp_sweet_2_16842231	GG|0.4172	GG|0.4172	GG|0.4172	GG|0.4172	GG|0.4172	GG|0.4172	GG|0.4172	GG|0.4172	GG|0.4172	GG|0.4172	GG|0.4172	GG|0.4172
RosBREED_snp_sweet_2_16846054	GG|0.1554	GG|0.1554	GG|0.1554	GG|0.1554	GG|0.1554	GG|0.1554	GG|0.1554	GG|0.1554	GG|0.1554	GG|0.1554	GG|0.1554	GG|0.1554
RosBREED_snp_sweet_2_16870516	CC|0.4592	CC|0.4592	CC|0.4592	CC|0.4592	CC|0.4592	CC|0.4592	CC|0.4592	CC|0.4592	CC|0.4592	CC|0.4592	CC|0.4592	CC|0.4592
RosBREED_snp_sweet_2_16874016	AA|0.4874	AA|0.4874	AA|0.4874	AA|0.4874	AA|0.4874	AA|0.4874	AA|0.4874	AA|0.4874	AA|0.4874	AA|0.4874	AA|0.4874	AA|0.4874
RosBREED_snp_sweet_2_16875339	AA|0.9128	AA|0.9128	AA|0.9128	AA|0.9128	AA|0.9128	AG|0.9128	AA|0.9128	AA|0.9128	AA|0.9128	AA|0.9128	AA|0.9128	AA|0.9128
RosBREED_snp_sweet_2_16879478	CC|0.9183	CC|0.9183	CC|0.9183	CC|0.9183	CC|0.9183	AC|0.9183	CC|0.9183	CC|0.9183	CC|0.9183	CC|0.9183	CC|0.9183	CC|0.9183
RosBREED_snp_sweet_2_16885395	CC|0.5331	CC|0.5331	CC|0.5331	CC|0.5331	CC|0.5331	CC|0.5331	CC|0.5331	CC|0.5331	CC|0.5331	CC|0.5331	CC|0.5331	CC|0.5331
RosBREED_snp_sweet_2_16889460	AA|0.4875	AA|0.4875	AA|0.4875	AA|0.4875	AA|0.4875	AA|0.4875	AA|0.4875	AA|0.4875	AA|0.4875	AA|0.4875	AA|0.4875	AA|0.4875
RosBREED_snp_sweet_2_16902717	CC|0.1594	CC|0.1594	CC|0.1594	CC|0.1594	CC|0.1594	CC|0.1594	CC|0.1594	CC|0.1594	CC|0.1594	CC|0.1594	CC|0.1594	CC|0.1594
RosBREED_snp_sweet_2_16913257	AA|0.4200	AA|0.4200	AA|0.4200	AA|0.4200	AA|0.4200	AA|0.4200	AA|0.4200	AA|0.4200	AA|0.4200	AA|0.4200	AA|0.4200	AA|0.4200
RosBREED_snp_sweet_2_16918304	GG|0.5335	GG|0.5335	GG|0.5335	GG|0.5335	GG|0.5335	GG|0.5335	GG|0.5335	GG|0.5335	GG|0.5335	GG|0.5335	GG|0.5335	GG|0.5335
RosBREED_snp_sweet_2_16943694	AA|0.5110	AA|0.5296	AA|0.4910	AA|0.5295	AA|0.5060	AA|0.4697	AA|0.4576	AA|0.5243	AA|0.4407	AA|0.4586	AA|0.4620	AA|0.4639
RosBREED_snp_sweet_2_16990047	AA|0.8902	AA|0.8902	AA|0.8902	AA|0.8902	AA|0.8902	AA|0.8902	AA|0.8902	AA|0.8902	AA|0.8902	AA|0.8902	AA|0.8902	AA|0.8902
RosBREED_snp_sweet_2_17000957	--|0.0000	--|0.0000	--|0.0000	--|0.0000	--|0.0000	--|0.0000	--|0.0000	--|0.0000	--|0.0000	--|0.0000	--|0.0000	--|0.0000
RosBREED_snp_sweet_2_17001130	AA|0.4534	AA|0.4534	AA|0.4534	AA|0.4534	AA|0.4534	AA|0.4534	AA|0.4534	AA|0.4534	AA|0.4534	AA|0.4534	AA|0.4534	AA|0.4534
RosBREED_snp_sweet_2_17001495	AA|0.4506	AA|0.4506	AA|0.4506	AA|0.4506	AA|0.4506	AA|0.4506	AA|0.4506	AA|0.4506	AA|0.4506	AA|0.4506	AA|0.4506	AA|0.4506
RosBREED_snp_sweet_2_17026524	GG|0.5335	GG|0.5335	GG|0.5335	GG|0.5335	GG|0.5335	GG|0.5335	GG|0.5335	GG|0.5335	GG|0.5335	GG|0.5335	GG|0.5335	GG|0.5335
RosBREED_snp_sweet_2_17039549	AA|0.3868	AA|0.3868	AA|0.3868	AA|0.3868	AA|0.3868	AA|0.3868	AA|0.3868	AA|0.3868	AA|0.3868	AA|0.3868	AA|0.3868	AA|0.3868
RosBREED_snp_sweet_2_17047675	AA|0.4534	AA|0.4534	AA|0.4534	AA|0.4534	AA|0.4534	AA|0.4534	AA|0.4534	AA|0.4534	AA|0.4534	AA|0.4534	AA|0.4534	AA|0.4534
RosBREED_snp_sweet_2_17107040	GG|0.4609	GG|0.4609	GG|0.4609	GG|0.4609	GG|0.4609	GG|0.4609	GG|0.4609	GG|0.4609	GG|0.4609	GG|0.4609	GG|0.4609	GG|0.4609
RosBREED_snp_sweet_2_17120228	AA|0.5402	AA|0.5402	AA|0.5402	AA|0.5402	AA|0.5402	AA|0.5402	AA|0.5402	AA|0.5402	AA|0.5402	AA|0.5402	AA|0.5402	AA|0.5402
RosBREED_snp_sweet_2_17121350	GG|0.5229	GG|0.5229	GG|0.5229	GG|0.5229	GG|0.5229	GG|0.5229	GG|0.5229	GG|0.5229	GG|0.5229	GG|0.5229	GG|0.5229	GG|0.5229
RosBREED_snp_sweet_2_17192611	AA|0.4193	AA|0.4193	AA|0.4193	AA|0.4193	AA|0.4193	AA|0.4193	AA|0.4193	AA|0.4193	AA|0.4193	AA|0.4193	AA|0.4193	AA|0.4193
RosBREED_snp_sweet_2_17207160	AA|0.3986	AA|0.3986	AA|0.3986	AA|0.3986	AA|0.3986	AA|0.3986	AA|0.3986	AA|0.3986	AA|0.3986	AA|0.3986	AA|0.3986	AA|0.3986
RosBREED_snp_sweet_2_17244146	AA|0.4518	AA|0.4518	AA|0.4518	AA|0.4518	AA|0.4518	AA|0.4518	AA|0.4518	AA|0.4518	AA|0.4518	AA|0.4518	AA|0.4518	AA|0.4518
RosBREED_snp_sweet_2_17257558	AA|0.4845	AA|0.4845	AA|0.4845	AA|0.4845	AA|0.4845	AA|0.4845	AA|0.4845	AA|0.4845	AA|0.4845	AA|0.4845	AA|0.4845	AA|0.4845
RosBREED_snp_sweet_2_17264067	--|0.0000	--|0.0000	--|0.0000	--|0.0000	--|0.0000	--|0.0000	--|0.0000	--|0.0000	--|0.0000	--|0.0000	--|0.0000	--|0.0000
RosBREED_snp_sweet_2_17270313	CC|0.4368	CC|0.4368	CC|0.4368	CC|0.4368	CC|0.4368	CC|0.4368	CC|0.4368	CC|0.4368	CC|0.4368	CC|0.4368	CC|0.4368	CC|0.4368
RosBREED_snp_sweet_2_17386734	AG|0.2645	AG|0.2645	AG|0.2645	AG|0.2534	AG|0.2645	AG|0.2562	AG|0.2645	AG|0.2645	AG|0.2645	AG|0.2645	AG|0.2642	AG|0.2645
RosBREED_snp_sweet_2_17406352	CC|0.4780	CC|0.4780	CC|0.4780	CC|0.4780	CC|0.4780	CC|0.4780	CC|0.4780	CC|0.4780	CC|0.4780	CC|0.4780	CC|0.4780	CC|0.4780
RosBREED_snp_sweet_2_17425495	AA|0.8563	AA|0.8563	AA|0.8563	AA|0.8563	AA|0.8563	AA|0.8563	AA|0.8563	AA|0.8563	AA|0.8563	AA|0.8563	AA|0.8563	AA|0.8563
RosBREED_snp_sweet_2_17426363	GG|0.8765	GG|0.8765	GG|0.8765	GG|0.8765	GG|0.8765	GG|0.8765	GG|0.8765	GG|0.8765	GG|0.8765	GG|0.8765	GG|0.8765	GG|0.8765
RosBREED_snp_sweet_2_17469838	AA|0.4682	AA|0.4682	AA|0.4682	AA|0.4682	AA|0.4682	AA|0.4682	AA|0.4682	AA|0.4682	AA|0.4682	AA|0.4682	AA|0.4682	AA|0.4682
RosBREED_snp_sweet_2_17470794	GG|0.5002	GG|0.5002	GG|0.5002	GG|0.5002	GG|0.5002	GG|0.5002	GG|0.5002	GG|0.5002	GG|0.5002	GG|0.5002	GG|0.5002	GG|0.5002
RosBREED_snp_sweet_2_17476462	CC|0.8802	CC|0.8802	CC|0.8802	CC|0.8802	CC|0.8802	CC|0.8802	CC|0.8802	CC|0.8802	CC|0.8802	CC|0.8802	CC|0.8802	CC|0.8802
RosBREED_snp_sweet_2_17519666	--|0.0000	--|0.0000	--|0.0000	--|0.0000	--|0.0000	--|0.0000	--|0.0000	--|0.0000	--|0.0000	--|0.0000	--|0.0000	--|0.0000
RosBREED_snp_sweet_2_17520871	--|0.0000	--|0.0000	--|0.0000	--|0.0000	--|0.0000	--|0.0000	--|0.0000	--|0.0000	--|0.0000	--|0.0000	--|0.0000	--|0.0000
RosBREED_snp_sweet_2_17546834	GG|0.7339	AG|0.7339	AG|0.7339	AG|0.7339	AG|0.7339	GG|0.7339	AG|0.7304	AG|0.7339	GG|0.7339	GG|0.7339	GG|0.7339	GG|0.7339
RosBREED_snp_sweet_2_17560308	AA|0.7012	AA|0.7012	AA|0.7012	AA|0.7012	AA|0.7012	AA|0.7012	AA|0.7012	AA|0.7012	AA|0.7012	AA|0.7012	AA|0.7012	AA|0.7012
RosBREED_snp_sweet_2_17560669	GG|0.5122	GG|0.5122	GG|0.5122	GG|0.5122	GG|0.5122	GG|0.5122	GG|0.5122	GG|0.5122	GG|0.5122	GG|0.5122	GG|0.5122	GG|0.5122
RosBREED_snp_sweet_2_17560969	AA|0.8475	AA|0.8475	AA|0.8475	AA|0.8475	AA|0.8475	AA|0.8475	AA|0.8475	AA|0.8475	AA|0.8475	AA|0.8475	AA|0.8475	AA|0.8475
RosBREED_snp_sweet_2_17561194	CC|0.9626	CC|0.9626	CC|0.9626	CC|0.9626	CC|0.9626	CC|0.9626	CC|0.9626	CC|0.9626	CC|0.9626	CC|0.9626	CC|0.9626	CC|0.9626
RosBREED_snp_sweet_2_17563839	GG|0.5333	GG|0.5333	GG|0.5333	GG|0.5333	GG|0.5333	GG|0.5333	GG|0.5333	GG|0.5333	GG|0.5333	GG|0.5333	GG|0.5333	GG|0.5333
RosBREED_snp_sweet_2_17571610	AA|0.5041	AA|0.5041	AA|0.5041	AA|0.5041	AA|0.5041	AA|0.5041	AA|0.5041	AA|0.5041	AA|0.5041	AA|0.5041	AA|0.5041	AA|0.5041
RosBREED_snp_sweet_2_17574355	GG|0.5191	GG|0.5191	GG|0.5191	GG|0.5191	GG|0.5191	GG|0.5191	GG|0.5191	GG|0.5191	GG|0.5191	GG|0.5191	GG|0.5191	GG|0.5191
RosBREED_snp_sweet_2_17622349	AA|0.3849	AA|0.3849	AA|0.3849	AA|0.3849	AA|0.3849	AA|0.3849	AA|0.3849	AA|0.3849	AA|0.3849	AA|0.3849	AA|0.3849	AA|0.3849
RosBREED_snp_sweet_2_17676317	--|0.0000	--|0.0000	--|0.0000	--|0.0000	--|0.0000	--|0.0000	--|0.0000	--|0.0000	--|0.0000	--|0.0000	--|0.0000	--|0.0000
RosBREED_snp_sweet_2_17679049	CC|0.1865	CC|0.1865	CC|0.1865	CC|0.1865	CC|0.1865	CC|0.1865	CC|0.1865	CC|0.1865	CC|0.1865	CC|0.1865	CC|0.1865	CC|0.1865
RosBREED_snp_sweet_2_17696375	CC|0.2909	CC|0.2909	CC|0.2909	CC|0.2909	CC|0.2909	CC|0.2909	CC|0.2909	CC|0.2909	CC|0.2909	CC|0.2909	CC|0.2909	CC|0.2909
RosBREED_snp_sweet_2_17702864	CC|0.2748	CC|0.2748	CC|0.2748	CC|0.2748	CC|0.2748	CC|0.2748	CC|0.2748	CC|0.2748	CC|0.2748	CC|0.2748	CC|0.2748	CC|0.2748
RosBREED_snp_sweet_2_17704988	AA|0.2429	AA|0.2429	AA|0.2429	AA|0.2429	AA|0.2429	AA|0.2429	AA|0.2429	AA|0.2429	AA|0.2429	AA|0.2429	AA|0.2429	AA|0.2429
RosBREED_snp_sweet_2_17715111	GG|0.1554	GG|0.1554	GG|0.1554	GG|0.1554	GG|0.1554	GG|0.1554	GG|0.1554	GG|0.1554	GG|0.1554	GG|0.1554	GG|0.1554	GG|0.1554
RosBREED_snp_sweet_2_17731307	AA|0.4788	AA|0.4788	AA|0.4788	AA|0.4788	AA|0.4788	AA|0.4788	AA|0.4788	AA|0.4788	AA|0.4788	AA|0.4788	AA|0.4788	AA|0.4788
RosBREED_snp_sweet_2_17736916	GG|0.8359	GG|0.8359	GG|0.8359	GG|0.8359	GG|0.8359	GG|0.8359	GG|0.8359	GG|0.8359	GG|0.8359	GG|0.8359	GG|0.8359	GG|0.8359
RosBREED_snp_sweet_2_17776408	AA|0.3792	AA|0.3792	AA|0.3792	AA|0.3792	AA|0.3792	AA|0.3792	AA|0.3792	AA|0.3792	AA|0.3792	AA|0.3792	AA|0.3792	AA|0.3792
RosBREED_snp_sweet_2_17779035	CC|0.2552	CC|0.2552	CC|0.2552	CC|0.2552	CC|0.2552	CC|0.2552	CC|0.2552	CC|0.2552	CC|0.2552	CC|0.2552	CC|0.2552	CC|0.2552
RosBREED_snp_sweet_2_17779083	AA|0.8630	AA|0.8630	AA|0.8630	AA|0.8630	AA|0.8630	AA|0.8630	AA|0.8630	AA|0.8630	AA|0.8630	AA|0.8630	AA|0.8630	AA|0.8630
RosBREED_snp_sweet_2_17783130	GG|0.4341	GG|0.4341	GG|0.4341	GG|0.4341	GG|0.4341	GG|0.4341	GG|0.4341	GG|0.4341	GG|0.4341	GG|0.4341	GG|0.4341	GG|0.4341
RosBREED_snp_sweet_2_17783496	AA|0.8827	AA|0.8827	AA|0.8827	AA|0.8827	AA|0.8827	AA|0.8827	AA|0.8827	AA|0.8827	AA|0.8827	AA|0.8827	AA|0.8827	AA|0.8827
RosBREED_snp_sweet_2_17787479	AA|0.3874	AA|0.3874	AA|0.3874	AA|0.3874	AA|0.3874	AA|0.3874	AA|0.3874	AA|0.3874	AA|0.3874	AA|0.3874	AA|0.3874	AA|0.3874
RosBREED_snp_sweet_2_17791585	AG|0.6508	GG|0.6508	GG|0.6508	GG|0.6508	GG|0.6508	AG|0.6508	GG|0.6508	GG|0.6508	AG|0.6508	AG|0.6508	AG|0.6508	AG|0.6508
RosBREED_snp_sweet_2_17834410	CC|0.9504	CC|0.9504	CC|0.9504	CC|0.9504	CC|0.9504	CC|0.9504	CC|0.9504	CC|0.9504	CC|0.9504	CC|0.9504	CC|0.9504	CC|0.9504
RosBREED_snp_sweet_2_17835891	GG|0.7904	GG|0.7904	GG|0.7904	GG|0.7904	GG|0.7904	GG|0.7904	GG|0.7904	GG|0.7904	GG|0.7904	GG|0.7904	GG|0.7904	GG|0.7904
RosBREED_snp_sweet_2_17901266	AA|0.8858	AA|0.8858	AA|0.8858	AA|0.8858	AA|0.8858	AA|0.8858	AA|0.8858	AA|0.8858	AA|0.8858	AA|0.8858	AA|0.8858	AA|0.8858
RosBREED_snp_sweet_2_17905896	AA|0.3770	AA|0.3770	AA|0.3770	AA|0.3770	AA|0.3770	AA|0.3770	AA|0.3770	AA|0.3770	AA|0.3770	AA|0.3770	AA|0.3770	AA|0.3770
RosBREED_snp_sweet_2_17931590	GG|0.5335	GG|0.5335	GG|0.5335	GG|0.5335	GG|0.5335	GG|0.5335	GG|0.5335	GG|0.5335	GG|0.5335	GG|0.5335	GG|0.5335	GG|0.5335
RosBREED_snp_sweet_2_17937603	GG|0.1679	GG|0.1679	GG|0.1679	GG|0.1679	GG|0.1679	GG|0.1679	GG|0.1679	GG|0.1679	GG|0.1679	GG|0.1679	GG|0.1679	GG|0.1679
RosBREED_snp_sweet_2_17995701	AA|0.8901	AA|0.8901	AA|0.8901	AA|0.8901	AA|0.8901	AA|0.8901	AA|0.8901	AA|0.8901	AA|0.8901	AA|0.8901	AA|0.8901	AA|0.8901
RosBREED_snp_sweet_2_17998346	GG|0.5335	GG|0.5335	GG|0.5335	GG|0.5335	GG|0.5335	GG|0.5335	GG|0.5335	GG|0.5335	GG|0.5335	GG|0.5335	GG|0.5335	GG|0.5335
RosBREED_snp_sweet_2_17999029	AA|0.4335	AA|0.4335	AA|0.4335	AA|0.4335	AA|0.4335	AA|0.4335	AA|0.4335	AA|0.4335	AA|0.4335	AA|0.4335	AA|0.4335	AA|0.4335
RosBREED_snp_sweet_2_18002445	AA|0.7627	AA|0.7627	AA|0.7627	AA|0.7627	AA|0.7627	AA|0.7627	AA|0.7627	AA|0.7627	AA|0.7627	AA|0.7627	AA|0.7627	AA|0.7627
RosBREED_snp_sweet_2_18056511	GG|0.4520	GG|0.4520	GG|0.4520	GG|0.4520	GG|0.4520	GG|0.4520	GG|0.4520	GG|0.4520	GG|0.4520	GG|0.4520	GG|0.4520	GG|0.4520
RosBREED_snp_sweet_2_18149310	GG|0.7395	GG|0.7395	GG|0.7395	GG|0.7395	GG|0.7395	GG|0.7395	GG|0.7395	GG|0.7395	GG|0.7395	GG|0.7395	GG|0.7395	GG|0.7395
RosBREED_snp_sweet_2_18213890	AA|0.4534	AA|0.4534	AA|0.4534	AA|0.4534	AA|0.4534	AA|0.4534	AA|0.4534	AA|0.4534	AA|0.4534	AA|0.4534	AA|0.4534	AA|0.4534
RosBREED_snp_sweet_2_18298710	--|0.0000	--|0.0000	--|0.0000	--|0.0000	--|0.0000	--|0.0000	--|0.0000	--|0.0000	--|0.0000	--|0.0000	--|0.0000	--|0.0000
RosBREED_snp_sweet_2_18371629	AA|0.3986	AA|0.3986	AA|0.3986	AA|0.3986	AA|0.3986	AA|0.3986	AA|0.3986	AA|0.3986	AA|0.3986	AA|0.3986	AA|0.3986	AA|0.3986
RosBREED_snp_sweet_2_18446083	AA|0.4307	AA|0.4307	AA|0.4307	AA|0.4307	AA|0.4307	AA|0.4307	AA|0.4307	AA|0.4307	AA|0.4307	AA|0.4307	AA|0.4307	AA|0.4307
RosBREED_snp_sweet_2_18522250	CC|0.5335	CC|0.5335	CC|0.5335	CC|0.5335	CC|0.5335	CC|0.5335	CC|0.5335	CC|0.5335	CC|0.5335	CC|0.5335	CC|0.5335	CC|0.5335
RosBREED_snp_sweet_2_18588411	GG|0.7772	GG|0.7772	GG|0.7772	GG|0.7772	GG|0.7772	GG|0.7772	GG|0.7772	GG|0.7772	GG|0.7772	GG|0.7772	GG|0.7772	GG|0.7772
RosBREED_snp_sweet_2_18669616	GG|0.4990	GG|0.4990	GG|0.4990	GG|0.4990	GG|0.4990	GG|0.4990	GG|0.4990	GG|0.4990	GG|0.4990	GG|0.4990	GG|0.4990	GG|0.4990
RosBREED_snp_sweet_2_18683588	AA|0.7225	AA|0.7225	AA|0.7225	AA|0.7225	AA|0.7225	AA|0.7225	AA|0.7225	AA|0.7225	AA|0.7225	AA|0.7225	AA|0.7225	AA|0.7225
RosBREED_snp_sweet_2_18702609	AA|0.6685	AA|0.6685	AA|0.6685	AA|0.6685	AA|0.6685	AA|0.6685	AA|0.6685	AA|0.6685	AA|0.6685	AA|0.6685	AA|0.6685	AA|0.6685
RosBREED_snp_sweet_2_18717735	AA|0.8315	AA|0.8315	AA|0.8315	AA|0.8315	AA|0.8315	AA|0.8315	AA|0.8315	AA|0.8315	AA|0.8315	AA|0.8315	AA|0.8315	AA|0.8315
RosBREED_snp_sweet_2_18755669	AA|0.4413	AA|0.4413	AA|0.4413	AA|0.4413	AA|0.4413	AA|0.4413	AA|0.4413	AA|0.4413	AA|0.4413	AA|0.4413	AA|0.4413	AA|0.4413
RosBREED_snp_sweet_2_18845310	AA|0.1711	AA|0.1711	AA|0.1711	AA|0.1711	AA|0.1711	AA|0.1711	AA|0.1711	AA|0.1711	AA|0.1711	AA|0.1711	AA|0.1711	AA|0.1711
RosBREED_snp_sweet_2_18871385	GG|0.5335	GG|0.5335	GG|0.5335	GG|0.5335	GG|0.5335	GG|0.5335	GG|0.5335	GG|0.5335	GG|0.5335	GG|0.5335	GG|0.5335	GG|0.5335
RosBREED_snp_sweet_2_18886652	GG|0.3616	GG|0.3616	GG|0.3616	GG|0.3616	GG|0.3616	GG|0.3616	GG|0.3616	GG|0.3616	GG|0.3616	GG|0.3616	GG|0.3616	GG|0.3616
RosBREED_snp_sweet_2_18897454	CC|0.5009	CC|0.5009	CC|0.5009	CC|0.5009	CC|0.5009	CC|0.5009	CC|0.5009	CC|0.5009	CC|0.5009	CC|0.5009	CC|0.5009	CC|0.5009
RosBREED_snp_sweet_2_18922327	GG|0.5161	GG|0.5161	GG|0.5161	GG|0.5161	GG|0.5161	GG|0.5161	GG|0.5161	GG|0.5161	GG|0.5161	GG|0.5161	GG|0.5161	GG|0.5161
RosBREED_snp_sweet_2_18932753	AA|0.4845	AA|0.4845	AA|0.4845	AA|0.4845	AA|0.4845	AA|0.4845	AA|0.4845	AA|0.4845	AA|0.4845	AA|0.4845	AA|0.4845	AA|0.4845
RosBREED_snp_sweet_2_18949067	AA|0.4180	AA|0.4180	AA|0.4180	AA|0.4180	AA|0.4180	AA|0.4180	AA|0.4180	AA|0.4180	AA|0.4180	AA|0.4180	AA|0.4180	AA|0.4180
RosBREED_snp_sweet_2_18971935	GG|0.9218	GG|0.9218	GG|0.9218	GG|0.9218	GG|0.9218	GG|0.9218	GG|0.9218	GG|0.9218	GG|0.9218	GG|0.9218	GG|0.9218	GG|0.9218
RosBREED_snp_sweet_2_18988718	GG|0.7682	GG|0.7682	GG|0.7682	GG|0.7682	GG|0.7682	GG|0.7682	GG|0.7682	GG|0.7682	GG|0.7682	GG|0.7682	GG|0.7682	GG|0.7682
RosBREED_snp_sweet_2_18997401	AA|0.3699	AA|0.3699	AA|0.3699	AA|0.3699	AA|0.3699	AA|0.3699	AA|0.3699	AA|0.3699	AA|0.3699	AA|0.3699	AA|0.3699	AA|0.3699
RosBREED_snp_sweet_2_19027747	AA|0.3930	AA|0.3930	AA|0.3930	AA|0.3930	AA|0.3930	AA|0.3930	AA|0.3930	AA|0.3930	AA|0.3930	AA|0.3930	AA|0.3930	AA|0.3930
RosBREED_snp_sweet_2_19037755	AA|0.2504	AA|0.2504	AA|0.2504	AA|0.2504	AA|0.2504	AA|0.2504	AA|0.2504	AA|0.2504	AA|0.2504	AA|0.2504	AA|0.2504	AA|0.2504
RosBREED_snp_sweet_2_19061737	CC|0.8907	CC|0.8907	CC|0.8907	CC|0.8907	CC|0.8907	CC|0.8907	CC|0.8907	CC|0.8907	CC|0.8907	CC|0.8907	CC|0.8907	CC|0.8907
RosBREED_snp_sweet_2_19086814	CC|0.5422	CC|0.5422	CC|0.5422	CC|0.5422	CC|0.5422	CC|0.5422	CC|0.5422	CC|0.5422	CC|0.5422	CC|0.5422	CC|0.5422	CC|0.5422
RosBREED_snp_sweet_2_19115812	CC|0.4504	CC|0.4504	CC|0.4504	CC|0.4504	CC|0.4504	CC|0.4504	CC|0.4504	CC|0.4504	CC|0.4504	CC|0.4504	CC|0.4504	CC|0.4504
RosBREED_snp_sweet_2_19136613	AA|0.4874	AA|0.4874	AA|0.4874	AA|0.4874	AA|0.4874	AA|0.4874	AA|0.4874	AA|0.4874	AA|0.4874	AA|0.4874	AA|0.4874	AA|0.4874
RosBREED_snp_sweet_2_19221554	AA|0.4195	AA|0.4195	AA|0.4195	AA|0.4195	AA|0.4189	AA|0.4179	AA|0.4115	AA|0.4154	AA|0.4074	AA|0.4152	AA|0.4195	AA|0.4195
RosBREED_snp_sweet_2_19279012	AA|0.3707	AA|0.3707	AA|0.3707	AA|0.3707	AA|0.3707	AA|0.3707	AA|0.3707	AA|0.3707	AA|0.3707	AA|0.3707	AA|0.3707	AA|0.3707
RosBREED_snp_sweet_2_19297736	CC|0.7697	CC|0.7697	CC|0.7697	CC|0.7697	CC|0.7697	AC|0.6811	CC|0.7697	CC|0.7697	CC|0.7697	CC|0.7697	CC|0.7697	CC|0.7697
RosBREED_snp_sweet_2_19308510	AA|0.4929	AA|0.4929	AA|0.4929	AA|0.4929	AA|0.4929	AA|0.4929	AA|0.4929	AA|0.4929	AA|0.4929	AA|0.4929	AA|0.4929	AA|0.4929
RosBREED_snp_sweet_2_19328736	AA|0.2935	AA|0.2935	AA|0.2935	AA|0.2935	AA|0.2935	AA|0.2935	AA|0.2935	AA|0.2935	AA|0.2935	AA|0.2935	AA|0.2935	AA|0.2935
RosBREED_snp_sweet_2_19347787	GG|0.5335	GG|0.5335	GG|0.5335	GG|0.5335	GG|0.5335	GG|0.5335	GG|0.5335	GG|0.5335	GG|0.5335	GG|0.5335	GG|0.5335	GG|0.5335
RosBREED_snp_sweet_2_19364459	AA|0.7112	AA|0.7112	AA|0.7112	AA|0.7112	AA|0.7112	AA|0.7112	AA|0.7112	AA|0.7112	AA|0.7112	AA|0.7112	AA|0.7112	AA|0.7112
RosBREED_snp_sweet_2_19384216	GG|0.6070	GG|0.6070	GG|0.6070	GG|0.6070	GG|0.6070	GG|0.6070	GG|0.6070	GG|0.6070	GG|0.6070	GG|0.6070	GG|0.6070	GG|0.6070
RosBREED_snp_sweet_2_19422560	AA|0.3320	AA|0.3791	AA|0.3705	AA|0.3791	AA|0.2816	AA|0.3155	AA|0.2367	AA|0.2456	AA|0.2344	AA|0.2125	AA|0.2840	AA|0.3076
RosBREED_snp_sweet_2_19439136	GG|0.5335	GG|0.5335	GG|0.5335	GG|0.5335	GG|0.5335	GG|0.5335	GG|0.5335	GG|0.5335	GG|0.5335	GG|0.5335	GG|0.5335	GG|0.5335
RosBREED_snp_sweet_2_19477390	AA|0.2911	AA|0.2911	AA|0.2911	AA|0.2911	AA|0.2911	AA|0.2911	AA|0.2911	AA|0.2911	AA|0.2911	AA|0.2911	AA|0.2911	AA|0.2911
RosBREED_snp_sweet_2_19498927	AA|0.5040	AA|0.5040	AA|0.5040	AA|0.5040	AA|0.5040	AA|0.5040	AA|0.5040	AA|0.5040	AA|0.5040	AA|0.5040	AA|0.5040	AA|0.5040
RosBREED_snp_sweet_2_19540036	CC|0.5016	CC|0.4226	CC|0.4871	CC|0.4534	CC|0.4435	CC|0.3733	CC|0.4771	CC|0.4667	CC|0.4501	CC|0.4583	CC|0.4290	CC|0.4635
RosBREED_snp_sweet_2_19581374	AG|0.8342	GG|0.8342	GG|0.8342	GG|0.8342	GG|0.8342	AG|0.8342	AG|0.8342	AG|0.8342	AG|0.8342	AA|0.8342	GG|0.8342	GG|0.8342
RosBREED_snp_sweet_2_19595747	GG|0.5333	--|0.0000	--|0.0000	--|0.0000	--|0.0000	GG|0.5333	GG|0.5333	GG|0.5333	GG|0.5333	GG|0.5333	--|0.0000	--|0.0000
RosBREED_snp_sweet_2_19615344	AG|0.7779	AA|0.7779	AA|0.7779	AA|0.7779	AA|0.7779	AG|0.7779	AG|0.7779	AG|0.7779	AG|0.7779	GG|0.7779	AA|0.7779	AA|0.7779
RosBREED_snp_sweet_2_19643557	AG|0.2323	AA|0.2861	AA|0.2861	AA|0.2861	AA|0.2861	AG|0.2321	AG|0.1882	AG|0.2795	AG|0.2578	GG|0.2861	AA|0.2861	AA|0.2861
RosBREED_snp_sweet_2_19664779	AC|0.9595	AA|0.9595	AA|0.9595	AA|0.9595	AA|0.9595	AC|0.9595	AC|0.9595	AC|0.9595	AC|0.9595	CC|0.9595	AA|0.9595	AA|0.9595
RosBREED_snp_sweet_2_19684679	AG|0.9649	AA|0.9649	AA|0.9649	AA|0.9649	AA|0.9649	AG|0.9649	AG|0.9649	AG|0.9649	AG|0.9649	GG|0.9649	AA|0.9649	AA|0.9649
RosBREED_snp_sweet_2_19707032	AA|0.4817	AA|0.4817	AA|0.4817	AA|0.4817	AA|0.4817	AA|0.4817	AA|0.4817	AA|0.4817	AA|0.4817	AA|0.4817	AA|0.4817	AA|0.4817
RosBREED_snp_sweet_2_19724366	AG|0.9548	AA|0.9548	AA|0.9548	AA|0.9548	AA|0.9548	AG|0.9548	AG|0.9548	AG|0.9548	AG|0.9548	GG|0.9548	AA|0.9548	AA|0.9548
RosBREED_snp_sweet_2_19738709	CC|0.2143	CC|0.2143	CC|0.2143	CC|0.2143	CC|0.2143	CC|0.2143	CC|0.2143	CC|0.2143	CC|0.2143	CC|0.2143	CC|0.2143	CC|0.2143
RosBREED_snp_sweet_2_19752871	AC|0.8297	CC|0.8191	CC|0.8196	CC|0.8255	CC|0.8246	AC|0.8297	AC|0.8297	AC|0.8297	AC|0.8297	AA|0.8297	CC|0.8297	CC|0.8062
RosBREED_snp_sweet_2_19767924	AA|0.5002	AA|0.5002	AA|0.5002	AA|0.5002	AA|0.5002	AA|0.5002	AA|0.5002	AA|0.5002	AA|0.5002	AA|0.5002	AA|0.5002	AA|0.5002
RosBREED_snp_sweet_2_19793614	AA|0.3868	AA|0.3868	AA|0.3868	AA|0.3868	AA|0.3868	AA|0.3868	AA|0.3868	AA|0.3868	AA|0.3868	AA|0.3868	AA|0.3868	AA|0.3868
RosBREED_snp_sweet_2_19848477	GG|0.5228	GG|0.5228	GG|0.5228	GG|0.5228	GG|0.5228	GG|0.5228	GG|0.5228	GG|0.5228	GG|0.5228	GG|0.5228	GG|0.5228	GG|0.5228
RosBREED_snp_sweet_2_19869360	AG|0.9010	AA|0.9010	AA|0.9010	AA|0.9010	AA|0.9010	AG|0.9010	AG|0.9010	AG|0.9010	AG|0.9010	GG|0.9010	AA|0.9010	AA|0.9010
RosBREED_snp_sweet_2_19882546	AA|0.3519	AA|0.3519	AA|0.3519	AA|0.3519	AA|0.3519	AA|0.3519	AA|0.3519	AA|0.3519	AA|0.3519	AA|0.3519	AA|0.3519	AA|0.3519
RosBREED_snp_sweet_2_20040907	--|0.0000	--|0.0000	--|0.0000	--|0.0000	--|0.0000	--|0.0000	--|0.0000	--|0.0000	--|0.0000	--|0.0000	--|0.0000	--|0.0000
RosBREED_snp_sweet_2_20170303	AA|0.6479	AA|0.6479	AA|0.6479	AA|0.6479	AA|0.6479	AA|0.6479	AA|0.6479	AA|0.6479	AA|0.6479	AA|0.6479	AA|0.6479	AA|0.6479
RosBREED_snp_sweet_2_20187039	GG|0.4211	GG|0.4211	GG|0.4211	GG|0.4211	GG|0.4211	GG|0.4211	GG|0.4211	GG|0.4211	GG|0.4211	GG|0.4211	GG|0.4211	GG|0.4211
RosBREED_snp_sweet_2_20209863	GG|0.5335	GG|0.5335	GG|0.5335	GG|0.5335	GG|0.5335	GG|0.5335	GG|0.5335	GG|0.5335	GG|0.5335	GG|0.5335	GG|0.5335	GG|0.5335
RosBREED_snp_sweet_2_20340464	AG|0.7455	GG|0.7455	GG|0.7455	GG|0.7455	GG|0.7455	AA|0.7455	AG|0.7455	AG|0.7455	AG|0.7455	AA|0.7455	GG|0.7455	GG|0.7455
RosBREED_snp_sweet_2_20342422	AA|0.4298	AA|0.4298	AA|0.4298	AA|0.4298	AA|0.4298	AA|0.4298	AA|0.4298	AA|0.4298	AA|0.4298	AA|0.4298	AA|0.4298	AA|0.4298
RosBREED_snp_sweet_2_20371321	GG|0.9432	GG|0.9432	GG|0.9432	GG|0.9432	GG|0.9432	GG|0.9432	GG|0.9432	GG|0.9432	GG|0.9432	GG|0.9432	GG|0.9432	GG|0.9432
RosBREED_snp_sweet_2_20402811	AA|0.5002	AA|0.5002	AA|0.5002	AA|0.5002	AA|0.5002	AA|0.5002	AA|0.5002	AA|0.5002	AA|0.5002	AA|0.5002	AA|0.5002	AA|0.5002
RosBREED_snp_sweet_2_20420492	GG|0.5422	GG|0.5422	GG|0.5422	GG|0.5422	GG|0.5422	GG|0.5422	GG|0.5422	GG|0.5422	GG|0.5422	GG|0.5422	GG|0.5422	GG|0.5422
RosBREED_snp_sweet_2_20435547	--|0.0000	--|0.0000	--|0.0000	--|0.0000	--|0.0000	--|0.0000	--|0.0000	--|0.0000	--|0.0000	--|0.0000	--|0.0000	--|0.0000
RosBREED_snp_sweet_2_20458193	AG|0.7449	GG|0.7756	GG|0.7756	GG|0.7756	GG|0.7756	AG|0.7756	AG|0.7045	AG|0.7750	AG|0.7726	AA|0.7395	GG|0.7756	GG|0.7756
RosBREED_snp_sweet_2_20514778	AA|0.5175	AA|0.5175	AA|0.5175	AA|0.5175	AA|0.5175	AA|0.5172	AA|0.5175	AA|0.5175	AA|0.5175	AA|0.5175	AA|0.5175	AA|0.5175
RosBREED_snp_sweet_2_20567727	GG|0.3454	GG|0.3454	GG|0.3454	GG|0.3454	GG|0.3454	GG|0.3454	GG|0.3454	GG|0.3454	GG|0.3454	GG|0.3454	GG|0.3454	GG|0.3454
RosBREED_snp_sweet_2_20580055	GG|0.4219	GG|0.4219	GG|0.4219	GG|0.4219	GG|0.4219	GG|0.4219	GG|0.4219	GG|0.4219	GG|0.4219	GG|0.4219	GG|0.4219	GG|0.4219
RosBREED_snp_sweet_2_20600176	AG|0.5755	--|0.0000	--|0.0000	--|0.0000	--|0.0000	AG|0.5755	AG|0.5755	AG|0.5755	AG|0.5755	AG|0.5755	AG|0.5755	AG|0.5755
RosBREED_snp_sweet_2_20618503	AG|0.9265	AA|0.9265	AA|0.9265	AA|0.9265	AA|0.9265	AG|0.9265	AG|0.9265	AG|0.9265	AG|0.9265	AG|0.9265	AG|0.9265	AG|0.9265
RosBREED_snp_sweet_2_20636823	GG|0.1914	GG|0.1914	GG|0.1914	GG|0.1914	GG|0.1914	GG|0.1914	GG|0.1914	GG|0.1914	GG|0.1914	GG|0.1914	GG|0.1914	GG|0.1914
RosBREED_snp_sweet_2_20694575	AG|0.8970	GG|0.8970	GG|0.8970	GG|0.8970	GG|0.8970	AA|0.8970	AG|0.8970	AG|0.8970	AG|0.8970	AG|0.8970	AG|0.8970	AG|0.8970
RosBREED_snp_sweet_2_20707861	AA|0.5335	AA|0.5335	AA|0.5335	AA|0.5335	AA|0.5335	AA|0.5335	AA|0.5335	AA|0.5335	AA|0.5335	AA|0.5335	AA|0.5335	AA|0.5335
RosBREED_snp_sweet_2_20724836	AG|0.9435	GG|0.9435	GG|0.9435	GG|0.9435	GG|0.9435	AG|0.9435	AG|0.9435	AG|0.9435	AG|0.9435	AG|0.9435	AG|0.9435	AG|0.9435
RosBREED_snp_sweet_2_20741565	AA|0.3482	AA|0.3482	AA|0.3482	AA|0.3482	AA|0.3482	AA|0.3482	AA|0.3482	AA|0.3482	AA|0.3482	AA|0.3482	AA|0.3482	AA|0.3482
RosBREED_snp_sweet_2_20758268	AA|0.9206	AA|0.9206	AA|0.9206	AA|0.9206	AA|0.9206	AA|0.9206	AA|0.9206	AA|0.9206	AA|0.9206	AA|0.9206	AA|0.9206	AA|0.9206
RosBREED_snp_sweet_2_20780832	AA|0.5321	AA|0.5321	AA|0.5321	AA|0.5321	AA|0.5321	AA|0.5321	AA|0.5321	AA|0.5306	AA|0.5321	AA|0.5321	AA|0.5321	AA|0.5321
RosBREED_snp_sweet_2_20799111	AA|0.2404	AA|0.2404	AA|0.2404	AA|0.2404	AA|0.2404	AA|0.2404	AA|0.2404	AA|0.2404	AA|0.2404	AA|0.2404	AA|0.2404	AA|0.2404
RosBREED_snp_sweet_2_20815756	AG|0.2934	AA|0.2934	AA|0.2934	AA|0.2934	AA|0.2934	AG|0.2934	AG|0.2934	AG|0.2934	AG|0.2934	AG|0.2934	AG|0.2934	AG|0.2934
RosBREED_snp_sweet_2_20834183	AA|0.8135	AA|0.8135	AA|0.8135	AA|0.8135	AA|0.8135	AA|0.7919	AA|0.7765	AA|0.7815	AA|0.7903	AA|0.7806	AA|0.7834	AA|0.7848
RosBREED_snp_sweet_2_20854653	GG|0.4912	GG|0.4912	GG|0.4912	GG|0.4912	GG|0.4912	GG|0.4912	GG|0.4912	GG|0.4912	GG|0.4912	GG|0.4912	GG|0.4912	GG|0.4912
RosBREED_snp_sweet_2_20867744	--|0.0000	--|0.0000	--|0.0000	--|0.0000	--|0.0000	--|0.0000	--|0.0000	--|0.0000	--|0.0000	--|0.0000	--|0.0000	--|0.0000
RosBREED_snp_sweet_2_20890785	CC|0.4392	CC|0.4392	CC|0.4392	CC|0.4392	CC|0.4392	CC|0.4392	CC|0.4392	CC|0.4392	CC|0.4392	CC|0.4392	CC|0.4392	CC|0.4392
RosBREED_snp_sweet_2_20925443	AA|0.9061	AA|0.9075	AA|0.9007	AA|0.9060	AA|0.8210	AG|0.9149	AA|0.7871	AA|0.8197	AA|0.6691	AA|0.8369	AA|0.8238	AA|0.5949
RosBREED_snp_sweet_2_20937520	GG|0.5335	GG|0.5335	GG|0.5335	GG|0.5335	GG|0.5335	GG|0.5335	GG|0.5335	GG|0.5335	GG|0.5335	--|0.0000	GG|0.5335	GG|0.5335
RosBREED_snp_sweet_2_20956465	GG|0.5484	GG|0.5484	GG|0.5484	GG|0.5484	GG|0.5484	GG|0.5484	GG|0.5484	GG|0.5484	GG|0.5484	GG|0.5484	GG|0.5484	GG|0.5484
RosBREED_snp_sweet_2_20979931	AA|0.8880	AA|0.8880	AA|0.8880	AA|0.8880	AA|0.8880	AA|0.8880	AA|0.8880	AA|0.8880	AA|0.8880	AA|0.8880	AA|0.8880	AA|0.8880
RosBREED_snp_sweet_2_21024835	AA|0.4873	AA|0.4873	AA|0.4873	AA|0.4873	AA|0.4873	AA|0.4873	AA|0.4873	AA|0.4873	AA|0.4873	AA|0.4873	AA|0.4873	AA|0.4873
RosBREED_snp_sweet_2_21063214	GG|0.5335	GG|0.5335	GG|0.5335	GG|0.5335	GG|0.5335	GG|0.5335	GG|0.5335	GG|0.5335	GG|0.5335	GG|0.5335	GG|0.5335	GG|0.5335
RosBREED_snp_sweet_2_21085886	--|0.0000	--|0.0000	--|0.0000	--|0.0000	--|0.0000	--|0.0000	--|0.0000	--|0.0000	--|0.0000	--|0.0000	--|0.0000	--|0.0000
RosBREED_snp_sweet_2_21151325	AA|0.4350	AA|0.4350	AA|0.4350	AA|0.4350	AA|0.4350	AA|0.4350	AA|0.4350	AA|0.4350	AA|0.4350	AA|0.4350	AA|0.4350	AA|0.4350
RosBREED_snp_sweet_2_21183989	AG|0.4237	AA|0.4237	AA|0.4237	AA|0.4237	AA|0.4237	AG|0.4237	AG|0.4237	AG|0.4237	AG|0.4237	GG|0.4237	AG|0.4237	AG|0.4237
RosBREED_snp_sweet_2_21232572	--|0.0000	--|0.0000	--|0.0000	--|0.0000	--|0.0000	--|0.0000	--|0.0000	--|0.0000	--|0.0000	--|0.0000	--|0.0000	--|0.0000
RosBREED_snp_sweet_2_21264736	AG|0.8582	GG|0.8582	GG|0.8582	GG|0.8582	GG|0.8582	AA|0.8582	AG|0.8582	AG|0.8582	AG|0.8582	AA|0.8554	AG|0.8582	AG|0.8582
RosBREED_snp_sweet_2_21304085	AA|0.4995	AA|0.5161	AA|0.5158	AA|0.5134	AA|0.5127	AA|0.3031	AA|0.5004	AA|0.4299	AA|0.3844	AA|0.2940	AA|0.4886	AA|0.4124
RosBREED_snp_sweet_2_21337681	AA|0.1865	AA|0.1865	AA|0.1865	AA|0.1865	AA|0.1865	AA|0.1865	AA|0.1865	AA|0.1865	AA|0.1865	AA|0.1865	AA|0.1865	AA|0.1865
RosBREED_snp_sweet_2_21392367	AC|0.3820	AC|0.3242	AC|0.3112	AC|0.2457	AC|0.3534	AC|0.3820	AC|0.3817	AC|0.3820	AC|0.3574	AC|0.3820	AC|0.3745	AC|0.3820
RosBREED_snp_sweet_2_21486683	CC|0.7227	AA|0.7227	AA|0.7227	AA|0.7227	AA|0.7227	CC|0.7227	AC|0.7227	AC|0.7227	AC|0.7227	CC|0.7227	CC|0.7227	CC|0.7227
RosBREED_snp_sweet_2_21503227	AG|0.6470	AA|0.7887	AA|0.7887	AA|0.7887	AA|0.7887	AG|0.7887	AG|0.7887	AG|0.7887	AG|0.7887	GG|0.7887	AG|0.5407	AG|0.5174
RosBREED_snp_sweet_2_21588616	AA|0.4946	AA|0.5130	AA|0.4687	AA|0.5122	AA|0.4554	AA|0.4229	AA|0.4566	AA|0.4260	AA|0.2782	AA|0.4384	AA|0.4439	AA|0.2630
RosBREED_snp_sweet_2_21638626	GG|0.2919	GG|0.2919	GG|0.2919	GG|0.2919	GG|0.2919	GG|0.2919	GG|0.2919	GG|0.2919	GG|0.2919	GG|0.2919	GG|0.2919	GG|0.2919
RosBREED_snp_sweet_2_21670225	GG|0.6674	GG|0.6674	GG|0.6674	GG|0.6674	GG|0.6674	GG|0.6674	GG|0.6674	GG|0.6674	GG|0.6674	GG|0.6674	GG|0.6674	GG|0.6674
RosBREED_snp_sweet_2_21721547	AA|0.3360	AA|0.3360	AA|0.3360	AA|0.3360	AA|0.3360	AA|0.3360	AA|0.3360	AA|0.3360	AA|0.3360	AA|0.3348	AA|0.3360	AA|0.3360
RosBREED_snp_sweet_2_21760909	GG|0.7583	GG|0.7583	GG|0.7583	GG|0.7583	GG|0.7583	GG|0.7583	GG|0.7583	GG|0.7583	GG|0.7583	GG|0.7583	GG|0.7583	GG|0.7583
RosBREED_snp_sweet_2_21814782	--|0.0000	AA|0.1525	AA|0.1525	AA|0.1525	AA|0.1525	AA|0.1523	AA|0.1525	AA|0.1525	AA|0.1525	--|0.0000	--|0.0000	--|0.0000
RosBREED_snp_sweet_2_21855540	AA|0.5180	AA|0.5180	AA|0.5180	AA|0.5180	AA|0.5180	AA|0.5180	AA|0.5180	AA|0.5180	AA|0.5180	AA|0.5180	AA|0.5180	AA|0.5180
RosBREED_snp_sweet_2_21876280	AA|0.3713	AA|0.3713	AA|0.3713	AA|0.3713	AA|0.3713	AA|0.3713	AA|0.3713	AA|0.3713	AA|0.3713	AA|0.3713	AA|0.3713	AA|0.3713
RosBREED_snp_sweet_2_21928187	--|0.0000	--|0.0000	--|0.0000	--|0.0000	--|0.0000	--|0.0000	--|0.0000	--|0.0000	--|0.0000	--|0.0000	--|0.0000	--|0.0000
RosBREED_snp_sweet_2_21965305	GG|0.8314	GG|0.8314	GG|0.8314	GG|0.8314	GG|0.8314	GG|0.8314	GG|0.8314	GG|0.8314	GG|0.8314	GG|0.8314	GG|0.8314	GG|0.8314
RosBREED_snp_sweet_2_22001737	GG|0.2722	GG|0.2722	GG|0.2722	GG|0.2722	GG|0.2722	GG|0.2722	GG|0.2722	GG|0.2722	GG|0.2722	GG|0.2722	GG|0.2722	GG|0.2722
RosBREED_snp_sweet_2_22056692	AA|0.2722	AA|0.2722	AA|0.2722	AA|0.2722	AA|0.2722	AA|0.2722	AA|0.2722	AA|0.2722	AA|0.2722	AA|0.2722	AA|0.2722	AA|0.2722
RosBREED_snp_sweet_2_22098283	AA|0.5243	AA|0.5243	AA|0.5243	AA|0.5243	AA|0.5243	AA|0.5243	AA|0.5243	AA|0.5243	AA|0.5243	AA|0.5243	AA|0.5243	AA|0.5243
RosBREED_snp_sweet_2_22154501	GG|0.4117	GG|0.4117	GG|0.4117	GG|0.4117	GG|0.4117	GG|0.4117	GG|0.4117	GG|0.4117	GG|0.4117	GG|0.4117	GG|0.4117	GG|0.4117
RosBREED_snp_sweet_2_22191163	AC|0.1786	--|0.0000	AC|0.2013	AC|0.2032	AC|0.2227	AC|0.2100	AC|0.2079	AC|0.3188	AC|0.2022	AC|0.2739	--|0.0000	AC|0.1591
RosBREED_snp_sweet_2_22220162	GG|0.5128	GG|0.5128	GG|0.5128	GG|0.5128	GG|0.5128	GG|0.5128	GG|0.5128	GG|0.5128	GG|0.5128	GG|0.5128	GG|0.5128	GG|0.5128
RosBREED_snp_sweet_2_22243550	GG|0.2317	GG|0.2317	GG|0.2210	GG|0.2317	GG|0.2317	GG|0.2317	GG|0.2317	GG|0.2317	GG|0.2317	GG|0.2317	GG|0.2317	GG|0.2317
RosBREED_snp_sweet_2_22276775	CC|0.4119	CC|0.4119	CC|0.4119	CC|0.4119	CC|0.4119	CC|0.4119	CC|0.4119	CC|0.4119	CC|0.4119	CC|0.4119	CC|0.4119	CC|0.4119
RosBREED_snp_sweet_2_22308860	AA|0.4051	AA|0.4051	AA|0.4051	AA|0.4051	AA|0.4051	AA|0.4051	AA|0.4051	AA|0.4051	AA|0.4051	AA|0.4051	AA|0.4051	AA|0.4051
RosBREED_snp_sweet_2_22337017	CC|0.4367	CC|0.4367	CC|0.4367	CC|0.4367	CC|0.4367	CC|0.4367	CC|0.4367	CC|0.4367	CC|0.4367	CC|0.4367	CC|0.4367	CC|0.4367
RosBREED_snp_sweet_2_22369282	CC|0.4102	CC|0.4102	CC|0.4102	CC|0.4102	CC|0.4102	CC|0.4102	CC|0.4102	CC|0.4102	CC|0.4102	CC|0.4102	CC|0.4102	CC|0.4102
RosBREED_snp_sweet_2_22396350	GG|0.3682	GG|0.3682	GG|0.3682	GG|0.3682	GG|0.3682	GG|0.3682	GG|0.3682	GG|0.3682	GG|0.3682	GG|0.3682	GG|0.3682	GG|0.3682
RosBREED_snp_sweet_2_22427655	AA|0.3510	AA|0.3510	AA|0.3510	AA|0.3510	AA|0.3510	AA|0.3510	AA|0.3510	AA|0.3510	AA|0.3510	AA|0.3510	AA|0.3510	AA|0.3510
RosBREED_snp_sweet_2_22459468	AA|0.3616	AA|0.3616	AA|0.3616	AA|0.3616	AA|0.3616	AA|0.3616	AA|0.3616	AA|0.3616	AA|0.3616	AA|0.3616	AA|0.3616	AA|0.3616
RosBREED_snp_sweet_2_22484486	GG|0.4845	GG|0.4845	GG|0.4845	GG|0.4845	GG|0.4845	GG|0.4845	GG|0.4845	GG|0.4845	GG|0.4845	GG|0.4845	GG|0.4845	GG|0.4845
RosBREED_snp_sweet_2_22515375	AA|0.5325	AA|0.5325	AA|0.5325	AA|0.5325	AA|0.5325	AA|0.5325	AA|0.5325	AA|0.5325	AA|0.5325	AA|0.5325	AA|0.5325	AA|0.5325
RosBREED_snp_sweet_2_22583662	AA|0.3706	AA|0.3706	AA|0.3706	AA|0.3706	AA|0.3702	AA|0.3689	AA|0.3160	AA|0.3706	AA|0.3371	AA|0.3492	AA|0.3706	AA|0.3618
RosBREED_snp_sweet_2_22607149	CC|0.4506	CC|0.4506	CC|0.4506	CC|0.4506	CC|0.4506	CC|0.4506	CC|0.4506	CC|0.4506	CC|0.4506	CC|0.4506	CC|0.4506	CC|0.4506
RosBREED_snp_sweet_2_22634320	AA|0.5000	AA|0.4947	AA|0.3943	AA|0.4899	AA|0.4109	AA|0.2842	AA|0.3286	AA|0.2909	AA|0.3403	AA|0.4572	AA|0.4591	AA|0.3860
RosBREED_snp_sweet_2_22664526	GG|0.4810	GG|0.4810	GG|0.4810	GG|0.4810	GG|0.4810	GG|0.4810	GG|0.4810	GG|0.4810	GG|0.4810	GG|0.4810	GG|0.4810	GG|0.4810
RosBREED_snp_sweet_2_22702917	CC|0.5170	CC|0.5170	CC|0.5170	CC|0.5170	CC|0.5170	CC|0.5170	CC|0.5170	CC|0.5170	CC|0.5170	CC|0.5170	CC|0.5170	CC|0.5170
RosBREED_snp_sweet_2_22731315	AA|0.5335	AA|0.5335	AA|0.5335	AA|0.5335	AA|0.5335	AA|0.5335	AA|0.5335	AA|0.5335	AA|0.5335	AA|0.5335	AA|0.5335	AA|0.5335
RosBREED_snp_sweet_2_22763311	AA|0.8799	GG|0.8799	GG|0.8799	GG|0.8799	GG|0.8799	AA|0.8799	AG|0.8799	AG|0.8799	AG|0.8799	AA|0.8799	AA|0.8799	AA|0.8799
RosBREED_snp_sweet_2_22787259	AA|0.5277	AA|0.5277	AA|0.5277	AA|0.5277	AA|0.5277	AA|0.5277	AA|0.5277	AA|0.5277	AA|0.5277	AA|0.5277	AA|0.5277	AA|0.5277
RosBREED_snp_sweet_2_22849699	AA|0.5161	AA|0.5161	AA|0.5161	AA|0.5161	AA|0.5161	AA|0.5161	AA|0.5161	AA|0.5161	AA|0.5161	AA|0.5161	AA|0.5161	AA|0.5161
RosBREED_snp_sweet_2_22906052	AA|0.4629	AA|0.4629	AA|0.4629	AA|0.4629	AA|0.4629	AA|0.4629	AA|0.4629	AA|0.4629	AA|0.4629	AA|0.4629	AA|0.4629	AA|0.4629
RosBREED_snp_sweet_2_22938800	AA|0.5136	AA|0.5136	AA|0.5136	AA|0.5136	AA|0.5136	AA|0.5136	AA|0.5136	AA|0.5136	AA|0.5136	AA|0.5136	AA|0.5136	AA|0.5136
RosBREED_snp_sweet_2_22971569	AA|0.3739	AA|0.3739	AA|0.3739	AA|0.3739	AA|0.3739	AA|0.3739	AA|0.3739	AA|0.3739	AA|0.3739	AA|0.3739	AA|0.3739	AA|0.3739
RosBREED_snp_sweet_2_22997620	AA|0.4874	AA|0.4874	AA|0.4874	AA|0.4874	AA|0.4874	AA|0.4874	AA|0.4874	AA|0.4874	AA|0.4874	AA|0.4874	AA|0.4874	AA|0.4874
RosBREED_snp_sweet_2_23034824	AA|0.4133	AA|0.4133	AA|0.4133	AA|0.4133	AA|0.4133	AA|0.4133	AA|0.4133	AA|0.4133	AA|0.4133	AA|0.4133	AA|0.4133	AA|0.4133
RosBREED_snp_sweet_2_23059730	GG|0.1775	GG|0.1775	GG|0.1775	GG|0.1775	GG|0.1775	GG|0.1775	GG|0.1775	GG|0.1775	GG|0.1775	GG|0.1775	GG|0.1775	GG|0.1775
RosBREED_snp_sweet_2_23097748	AA|0.3949	AA|0.3949	AA|0.3949	AA|0.3949	AA|0.3949	AA|0.3949	AA|0.3949	AA|0.3949	AA|0.3949	AA|0.3949	AA|0.3949	AA|0.3949
RosBREED_snp_sweet_2_23118342	AA|0.5033	AA|0.5033	AA|0.5033	AA|0.5033	AA|0.5033	AA|0.5033	AA|0.5033	AA|0.5033	AA|0.5033	AA|0.5033	AA|0.5033	AA|0.5033
RosBREED_snp_sweet_2_23147465	CC|0.4724	CC|0.4724	CC|0.4724	CC|0.4724	CC|0.4724	CC|0.4724	CC|0.4724	CC|0.4724	CC|0.4724	CC|0.4724	CC|0.4724	CC|0.4724
RosBREED_snp_sweet_2_23183269	AA|0.5409	AA|0.5409	AA|0.5409	AA|0.5409	AA|0.5409	AA|0.5409	AA|0.5409	AA|0.5409	AA|0.5409	AA|0.5409	AA|0.5409	AA|0.5409
RosBREED_snp_sweet_2_23206727	AA|0.4462	AA|0.4462	AA|0.4462	AA|0.4462	AA|0.4462	AA|0.4462	AA|0.4462	AA|0.4462	AA|0.4462	AA|0.4462	AA|0.4462	AA|0.4462
RosBREED_snp_sweet_2_23234792	GG|0.5422	GG|0.5422	GG|0.5422	GG|0.5422	GG|0.5422	GG|0.5422	GG|0.5422	GG|0.5422	GG|0.5422	GG|0.5422	GG|0.5422	GG|0.5422
RosBREED_snp_sweet_2_23267231	CC|0.5255	CC|0.5255	CC|0.5255	CC|0.5255	CC|0.5255	CC|0.5255	CC|0.5255	CC|0.5255	CC|0.5255	CC|0.5255	CC|0.5255	CC|0.5255
RosBREED_snp_sweet_2_23301793	CC|0.5335	CC|0.5335	CC|0.5335	CC|0.5335	CC|0.5335	CC|0.5335	CC|0.5335	CC|0.5335	CC|0.5335	CC|0.5335	CC|0.5335	CC|0.5335
RosBREED_snp_sweet_2_23331142	GG|0.8549	AA|0.8549	AA|0.8549	AA|0.8549	AA|0.8549	GG|0.8549	AG|0.8549	AG|0.8549	AG|0.8549	GG|0.8549	GG|0.8549	GG|0.8549
RosBREED_snp_sweet_2_23357240	AA|0.5275	AA|0.5275	AA|0.5275	AA|0.5275	AA|0.5275	AA|0.5275	AA|0.5275	AA|0.5275	AA|0.5275	AA|0.5275	AA|0.5275	AA|0.5275
RosBREED_snp_sweet_2_23388838	AG|0.9327	GG|0.9327	GG|0.9327	GG|0.9327	GG|0.9327	AG|0.9327	AG|0.9327	AG|0.9327	AG|0.9327	AA|0.9327	AG|0.9327	AG|0.9327
RosBREED_snp_sweet_2_23414368	AC|0.8983	AA|0.8983	AA|0.8983	AA|0.8983	AA|0.8983	AC|0.8983	AC|0.8975	AC|0.8983	AC|0.8981	CC|0.8983	AC|0.8983	AC|0.8983
RosBREED_snp_sweet_2_23443484	AA|0.4814	AA|0.4814	AA|0.4814	AA|0.4814	AA|0.4814	AA|0.4814	AA|0.4814	AA|0.4814	AA|0.4814	AA|0.4814	AA|0.4814	AA|0.4814
RosBREED_snp_sweet_2_23474625	GG|0.4128	GG|0.4128	GG|0.4128	GG|0.4128	GG|0.4128	GG|0.4128	GG|0.4128	GG|0.4128	GG|0.4128	GG|0.4128	GG|0.4128	GG|0.4128
RosBREED_snp_sweet_2_23507712	AA|0.8438	AA|0.8438	AA|0.8438	AA|0.8438	AA|0.8438	AA|0.8438	AA|0.8438	AA|0.8438	AA|0.8438	AA|0.8438	AA|0.8438	AA|0.8438
RosBREED_snp_sweet_2_23534688	GG|0.4414	GG|0.4414	GG|0.4414	GG|0.4414	GG|0.4414	GG|0.4414	GG|0.4414	GG|0.4414	GG|0.4414	GG|0.4414	GG|0.4414	GG|0.4414
RosBREED_snp_sweet_2_23566376	AA|0.4030	AA|0.4030	AA|0.4030	AA|0.4030	AA|0.4030	AA|0.4030	AA|0.4030	AA|0.4030	AA|0.4030	AA|0.4030	AA|0.4030	AA|0.4030
RosBREED_snp_sweet_2_23602708	AG|0.9020	AA|0.9020	AA|0.9020	AA|0.9020	AA|0.9020	AA|0.9020	AA|0.9020	AA|0.9020	AA|0.9020	AA|0.9020	AG|0.9020	AG|0.9020
RosBREED_snp_sweet_2_23626096	AA|0.5012	AA|0.5012	AA|0.5012	AA|0.5012	AA|0.5012	AA|0.5012	AA|0.5012	AA|0.5012	AA|0.5012	AA|0.5012	AA|0.5012	AA|0.5012
RosBREED_snp_sweet_2_23656066	AA|0.3986	AA|0.3986	AA|0.3986	AA|0.3986	AA|0.3986	AA|0.3986	AA|0.3986	AA|0.3986	AA|0.3986	AA|0.3986	AA|0.3986	AA|0.3986
RosBREED_snp_sweet_2_23677256	GG|0.5189	GG|0.5189	GG|0.5189	GG|0.5189	GG|0.5189	GG|0.5189	GG|0.5189	GG|0.5189	GG|0.5189	GG|0.5189	GG|0.5189	GG|0.5189
RosBREED_snp_sweet_2_23707059	AA|0.4927	AA|0.4927	AA|0.4927	AA|0.4927	AA|0.4927	AA|0.4927	AA|0.4927	AA|0.4927	AA|0.4927	AA|0.4927	AA|0.4927	AA|0.4927
RosBREED_snp_sweet_2_23744709	AA|0.3858	AA|0.3858	AA|0.3858	AA|0.3858	AA|0.3858	AA|0.3858	AA|0.3858	AA|0.3858	AA|0.3858	AA|0.3858	AA|0.3858	AA|0.3858
RosBREED_snp_sweet_2_23778934	AA|0.4976	AA|0.4976	AA|0.4976	AA|0.4976	AA|0.4976	AA|0.4976	AA|0.4976	AA|0.4976	AA|0.4976	AA|0.4976	AA|0.4976	AA|0.4976
RosBREED_snp_sweet_2_23843142	AG|0.9076	AA|0.9076	AA|0.9076	AA|0.9076	AA|0.9076	GG|0.9076	AG|0.9076	AG|0.9076	AG|0.9076	GG|0.9076	AG|0.9076	AG|0.9076
RosBREED_snp_sweet_2_23864028	AG|0.9170	GG|0.9170	GG|0.9170	GG|0.9170	GG|0.9170	AG|0.9170	AG|0.9170	AG|0.9170	AG|0.9170	AA|0.9170	AG|0.9170	AG|0.9170
RosBREED_snp_sweet_2_23891054	AC|0.9321	AA|0.9321	AA|0.9321	AA|0.9321	AA|0.9321	CC|0.9321	AC|0.9321	AC|0.9321	AC|0.9321	CC|0.9321	AC|0.9321	AC|0.9321
RosBREED_snp_sweet_2_23936965	AA|0.7269	AA|0.7269	AA|0.7269	AA|0.7269	AA|0.7269	AA|0.7269	AA|0.7269	AA|0.7269	AA|0.7269	AA|0.7269	AA|0.7269	AA|0.7269
RosBREED_snp_sweet_2_23950822	AA|0.4963	AA|0.4963	AA|0.4963	AA|0.4963	AA|0.4963	AA|0.4963	AA|0.4963	AA|0.4963	AA|0.4963	AA|0.4963	AA|0.4963	AA|0.4963
RosBREED_snp_sweet_2_23994514	AA|0.5027	AA|0.5027	AA|0.5027	AA|0.5027	AA|0.5027	AA|0.5027	AA|0.5027	AA|0.5027	AA|0.5027	AA|0.5027	AA|0.5027	AA|0.5027
RosBREED_snp_sweet_2_24013355	GG|0.8507	GG|0.8507	GG|0.8507	GG|0.8507	GG|0.8507	GG|0.8507	GG|0.8507	GG|0.8507	GG|0.8507	GG|0.8507	GG|0.8507	GG|0.8507
RosBREED_snp_sweet_2_24033313	AG|0.7701	GG|0.7701	GG|0.7701	GG|0.7701	GG|0.7701	AG|0.7701	AG|0.7701	AG|0.7701	AG|0.7701	AA|0.7701	AG|0.7701	AG|0.7701
RosBREED_snp_sweet_2_24077932	--|0.0000	--|0.0000	--|0.0000	--|0.0000	--|0.0000	--|0.0000	--|0.0000	--|0.0000	--|0.0000	--|0.0000	--|0.0000	--|0.0000
RosBREED_snp_sweet_2_24131520	GG|0.9414	GG|0.9414	GG|0.9414	GG|0.9414	GG|0.9414	AG|0.9414	GG|0.9414	GG|0.9414	GG|0.9414	GG|0.9414	GG|0.9414	GG|0.9414
RosBREED_snp_sweet_2_24170896	GG|0.5191	GG|0.5191	GG|0.5191	GG|0.5191	GG|0.5191	GG|0.5191	GG|0.5191	GG|0.5191	GG|0.5191	GG|0.5191	GG|0.5191	GG|0.5191
RosBREED_snp_sweet_2_24195483	AA|0.1782	AA|0.1782	AA|0.1782	AA|0.1782	AA|0.1782	AA|0.1782	AA|0.1782	AA|0.1782	AA|0.1782	AA|0.1782	AA|0.1782	AA|0.1782
RosBREED_snp_sweet_2_24232655	AA|0.5128	AA|0.5128	AA|0.5128	AA|0.5128	AA|0.5128	AA|0.5128	AA|0.5128	AA|0.5128	AA|0.5128	AA|0.5128	AA|0.5128	AA|0.5128
RosBREED_snp_sweet_2_24257448	AA|0.5016	AA|0.5192	AA|0.5177	AA|0.5192	AA|0.4726	AA|0.3986	AA|0.5056	AA|0.4231	AA|0.4773	AA|0.3431	AA|0.4582	AA|0.4861
RosBREED_snp_sweet_2_24290859	GG|0.4016	GG|0.4016	GG|0.4016	GG|0.4016	GG|0.4016	GG|0.4016	GG|0.4016	GG|0.4016	GG|0.4016	GG|0.4016	GG|0.4016	GG|0.4016
RosBREED_snp_sweet_2_24314510	GG|0.5228	GG|0.5228	GG|0.5228	GG|0.5228	GG|0.5228	GG|0.5228	GG|0.5228	GG|0.5228	GG|0.5228	GG|0.5228	GG|0.5228	GG|0.5228
RosBREED_snp_sweet_2_24338009	AA|0.3186	AA|0.3186	AA|0.3186	AA|0.3186	AA|0.3186	AA|0.3186	AA|0.3186	AA|0.3186	AA|0.3186	AA|0.3186	AA|0.3186	AA|0.3186
RosBREED_snp_sweet_2_24376028	GG|0.3769	GG|0.3769	GG|0.3769	GG|0.3769	GG|0.3769	GG|0.3769	GG|0.3769	GG|0.3769	GG|0.3769	GG|0.3769	GG|0.3769	GG|0.3769
RosBREED_snp_sweet_2_24433474	AA|0.4709	AA|0.4709	AA|0.4709	AA|0.4709	AA|0.4709	AA|0.4709	AA|0.4709	AA|0.4709	AA|0.4709	AA|0.4709	AA|0.4709	AA|0.4709
RosBREED_snp_sweet_2_24467053	AA|0.5106	AA|0.5106	AA|0.5106	AA|0.5106	AA|0.5106	AA|0.5106	AA|0.5106	AA|0.5106	AA|0.5106	AA|0.5106	AA|0.5106	AA|0.5106
RosBREED_snp_sweet_2_24491772	AA|0.5039	AA|0.5039	AA|0.5039	AA|0.5039	AA|0.5039	AA|0.5039	AA|0.5039	AA|0.5039	AA|0.5039	AA|0.5039	AA|0.5039	AA|0.5039
RosBREED_snp_sweet_2_24536908	GG|0.8078	GG|0.8078	GG|0.8078	GG|0.8078	GG|0.8078	GG|0.8078	GG|0.8078	GG|0.8078	GG|0.8078	GG|0.8078	GG|0.8078	GG|0.8078
RosBREED_snp_sweet_2_24555491	AG|0.8356	AA|0.8356	AA|0.8356	AA|0.8356	AA|0.8356	AG|0.8356	AG|0.8356	AG|0.8356	AG|0.8356	GG|0.8356	AG|0.8356	AG|0.8356
RosBREED_snp_sweet_2_24624179	AG|0.9363	AA|0.9363	AA|0.9363	AA|0.9363	AA|0.9363	AG|0.9363	AG|0.9363	AG|0.9363	AG|0.9363	GG|0.9363	AG|0.9363	AG|0.9363
RosBREED_snp_sweet_2_24645611	AG|0.7401	AG|0.7401	AG|0.7401	AG|0.7401	AG|0.7401	AG|0.7401	AG|0.7401	AG|0.7401	AG|0.7401	AA|0.7401	AG|0.7401	AG|0.7401
RosBREED_snp_sweet_2_24707507	AA|0.3726	AA|0.3726	AA|0.3726	AA|0.3726	AA|0.3726	AA|0.3726	AA|0.3726	AA|0.3726	AA|0.3726	AA|0.3726	AA|0.3726	AA|0.3726
RosBREED_snp_sweet_2_24733710	AA|0.4200	AA|0.4200	AA|0.4200	AA|0.4200	AA|0.4200	AA|0.4200	AA|0.4200	AA|0.4200	AA|0.4200	AA|0.4200	AA|0.4200	AA|0.4200
RosBREED_snp_sweet_2_24770915	AA|0.3236	AA|0.3236	AA|0.3236	AA|0.3236	AA|0.3236	AA|0.3236	AA|0.3236	AA|0.3236	AA|0.3236	AA|0.3236	AA|0.3236	AA|0.3236
RosBREED_snp_sweet_2_24798062	--|0.0000	--|0.0000	--|0.0000	--|0.0000	--|0.0000	--|0.0000	--|0.0000	--|0.0000	--|0.0000	--|0.0000	--|0.0000	--|0.0000
RosBREED_snp_sweet_2_24821249	CC|0.4308	CC|0.4308	CC|0.4308	CC|0.4308	CC|0.4308	CC|0.4308	CC|0.4308	CC|0.4308	CC|0.4308	CC|0.4308	CC|0.4308	CC|0.4308
RosBREED_snp_sweet_2_24856171	AA|0.3216	AA|0.3216	AA|0.3216	AA|0.3216	AA|0.3216	AA|0.3216	AA|0.3216	AA|0.3216	AA|0.3216	AA|0.3216	AA|0.3216	AA|0.3216
RosBREED_snp_sweet_2_24888317	AA|0.4175	AA|0.4175	AA|0.4175	AA|0.4175	AA|0.4175	AA|0.4175	AA|0.4175	AA|0.4175	AA|0.4175	AA|0.4175	AA|0.4175	AA|0.4175
RosBREED_snp_sweet_2_24916918	GG|0.4816	GG|0.4816	GG|0.4816	GG|0.4816	GG|0.4816	GG|0.4816	GG|0.4816	GG|0.4816	GG|0.4816	GG|0.4816	GG|0.4816	GG|0.4816
RosBREED_snp_sweet_2_24946685	AA|0.3121	AA|0.3121	AA|0.3121	AA|0.3121	AA|0.3121	AA|0.3121	AA|0.3121	AA|0.3121	AA|0.3121	AA|0.3121	AA|0.3121	AA|0.3121
RosBREED_snp_sweet_2_25004410	AC|0.6791	AA|0.6791	AA|0.6791	AA|0.6791	AA|0.6791	AC|0.6791	AA|0.6791	AA|0.6791	AA|0.6791	AA|0.6791	AC|0.6791	AC|0.6791
RosBREED_snp_sweet_2_25030912	GG|0.5001	GG|0.5001	GG|0.5001	GG|0.5001	GG|0.5001	GG|0.5001	GG|0.5001	GG|0.5001	GG|0.5001	GG|0.5001	GG|0.5001	GG|0.5001
RosBREED_snp_sweet_2_25062391	CC|0.5041	CC|0.5041	CC|0.5041	CC|0.5041	CC|0.5041	CC|0.5041	CC|0.5041	CC|0.5041	CC|0.5041	CC|0.5041	CC|0.5041	CC|0.5041
RosBREED_snp_sweet_2_25094581	AA|0.2467	AA|0.2467	AA|0.2467	AA|0.2467	AA|0.2467	AA|0.2467	AA|0.2467	AA|0.2467	AA|0.2467	AA|0.2467	AA|0.2467	AA|0.2467
RosBREED_snp_sweet_2_25131848	--|0.0000	--|0.0000	--|0.0000	--|0.0000	--|0.0000	--|0.0000	--|0.0000	--|0.0000	--|0.0000	--|0.0000	--|0.0000	--|0.0000
RosBREED_snp_sweet_2_25154477	GG|0.1628	GG|0.1628	GG|0.1628	GG|0.1628	GG|0.1628	GG|0.1628	GG|0.1628	GG|0.1628	GG|0.1628	GG|0.1628	GG|0.1628	GG|0.1628
RosBREED_snp_sweet_2_25180178	AA|0.5021	AA|0.5021	AA|0.5021	AA|0.5021	AA|0.5021	AA|0.5021	AA|0.5021	AA|0.5021	AA|0.5021	AA|0.5021	AA|0.5021	AA|0.5021
RosBREED_snp_sweet_2_25257885	CC|0.4806	CC|0.4806	CC|0.4806	CC|0.4806	CC|0.4806	CC|0.4806	CC|0.4806	CC|0.4806	CC|0.4806	CC|0.4806	CC|0.4806	CC|0.4806
RosBREED_snp_sweet_2_25275751	GG|0.5334	GG|0.5334	GG|0.5334	GG|0.5334	GG|0.5334	GG|0.5334	GG|0.5334	GG|0.5334	GG|0.5334	GG|0.5334	GG|0.5334	GG|0.5334
RosBREED_snp_sweet_2_25304805	GG|0.5177	GG|0.5177	GG|0.5177	GG|0.5177	GG|0.5177	GG|0.5177	GG|0.5177	GG|0.5177	GG|0.5177	GG|0.5177	GG|0.5177	GG|0.5177
RosBREED_snp_sweet_2_25339982	AA|0.4750	AA|0.4750	AA|0.4750	AA|0.4750	AA|0.4750	AA|0.4750	AA|0.4750	AA|0.4750	AA|0.4750	AA|0.4750	AA|0.4750	AA|0.4750
RosBREED_snp_sweet_2_25365044	AA|0.4273	AA|0.4273	AA|0.4273	AA|0.4273	AA|0.4273	AA|0.4273	AA|0.4273	AA|0.4273	AA|0.4273	AA|0.4273	AA|0.4273	AA|0.4273
RosBREED_snp_sweet_2_25398232	AA|0.5335	AA|0.5335	AA|0.5335	AA|0.5335	AA|0.5335	AA|0.5335	AA|0.5335	AA|0.5335	AA|0.5335	AA|0.5335	AA|0.5335	AA|0.5335
RosBREED_snp_sweet_2_25415593	AA|0.4200	AA|0.4200	AA|0.4200	AA|0.4200	AA|0.4200	AA|0.4200	AA|0.4200	AA|0.4200	AA|0.4197	AA|0.4200	AA|0.4200	AA|0.4200
RosBREED_snp_sweet_2_25467095	GG|0.5335	GG|0.5335	GG|0.5335	GG|0.5335	GG|0.5335	GG|0.5335	GG|0.5335	GG|0.5335	GG|0.5335	GG|0.5335	GG|0.5335	GG|0.5335
RosBREED_snp_sweet_2_25483050	AA|0.4594	AA|0.4594	AA|0.4594	AA|0.4594	AA|0.4594	AA|0.4594	AA|0.4594	AA|0.4594	AA|0.4594	AA|0.4594	AA|0.4594	AA|0.4594
RosBREED_snp_sweet_2_25512709	AG|0.9174	GG|0.9174	GG|0.9174	GG|0.9174	GG|0.9174	AG|0.9174	GG|0.9174	GG|0.9174	GG|0.9174	AG|0.9174	AG|0.9174	AG|0.9174
RosBREED_snp_sweet_2_25543726	GG|0.1928	GG|0.1928	GG|0.1928	GG|0.1928	GG|0.1928	GG|0.1928	GG|0.1928	GG|0.1928	GG|0.1928	GG|0.1928	GG|0.1928	GG|0.1928
RosBREED_snp_sweet_2_25563110	CC|0.4277	CC|0.4277	CC|0.4277	CC|0.4277	CC|0.4277	CC|0.4277	CC|0.4277	CC|0.4277	CC|0.4277	CC|0.4277	CC|0.4277	CC|0.4277
RosBREED_snp_sweet_2_25603947	CC|0.2074	CC|0.2074	CC|0.2074	CC|0.2074	CC|0.2074	CC|0.2074	CC|0.2074	CC|0.2074	CC|0.2074	CC|0.2074	CC|0.2074	CC|0.2074
RosBREED_snp_sweet_2_25633209	AA|0.5157	AA|0.5157	AA|0.5157	AA|0.5157	AA|0.5157	AA|0.5157	AA|0.5157	AA|0.5157	AA|0.5157	AA|0.5157	AA|0.5157	AA|0.5157
RosBREED_snp_sweet_2_25666699	AA|0.4537	AA|0.4537	AA|0.4537	AA|0.4537	AA|0.4537	AA|0.4537	AA|0.4537	AA|0.4537	AA|0.4537	AA|0.4537	AA|0.4537	AA|0.4537
RosBREED_snp_sweet_2_25684047	GG|0.4095	GG|0.4095	GG|0.4095	GG|0.4095	GG|0.4095	GG|0.4095	GG|0.4095	GG|0.4095	GG|0.4095	GG|0.4095	GG|0.4095	GG|0.4095
RosBREED_snp_sweet_2_25715191	AA|0.4724	AA|0.4724	AA|0.4724	AA|0.4724	AA|0.4724	AA|0.4724	AA|0.4724	AA|0.4724	AA|0.4724	AA|0.4724	AA|0.4724	AA|0.4724
RosBREED_snp_sweet_2_25752164	GG|0.4763	GG|0.4763	GG|0.4763	GG|0.4763	GG|0.4763	GG|0.4763	GG|0.4763	GG|0.4763	GG|0.4763	GG|0.4763	GG|0.4763	GG|0.4763
RosBREED_snp_sweet_2_25783048	AA|0.5176	AA|0.5176	AA|0.5176	AA|0.5176	AA|0.5176	AA|0.5176	AA|0.5176	AA|0.5176	AA|0.5176	AA|0.5176	AA|0.5176	AA|0.5176
RosBREED_snp_sweet_2_25813283	AG|0.7551	AG|0.7551	AG|0.7551	AG|0.7551	AG|0.7551	AG|0.7551	AG|0.7551	AG|0.7551	AG|0.7551	AG|0.7551	AG|0.7551	AG|0.7551
RosBREED_snp_sweet_2_25843182	AA|0.4534	AA|0.4534	AA|0.4534	AA|0.4534	AA|0.4534	AA|0.4534	AA|0.4534	AA|0.4534	AA|0.4534	AA|0.4534	AA|0.4534	AA|0.4534
RosBREED_snp_sweet_2_25872078	CC|0.5002	CC|0.5002	CC|0.5002	CC|0.5002	CC|0.5002	CC|0.5002	CC|0.5002	CC|0.5002	CC|0.5002	CC|0.5002	CC|0.5002	CC|0.5002
RosBREED_snp_sweet_2_25904150	GG|0.5200	GG|0.5200	GG|0.5200	GG|0.5200	GG|0.5200	GG|0.5200	GG|0.5200	GG|0.5200	GG|0.5200	GG|0.5200	GG|0.5200	GG|0.5200
RosBREED_snp_sweet_2_25929683	AA|0.4673	AA|0.4673	AA|0.4673	AA|0.4673	AA|0.4673	AA|0.4673	AA|0.4673	AA|0.4673	AA|0.4673	AA|0.4673	AA|0.4673	AA|0.4673
RosBREED_snp_sweet_2_25963247	AA|0.3273	AA|0.3273	AA|0.3273	AA|0.3273	AA|0.3273	AA|0.3273	AA|0.3273	AA|0.3273	AA|0.3273	AA|0.3273	AA|0.3273	AA|0.3273
RosBREED_snp_sweet_2_25980153	GG|0.5422	GG|0.5351	GG|0.5410	GG|0.5422	GG|0.5422	GG|0.5422	GG|0.5400	GG|0.5422	GG|0.5422	GG|0.5290	GG|0.5422	GG|0.5422
RosBREED_snp_sweet_2_26021010	AC|0.9248	AC|0.9248	AC|0.9248	AC|0.9248	AC|0.9248	AC|0.9248	AC|0.9248	AC|0.9248	AC|0.9248	AC|0.9248	AC|0.9248	AC|0.9248
RosBREED_snp_sweet_2_26049219	AA|0.4970	AA|0.4970	AA|0.4970	AA|0.4970	AA|0.4970	AA|0.4970	AA|0.4970	AA|0.4970	AA|0.4970	AA|0.4970	AA|0.4970	AA|0.4970
RosBREED_snp_sweet_2_26078689	AA|0.4737	AA|0.4737	AA|0.4737	AA|0.4737	AA|0.4737	AA|0.4737	AA|0.4737	AA|0.4737	AA|0.4737	AA|0.4737	AA|0.4737	AA|0.4737
RosBREED_snp_sweet_2_26105493	GG|0.4526	GG|0.4526	GG|0.4526	GG|0.4526	GG|0.4526	GG|0.4526	GG|0.4526	GG|0.4526	GG|0.4526	GG|0.4526	GG|0.4526	GG|0.4526
RosBREED_snp_sweet_2_26134708	--|0.0000	--|0.0000	--|0.0000	--|0.0000	--|0.0000	--|0.0000	--|0.0000	--|0.0000	--|0.0000	--|0.0000	--|0.0000	--|0.0000
RosBREED_snp_sweet_2_26173209	GG|0.4996	GG|0.4996	GG|0.4996	GG|0.4996	GG|0.4996	GG|0.4996	GG|0.4996	GG|0.4996	GG|0.4996	GG|0.4996	GG|0.4996	GG|0.4996
RosBREED_snp_sweet_2_26196653	GG|0.9668	GG|0.9668	GG|0.9668	GG|0.9668	GG|0.9668	GG|0.9668	GG|0.9668	GG|0.9668	GG|0.9668	GG|0.9668	GG|0.9668	GG|0.9668
RosBREED_snp_sweet_2_26237047	AA|0.4566	AA|0.4947	AA|0.5169	AA|0.4934	AA|0.4180	AA|0.2867	AA|0.4030	AA|0.3797	AA|0.2311	AA|0.3584	AA|0.4261	AA|0.2997
RosBREED_snp_sweet_2_26262234	CC|0.4128	CC|0.4128	CC|0.4128	CC|0.4128	CC|0.4128	CC|0.4128	CC|0.4128	CC|0.4128	CC|0.4128	CC|0.4128	CC|0.4128	CC|0.4128
RosBREED_snp_sweet_2_26319464	GG|0.5425	GG|0.5425	GG|0.5425	GG|0.5425	GG|0.5425	GG|0.5425	GG|0.5425	GG|0.5425	GG|0.5425	GG|0.5425	GG|0.5425	GG|0.5425
RosBREED_snp_sweet_2_26354718	AA|0.3645	AA|0.3645	AA|0.3645	AA|0.3645	AA|0.3645	AA|0.3645	AA|0.3645	AA|0.3645	AA|0.3645	AA|0.3645	AA|0.3645	AA|0.3645
RosBREED_snp_sweet_2_26412463	AA|0.4956	AA|0.4956	AA|0.4956	AA|0.4956	AA|0.4956	AA|0.4956	AA|0.4956	AA|0.4956	AA|0.4956	AA|0.4956	AA|0.4956	AA|0.4956
RosBREED_snp_sweet_2_26451036	--|0.0000	--|0.0000	--|0.0000	--|0.0000	--|0.0000	--|0.0000	--|0.0000	--|0.0000	--|0.0000	--|0.0000	--|0.0000	--|0.0000
RosBREED_snp_sweet_2_26499668	AA|0.3147	AA|0.3147	AA|0.3147	AA|0.3147	AA|0.3147	AA|0.3147	AA|0.3147	AA|0.3147	AA|0.3147	AA|0.3147	AA|0.3147	AA|0.3147
RosBREED_snp_sweet_2_26559510	AA|0.5000	AA|0.5000	AA|0.5000	AA|0.5000	AA|0.5000	AA|0.5000	AA|0.5000	AA|0.5000	AA|0.5000	AA|0.5000	AA|0.5000	AA|0.5000
RosBREED_snp_sweet_2_26603989	AA|0.4673	AA|0.4673	AA|0.4673	AA|0.4673	AA|0.4673	AA|0.4583	AA|0.4673	AA|0.4220	AA|0.4042	AA|0.4616	AA|0.4427	AA|0.3596
RosBREED_snp_sweet_2_26640380	AA|0.4003	AA|0.4003	AA|0.4003	AA|0.4003	AA|0.4003	AA|0.4003	AA|0.4003	AA|0.4003	AA|0.4003	AA|0.4003	AA|0.4003	AA|0.4003
RosBREED_snp_sweet_3_00069564	GG|0.4405	GG|0.4405	GG|0.4405	GG|0.4405	GG|0.4405	GG|0.4405	GG|0.4405	GG|0.4405	GG|0.4405	GG|0.4405	GG|0.4405	GG|0.4405
RosBREED_snp_sweet_3_00193994	GG|0.7718	GG|0.7718	GG|0.7718	GG|0.7718	GG|0.7718	GG|0.7718	GG|0.7718	GG|0.7718	GG|0.7718	GG|0.7718	AG|0.7718	AG|0.7718
RosBREED_snp_sweet_3_00228413	AC|0.8439	CC|0.8439	CC|0.8439	CC|0.8439	CC|0.8439	CC|0.8439	CC|0.8439	CC|0.8439	AC|0.8439	AC|0.8439	AC|0.8439	AC|0.8439
RosBREED_snp_sweet_3_00311266	AA|0.9223	AA|0.9223	AA|0.9223	AA|0.9223	AA|0.9223	AA|0.9223	AA|0.9223	AA|0.9223	AA|0.9223	AA|0.9223	AA|0.9223	AA|0.9223
RosBREED_snp_sweet_3_00387414	AG|0.6262	GG|0.5472	GG|0.2508	GG|0.5555	GG|0.4605	AG|0.6262	GG|0.3951	GG|0.3830	AG|0.6262	AG|0.6262	AG|0.6262	AG|0.6262
RosBREED_snp_sweet_3_00461607	GG|0.5047	GG|0.5047	GG|0.5047	GG|0.5047	GG|0.5047	GG|0.5047	GG|0.5047	GG|0.5047	GG|0.5047	GG|0.5047	GG|0.5047	GG|0.5047
RosBREED_snp_sweet_3_00511746	AA|0.4390	AA|0.4390	AA|0.4390	AA|0.4390	AA|0.4390	AA|0.4390	AA|0.4390	AA|0.4390	AA|0.4390	AA|0.4390	AA|0.4390	AA|0.4390
RosBREED_snp_sweet_3_00635021	AG|0.9099	GG|0.9099	GG|0.9099	GG|0.9099	GG|0.9099	AG|0.9099	GG|0.9099	GG|0.9099	AG|0.9099	AG|0.9099	AG|0.9099	AG|0.9099
RosBREED_snp_sweet_3_00684534	--|0.0000	--|0.0000	--|0.0000	--|0.0000	--|0.0000	--|0.0000	--|0.0000	--|0.0000	--|0.0000	--|0.0000	--|0.0000	--|0.0000
RosBREED_snp_sweet_3_00791202	AA|0.5085	AA|0.5085	AA|0.5085	AA|0.5085	AA|0.5085	AA|0.5085	AA|0.5085	AA|0.5085	AA|0.5085	AA|0.5085	AA|0.5085	AA|0.5085
RosBREED_snp_sweet_3_00860078	AA|0.5335	AA|0.5335	AA|0.5335	AA|0.5335	AA|0.5335	AA|0.5335	AA|0.5335	AA|0.5335	AA|0.5335	AA|0.5335	AA|0.5335	AA|0.5335
RosBREED_snp_sweet_3_00939852	--|0.0000	--|0.0000	--|0.0000	--|0.0000	--|0.0000	--|0.0000	--|0.0000	--|0.0000	--|0.0000	--|0.0000	--|0.0000	--|0.0000
RosBREED_snp_sweet_3_01008652	AG|0.6790	AG|0.6790	AG|0.6790	AG|0.6790	AG|0.6790	GG|0.6790	AG|0.6790	AG|0.6790	GG|0.6790	GG|0.6790	AG|0.6790	AG|0.6790
RosBREED_snp_sweet_3_01113677	AA|0.5331	AA|0.5331	AA|0.5331	AA|0.5331	AA|0.5331	AA|0.5331	AA|0.5331	AA|0.5331	AA|0.5331	AA|0.5331	AA|0.5331	AA|0.5331
RosBREED_snp_sweet_3_01174681	AG|0.8713	GG|0.8713	GG|0.8713	GG|0.8713	GG|0.8713	AG|0.8713	GG|0.8713	GG|0.8713	AG|0.8713	AG|0.8713	AA|0.8323	AA|0.7188
RosBREED_snp_sweet_3_01257143	AG|0.9175	AA|0.9175	AA|0.9175	AA|0.9175	AA|0.9175	AG|0.9175	AA|0.9175	AA|0.9175	AG|0.9175	AG|0.9175	GG|0.9175	GG|0.9175
RosBREED_snp_sweet_3_01331605	AA|0.2722	AA|0.2722	AA|0.2722	AA|0.2722	AA|0.2722	AA|0.2722	AA|0.2722	AA|0.2722	AA|0.2722	AA|0.2722	AA|0.2722	AA|0.2722
RosBREED_snp_sweet_3_01414476	AA|0.3563	AA|0.3563	AA|0.3563	AA|0.3563	AA|0.3563	AA|0.3563	AA|0.3563	AA|0.3563	AA|0.3563	AA|0.3563	AA|0.3563	AA|0.3563
RosBREED_snp_sweet_3_01439124	CC|0.3600	CC|0.3600	CC|0.3600	CC|0.3600	CC|0.3600	CC|0.3600	CC|0.3600	CC|0.3600	CC|0.3600	CC|0.3600	CC|0.3600	CC|0.3600
RosBREED_snp_sweet_3_01447556	AA|0.3621	AA|0.3621	AA|0.3621	AA|0.3621	AA|0.3621	AA|0.3621	AA|0.3621	AA|0.3621	AA|0.3621	AA|0.3621	AA|0.3621	AA|0.3621
RosBREED_snp_sweet_3_01476283	GG|0.3502	GG|0.3502	GG|0.3502	GG|0.3502	GG|0.3502	GG|0.3502	GG|0.3502	GG|0.3502	GG|0.3502	GG|0.3502	GG|0.3502	GG|0.3502
RosBREED_snp_sweet_3_01494588	GG|0.5041	GG|0.5041	GG|0.5041	GG|0.5041	GG|0.5041	GG|0.5041	GG|0.5041	GG|0.5041	GG|0.5041	GG|0.5041	GG|0.5041	GG|0.5041
RosBREED_snp_sweet_3_01518015	AA|0.5226	AA|0.5226	AA|0.5226	AA|0.5226	AA|0.5226	AA|0.5226	AA|0.5226	AA|0.5226	AA|0.5226	AA|0.5226	AA|0.5226	AA|0.5226
RosBREED_snp_sweet_3_01544427	GG|0.9690	GG|0.9608	GG|0.9617	GG|0.9690	GG|0.9659	AG|0.9690	GG|0.9689	GG|0.9688	GG|0.9666	GG|0.9682	GG|0.9689	GG|0.9690
RosBREED_snp_sweet_3_01614972	CC|0.2311	CC|0.2311	CC|0.2311	CC|0.2311	CC|0.2311	CC|0.2311	CC|0.2311	CC|0.2311	CC|0.2311	CC|0.2311	CC|0.2311	CC|0.2311
RosBREED_snp_sweet_3_01663209	AA|0.5152	AA|0.5152	AA|0.5152	AA|0.5152	AA|0.5152	AA|0.5152	AA|0.5152	AA|0.5152	AA|0.5152	AA|0.5152	AA|0.5152	AA|0.5152
RosBREED_snp_sweet_3_01682864	GG|0.5422	GG|0.5422	GG|0.5422	GG|0.5422	GG|0.5422	GG|0.5422	GG|0.5422	GG|0.5422	GG|0.5422	GG|0.5422	GG|0.5422	GG|0.5422
RosBREED_snp_sweet_3_01706848	GG|0.5513	GG|0.5513	GG|0.5513	GG|0.5513	GG|0.5513	GG|0.5513	GG|0.5513	GG|0.5513	GG|0.5513	GG|0.5513	GG|0.5513	GG|0.5513
RosBREED_snp_sweet_3_01720554	GG|0.5484	GG|0.5484	GG|0.5484	GG|0.5484	GG|0.5484	GG|0.5484	GG|0.5484	GG|0.5484	GG|0.5484	GG|0.5484	GG|0.5484	GG|0.5484
RosBREED_snp_sweet_3_01749063	CC|0.5040	CC|0.5040	CC|0.5040	CC|0.5040	CC|0.5040	CC|0.5040	CC|0.5040	CC|0.5040	CC|0.5040	CC|0.5040	CC|0.5040	CC|0.5040
RosBREED_snp_sweet_3_01764771	AA|0.5142	AA|0.5142	AA|0.5142	AA|0.5142	AA|0.5142	AA|0.5142	AA|0.5142	AA|0.5142	AA|0.5142	AA|0.5142	AA|0.5142	AA|0.5142
RosBREED_snp_sweet_3_01781052	AA|0.5619	AA|0.5619	AA|0.5619	AA|0.5619	AA|0.5619	AA|0.5619	AA|0.5619	AA|0.5619	AA|0.5619	AA|0.5619	AA|0.5619	AA|0.5619
RosBREED_snp_sweet_3_01835236	AA|0.4874	AA|0.4874	AA|0.4874	AA|0.4874	AA|0.4874	AA|0.4874	AA|0.4874	AA|0.4874	AA|0.4874	AA|0.4851	AA|0.4874	AA|0.4874
RosBREED_snp_sweet_3_01851561	CC|0.4807	CC|0.4807	CC|0.4807	CC|0.4807	CC|0.4807	CC|0.4807	CC|0.4807	CC|0.4807	CC|0.4807	CC|0.4807	CC|0.4807	CC|0.4807
RosBREED_snp_sweet_3_01871708	AA|0.3917	AA|0.3917	AA|0.3917	AA|0.3917	AA|0.3917	AA|0.3917	AA|0.3917	AA|0.3917	AA|0.3917	AA|0.3917	AA|0.3917	AA|0.3917
RosBREED_snp_sweet_3_01893110	AA|0.3493	AA|0.3493	AA|0.3493	AA|0.3493	AA|0.3493	AA|0.3493	AA|0.3493	AA|0.3493	AA|0.3493	AA|0.3493	AA|0.3493	AA|0.3493
RosBREED_snp_sweet_3_01916876	AA|0.4874	AA|0.4874	AA|0.4874	AA|0.4874	AA|0.4874	AA|0.4874	AA|0.4874	AA|0.4874	AA|0.4874	AA|0.4874	AA|0.4874	AA|0.4874
RosBREED_snp_sweet_3_01933543	AA|0.3713	AA|0.3713	AA|0.3713	AA|0.3713	AA|0.3713	AA|0.3713	AA|0.3713	AA|0.3713	AA|0.3713	AA|0.3713	AA|0.3713	AA|0.3713
RosBREED_snp_sweet_3_01962178	AA|0.3645	AA|0.3645	AA|0.3645	AA|0.3645	AA|0.3645	AA|0.3645	AA|0.3645	AA|0.3645	AA|0.3645	AA|0.3645	AA|0.3645	AA|0.3645
RosBREED_snp_sweet_3_01978402	AA|0.4514	AA|0.4514	AA|0.4514	AA|0.4514	AA|0.4514	AA|0.4514	AA|0.4514	AA|0.4514	AA|0.4514	AA|0.4514	AA|0.4514	AA|0.4514
RosBREED_snp_sweet_3_01995764	GG|0.1714	GG|0.1714	GG|0.1714	GG|0.1714	GG|0.1714	GG|0.1714	GG|0.1714	GG|0.1714	GG|0.1714	GG|0.1714	GG|0.1714	GG|0.1714
RosBREED_snp_sweet_3_02017212	--|0.0000	--|0.0000	--|0.0000	--|0.0000	--|0.0000	--|0.0000	--|0.0000	--|0.0000	--|0.0000	--|0.0000	--|0.0000	--|0.0000
RosBREED_snp_sweet_3_02032056	GG|0.1514	GG|0.1514	GG|0.1514	GG|0.1514	GG|0.1514	GG|0.1514	GG|0.1514	GG|0.1514	GG|0.1514	GG|0.1514	GG|0.1514	GG|0.1514
RosBREED_snp_sweet_3_02060399	GG|0.8271	GG|0.8271	GG|0.8271	GG|0.8271	GG|0.8271	GG|0.8271	GG|0.8271	GG|0.8271	GG|0.8271	GG|0.8271	GG|0.8271	GG|0.8271
RosBREED_snp_sweet_3_02078541	GG|0.6723	GG|0.6723	GG|0.6723	GG|0.6723	GG|0.6723	GG|0.6723	GG|0.6723	GG|0.6723	GG|0.6723	GG|0.6723	GG|0.6723	GG|0.6723
RosBREED_snp_sweet_3_02107704	AA|0.5217	AA|0.5217	AA|0.5217	AA|0.5217	AA|0.5217	AA|0.5217	AA|0.5217	AA|0.5217	AA|0.5217	AA|0.5217	AA|0.5217	AA|0.5217
RosBREED_snp_sweet_3_02111247	CC|0.5205	CC|0.5205	CC|0.5205	CC|0.5205	CC|0.5205	CC|0.5205	CC|0.5205	CC|0.5205	CC|0.5205	CC|0.5205	CC|0.5205	CC|0.5205
RosBREED_snp_sweet_3_02131879	GG|0.5161	GG|0.5161	GG|0.5161	GG|0.5161	GG|0.5161	GG|0.5161	GG|0.5161	GG|0.5161	GG|0.5161	GG|0.5161	GG|0.5161	GG|0.5161
RosBREED_snp_sweet_3_02160214	AA|0.3977	AA|0.3977	AA|0.3977	AA|0.3977	AA|0.3977	AA|0.3977	AA|0.3977	AA|0.3977	AA|0.3977	AA|0.3977	AA|0.3977	AA|0.3977
RosBREED_snp_sweet_3_02181990	AA|0.4219	AA|0.4219	AA|0.4219	AA|0.4219	AA|0.4219	AA|0.4219	AA|0.4219	AA|0.4219	AA|0.4219	AA|0.4219	AA|0.4219	AA|0.4219
RosBREED_snp_sweet_3_02200082	AA|0.4441	AA|0.4441	AA|0.4441	AA|0.4441	AA|0.4441	AA|0.4441	AA|0.4441	AA|0.4441	AA|0.4441	AA|0.4441	AA|0.4441	AA|0.4441
RosBREED_snp_sweet_3_02262982	AG|0.7396	AA|0.7396	AA|0.7396	AA|0.7396	AA|0.7396	AG|0.7396	AA|0.7396	AA|0.7396	AG|0.7396	AG|0.7396	GG|0.7396	GG|0.7396
RosBREED_snp_sweet_3_02287422	AA|0.3146	AA|0.3146	AA|0.3146	AA|0.3146	AA|0.3146	AA|0.3146	AA|0.3146	AA|0.3146	AA|0.3146	AA|0.3146	AA|0.3146	AA|0.3146
RosBREED_snp_sweet_3_02307153	GG|0.5335	GG|0.5335	GG|0.5335	GG|0.5335	GG|0.5335	GG|0.5335	GG|0.5335	GG|0.5335	GG|0.5335	GG|0.5335	GG|0.5335	GG|0.5335
RosBREED_snp_sweet_3_02324955	AA|0.4058	AA|0.4058	AA|0.4058	AA|0.4058	AA|0.4058	AA|0.4058	AA|0.4058	AA|0.4058	AA|0.4058	AA|0.4058	AA|0.4058	AA|0.4058
RosBREED_snp_sweet_3_02341100	AA|0.4844	AA|0.4844	AA|0.4844	AA|0.4844	AA|0.4844	AA|0.4844	AA|0.4844	AA|0.4844	AA|0.4844	AA|0.4844	AA|0.4844	AA|0.4844
RosBREED_snp_sweet_3_02373935	GG|0.4972	GG|0.4972	GG|0.4972	GG|0.4972	GG|0.4972	GG|0.4972	GG|0.4972	GG|0.4972	GG|0.4972	GG|0.4972	GG|0.4972	GG|0.4972
RosBREED_snp_sweet_3_02387092	AG|0.8483	AA|0.8483	AA|0.8483	AA|0.8483	AA|0.8483	AG|0.8483	AA|0.8483	AA|0.8483	AG|0.8483	AG|0.8483	AG|0.8483	AG|0.8483
RosBREED_snp_sweet_3_02408342	GG|0.1639	GG|0.1639	GG|0.1639	GG|0.1639	GG|0.1639	GG|0.1639	GG|0.1639	GG|0.1639	GG|0.1639	GG|0.1639	GG|0.1639	GG|0.1639
RosBREED_snp_sweet_3_02431726	GG|0.8492	GG|0.8492	GG|0.8492	GG|0.8492	GG|0.8492	GG|0.8492	GG|0.8492	GG|0.8492	GG|0.8492	GG|0.8492	GG|0.8492	GG|0.8492
RosBREED_snp_sweet_3_02449907	AG|0.8432	GG|0.8432	GG|0.8432	GG|0.8432	GG|0.8432	GG|0.8432	GG|0.8432	GG|0.8432	AG|0.8432	AG|0.8432	AA|0.8432	AA|0.8432
RosBREED_snp_sweet_3_02476606	GG|0.5422	GG|0.5422	GG|0.5422	GG|0.5422	GG|0.5422	GG|0.5422	GG|0.5422	GG|0.5422	GG|0.5422	GG|0.5422	GG|0.5422	GG|0.5422
RosBREED_snp_sweet_3_02512839	AA|0.7793	AA|0.7793	AA|0.7793	AA|0.7793	AA|0.7793	AA|0.7793	AA|0.7793	AA|0.7793	AA|0.7793	AA|0.7793	AA|0.7793	AA|0.7793
RosBREED_snp_sweet_3_02532841	GG|0.9307	GG|0.9307	GG|0.9307	GG|0.9307	GG|0.9307	AG|0.9307	GG|0.9307	GG|0.9307	GG|0.9307	GG|0.9307	GG|0.9307	GG|0.9307
RosBREED_snp_sweet_3_02556254	GG|0.3599	GG|0.3599	GG|0.3599	GG|0.3599	GG|0.3599	GG|0.3599	GG|0.3599	GG|0.3599	GG|0.3599	GG|0.3599	GG|0.3599	GG|0.3599
RosBREED_snp_sweet_3_02572835	AA|0.3360	AA|0.3360	AA|0.3360	AA|0.3360	AA|0.3360	AA|0.3360	AA|0.3360	AA|0.3360	AA|0.3360	AA|0.3360	AA|0.3360	AA|0.3360
RosBREED_snp_sweet_3_02593266	AA|0.5084	AA|0.5084	AA|0.5084	AA|0.5084	AA|0.5084	AA|0.5084	AA|0.5084	AA|0.5084	AA|0.5084	AA|0.5084	AA|0.5084	AA|0.5084
RosBREED_snp_sweet_3_02615230	AA|0.4269	AA|0.4269	AA|0.4269	AA|0.4269	AA|0.4269	AA|0.4269	AA|0.4269	AA|0.4269	AA|0.4269	AA|0.4269	AA|0.4269	AA|0.4269
RosBREED_snp_sweet_3_02640590	--|0.0000	--|0.0000	--|0.0000	--|0.0000	--|0.0000	--|0.0000	--|0.0000	--|0.0000	--|0.0000	--|0.0000	--|0.0000	--|0.0000
RosBREED_snp_sweet_3_02655583	AA|0.4729	AA|0.4729	AA|0.4729	AA|0.4729	AA|0.4729	AA|0.4729	AA|0.4729	AA|0.4729	AA|0.4729	AA|0.4729	AA|0.4729	AA|0.4729
RosBREED_snp_sweet_3_02679794	AA|0.5429	AA|0.5429	AA|0.5429	AA|0.5429	AA|0.5429	AA|0.5429	AA|0.5429	AA|0.5429	AA|0.5429	AA|0.5429	AA|0.5429	AA|0.5429
RosBREED_snp_sweet_3_02699030	GG|0.8400	GG|0.8400	GG|0.8400	GG|0.8400	GG|0.8400	AG|0.8400	GG|0.8400	GG|0.8400	GG|0.8400	GG|0.8400	AG|0.8400	AG|0.8400
RosBREED_snp_sweet_3_02722322	GG|0.3606	GG|0.3606	GG|0.3606	GG|0.3606	GG|0.3606	GG|0.3606	GG|0.3606	GG|0.3606	GG|0.3606	GG|0.3606	GG|0.3606	GG|0.3606
RosBREED_snp_sweet_3_02743517	AG|0.7900	AA|0.7900	AA|0.7900	AA|0.7900	AA|0.7900	AG|0.7900	AA|0.7900	AA|0.7900	AG|0.7900	AG|0.7900	AG|0.7900	AG|0.7900
RosBREED_snp_sweet_3_02763251	AA|0.5335	AA|0.5335	AA|0.5335	AA|0.5335	AA|0.5335	AA|0.5335	AA|0.5335	AA|0.5335	AA|0.5335	AA|0.5335	AA|0.5335	AA|0.5335
RosBREED_snp_sweet_3_02825776	GG|0.9486	GG|0.9486	GG|0.9486	GG|0.9486	GG|0.9486	GG|0.9486	GG|0.9486	GG|0.9486	GG|0.9486	GG|0.9486	GG|0.9486	GG|0.9486
RosBREED_snp_sweet_3_02845006	AC|0.9243	AA|0.9243	AA|0.9243	AA|0.9243	AA|0.9243	AA|0.9243	AA|0.9243	AA|0.9243	AC|0.9243	AC|0.9243	AC|0.9243	AC|0.9243
RosBREED_snp_sweet_3_02867278	AA|0.4476	AA|0.4476	AA|0.4476	AA|0.4476	AA|0.4476	AA|0.4476	AA|0.4476	AA|0.4476	AA|0.4476	AA|0.4476	AA|0.4476	AA|0.4476
RosBREED_snp_sweet_3_02887683	AA|0.4709	AA|0.4709	AA|0.4709	AA|0.4709	AA|0.4709	AA|0.4709	AA|0.4709	AA|0.4709	AA|0.4709	AA|0.4709	AA|0.4709	AA|0.4709
RosBREED_snp_sweet_3_02910993	GG|0.4601	GG|0.4601	GG|0.4601	GG|0.4601	GG|0.4601	GG|0.4601	GG|0.4601	GG|0.4601	GG|0.4601	GG|0.4601	GG|0.4601	GG|0.4601
RosBREED_snp_sweet_3_02928307	GG|0.5002	GG|0.5002	GG|0.5002	GG|0.5002	GG|0.5002	GG|0.5002	GG|0.5002	GG|0.5002	GG|0.5002	GG|0.5002	--|0.0000	--|0.0000
RosBREED_snp_sweet_3_02949856	GG|0.5041	GG|0.5041	GG|0.5041	GG|0.5041	GG|0.5041	GG|0.5041	GG|0.5041	GG|0.5041	GG|0.5041	GG|0.5041	GG|0.5041	GG|0.5041
RosBREED_snp_sweet_3_02990805	--|0.0000	--|0.0000	--|0.0000	--|0.0000	--|0.0000	--|0.0000	--|0.0000	--|0.0000	--|0.0000	--|0.0000	--|0.0000	--|0.0000
RosBREED_snp_sweet_3_03002706	AA|0.3198	AA|0.3198	AA|0.3198	AA|0.3198	AA|0.3198	AA|0.3120	AA|0.2765	AA|0.3198	AA|0.3198	AA|0.3198	AA|0.3198	AA|0.3198
RosBREED_snp_sweet_3_03031015	GG|0.9535	GG|0.9535	GG|0.9535	GG|0.9535	GG|0.9535	GG|0.9535	GG|0.9535	GG|0.9535	GG|0.9535	GG|0.9535	GG|0.9535	GG|0.9535
RosBREED_snp_sweet_3_03086237	AG|0.2609	GG|0.2609	GG|0.2609	GG|0.2609	GG|0.2609	GG|0.2609	GG|0.2609	GG|0.2609	AG|0.2609	AG|0.2609	AA|0.2609	AA|0.2609
RosBREED_snp_sweet_3_03136656	AG|0.9603	AA|0.9603	AA|0.9603	AA|0.9603	AA|0.9603	AA|0.9603	AA|0.9603	AA|0.9603	AG|0.9603	AG|0.9603	GG|0.9603	GG|0.9603
RosBREED_snp_sweet_3_03161286	AG|0.8651	GG|0.8651	GG|0.8651	GG|0.8651	GG|0.8651	GG|0.8651	GG|0.8651	GG|0.8651	AG|0.8651	AG|0.8651	AG|0.8651	AG|0.8651
RosBREED_snp_sweet_3_03178549	GG|0.7901	GG|0.7901	GG|0.7901	GG|0.7901	GG|0.7901	GG|0.7901	GG|0.7901	GG|0.7901	GG|0.7901	GG|0.7901	GG|0.7901	GG|0.7901
RosBREED_snp_sweet_3_03196604	AG|0.8729	GG|0.8729	GG|0.8729	GG|0.8729	GG|0.8729	GG|0.8729	GG|0.8729	GG|0.8729	AG|0.8729	AG|0.8729	AG|0.8729	AG|0.8729
RosBREED_snp_sweet_3_03219782	AA|0.4874	AA|0.4874	AA|0.4874	AA|0.4874	AA|0.4874	AA|0.4874	AA|0.4874	AA|0.4874	AA|0.4874	AA|0.4874	AA|0.4874	AA|0.4874
RosBREED_snp_sweet_3_03239183	AA|0.5406	AA|0.5406	AA|0.5406	AA|0.5406	AA|0.5406	AA|0.5406	AA|0.5406	AA|0.5406	AA|0.4089	AA|0.5372	AA|0.5406	AA|0.5308
RosBREED_snp_sweet_3_03277445	AA|0.1856	AA|0.1856	AA|0.1856	AA|0.1856	AA|0.1856	AA|0.1856	AA|0.1856	AA|0.1856	AA|0.1856	AA|0.1856	AA|0.1856	AA|0.1856
RosBREED_snp_sweet_3_03300749	GG|0.8128	GG|0.8128	GG|0.8128	GG|0.8128	GG|0.8128	AG|0.8128	GG|0.8128	GG|0.8128	GG|0.8128	GG|0.8128	GG|0.8128	GG|0.8128
RosBREED_snp_sweet_3_03326770	--|0.0000	--|0.0000	--|0.0000	--|0.0000	--|0.0000	--|0.0000	--|0.0000	--|0.0000	--|0.0000	--|0.0000	--|0.0000	--|0.0000
RosBREED_snp_sweet_3_03349273	CC|0.4958	CC|0.4958	CC|0.4958	CC|0.4958	CC|0.4958	CC|0.4958	CC|0.4958	CC|0.4958	CC|0.4958	CC|0.4958	CC|0.4958	CC|0.4958
RosBREED_snp_sweet_3_03364280	AA|0.1636	AA|0.1636	AA|0.1636	AA|0.1636	AA|0.1636	AA|0.1636	AA|0.1635	AA|0.1636	AA|0.1636	AA|0.1636	AA|0.1636	AA|0.1636
RosBREED_snp_sweet_3_03381176	GG|0.5041	GG|0.5041	GG|0.5041	GG|0.5041	GG|0.5041	GG|0.5041	GG|0.5041	GG|0.5041	GG|0.5041	GG|0.5041	GG|0.5041	GG|0.5041
RosBREED_snp_sweet_3_03466624	AA|0.5161	AA|0.5161	AA|0.5161	AA|0.5161	AA|0.5161	AA|0.5161	AA|0.5161	AA|0.5161	AA|0.5161	AA|0.5161	AA|0.5161	AA|0.5161
RosBREED_snp_sweet_3_03509528	GG|0.3959	GG|0.3959	GG|0.3959	GG|0.3959	GG|0.3959	GG|0.3959	GG|0.3959	GG|0.3959	GG|0.3959	GG|0.3959	GG|0.3959	GG|0.3959
RosBREED_snp_sweet_3_03530651	GG|0.5335	GG|0.5335	GG|0.5335	GG|0.5335	GG|0.5335	GG|0.5335	GG|0.5335	GG|0.5335	GG|0.5335	GG|0.5335	GG|0.5335	GG|0.5335
RosBREED_snp_sweet_3_03564561	--|0.0000	--|0.0000	--|0.0000	--|0.0000	--|0.0000	AA|0.4506	--|0.0000	--|0.0000	--|0.0000	--|0.0000	AA|0.4506	AA|0.4506
RosBREED_snp_sweet_3_03593732	CC|0.8383	CC|0.8383	CC|0.8383	CC|0.8383	CC|0.8383	AC|0.8255	CC|0.8383	CC|0.8383	CC|0.8383	CC|0.8383	AC|0.8148	AC|0.8250
RosBREED_snp_sweet_3_03633186	GG|0.5041	GG|0.5041	GG|0.5041	GG|0.5041	GG|0.5041	GG|0.5041	GG|0.5041	GG|0.5041	GG|0.5041	GG|0.5041	GG|0.5041	GG|0.5041
RosBREED_snp_sweet_3_03650066	AA|0.4841	AA|0.4841	AA|0.4841	AA|0.4841	AA|0.4841	AA|0.4841	AA|0.4841	AA|0.4841	AA|0.4841	AA|0.4841	AA|0.4841	AA|0.4841
RosBREED_snp_sweet_3_03681562	GG|0.8727	GG|0.8727	GG|0.8727	GG|0.8727	GG|0.8727	GG|0.8727	GG|0.8727	GG|0.8727	GG|0.8727	GG|0.8727	GG|0.8727	GG|0.8727
RosBREED_snp_sweet_3_03692734	GG|0.7993	GG|0.7993	GG|0.7993	GG|0.7993	GG|0.7993	GG|0.7993	GG|0.7993	GG|0.7993	GG|0.7993	GG|0.7993	GG|0.7993	GG|0.7993
RosBREED_snp_sweet_3_03711628	GG|0.2741	GG|0.2741	GG|0.2741	GG|0.2741	GG|0.2741	GG|0.2741	GG|0.2741	GG|0.2741	GG|0.2741	GG|0.2741	GG|0.2741	GG|0.2741
RosBREED_snp_sweet_3_03737224	GG|0.5161	GG|0.5161	GG|0.5161	GG|0.5161	GG|0.5161	GG|0.5161	GG|0.5161	GG|0.5161	GG|0.5161	GG|0.5161	GG|0.5161	GG|0.5161
RosBREED_snp_sweet_3_03820252	AA|0.3682	AA|0.3682	AA|0.3682	AA|0.3682	AA|0.3682	AA|0.3682	AA|0.3682	AA|0.3682	AA|0.3682	AA|0.3682	AA|0.3682	AA|0.3682
RosBREED_snp_sweet_3_03927957	AC|0.7503	CC|0.7503	CC|0.7503	CC|0.7503	CC|0.7503	AA|0.7503	CC|0.7503	CC|0.7503	AC|0.7503	AC|0.7503	AC|0.5438	AC|0.4842
RosBREED_snp_sweet_3_03986945	GG|0.4595	GG|0.4595	GG|0.4595	GG|0.4595	GG|0.4595	GG|0.4595	GG|0.4595	GG|0.4595	GG|0.4595	GG|0.4595	GG|0.4595	GG|0.4595
RosBREED_snp_sweet_3_04016810	AC|0.9411	AA|0.9411	AA|0.9411	AA|0.9411	AA|0.9411	AC|0.9411	AA|0.9411	AA|0.9411	AC|0.9411	AC|0.9411	AC|0.9411	AC|0.9411
RosBREED_snp_sweet_3_04034913	AA|0.5739	AA|0.5739	AA|0.5739	AA|0.5739	AA|0.5739	AA|0.5703	AA|0.5739	AA|0.5739	AA|0.5739	AA|0.5739	AA|0.5723	AA|0.2722
RosBREED_snp_sweet_3_04068080	CC|0.5191	CC|0.5191	CC|0.5191	CC|0.5191	CC|0.5191	CC|0.5191	CC|0.5191	CC|0.5191	CC|0.5191	CC|0.5191	CC|0.5191	CC|0.5191
RosBREED_snp_sweet_3_04082290	GG|0.3773	GG|0.3773	GG|0.3773	GG|0.3773	GG|0.3773	GG|0.3773	GG|0.3773	GG|0.3773	GG|0.3773	GG|0.3773	GG|0.3773	GG|0.3773
RosBREED_snp_sweet_3_04123843	AA|0.4501	AA|0.4501	AA|0.4501	AA|0.4501	AA|0.4501	AA|0.4501	AA|0.4501	AA|0.4501	AA|0.4501	AA|0.4501	AA|0.4501	AA|0.4501
RosBREED_snp_sweet_3_04145092	AA|0.4988	AA|0.4988	AA|0.4988	AA|0.4988	AA|0.4988	AA|0.4988	AA|0.4988	AA|0.4988	AA|0.4988	AA|0.4988	AA|0.4988	AA|0.4988
RosBREED_snp_sweet_3_04165992	AA|0.3171	AA|0.3171	AA|0.3171	AA|0.3171	AA|0.3171	AA|0.3171	AA|0.3171	AA|0.3171	AA|0.3171	AA|0.3171	AA|0.3171	AA|0.3171
RosBREED_snp_sweet_3_04197714	AG|0.9343	GG|0.9343	GG|0.9343	GG|0.9343	GG|0.9343	GG|0.9343	GG|0.9343	GG|0.9343	AG|0.9343	AG|0.9343	AG|0.9343	AG|0.9343
RosBREED_snp_sweet_3_04225721	CC|0.9112	CC|0.9112	CC|0.9112	CC|0.9112	CC|0.9112	CC|0.9112	CC|0.9112	CC|0.9112	CC|0.9112	CC|0.9112	CC|0.9112	CC|0.9112
RosBREED_snp_sweet_3_04264005	AA|0.5304	AA|0.5304	AA|0.5304	AA|0.5304	AA|0.5304	AA|0.5304	AA|0.5304	AA|0.5304	AA|0.5304	AA|0.5304	AA|0.5304	AA|0.5304
RosBREED_snp_sweet_3_04279048	AA|0.5272	AA|0.5272	AA|0.5272	AA|0.5272	AA|0.5272	AA|0.5272	AA|0.5272	AA|0.5272	AA|0.5272	AA|0.5272	AA|0.5272	AA|0.5272
RosBREED_snp_sweet_3_04301861	AC|0.8891	AA|0.8891	AA|0.8891	AA|0.8891	AA|0.8891	AC|0.8891	AA|0.8891	AA|0.8891	AC|0.8891	AC|0.8891	CC|0.8891	CC|0.8891
RosBREED_snp_sweet_3_04334085	AA|0.9127	AA|0.9127	AA|0.9127	AA|0.9127	AA|0.9127	AG|0.9127	AA|0.9127	AA|0.9127	AA|0.9127	AA|0.9127	AG|0.9127	AG|0.9127
RosBREED_snp_sweet_3_04412801	AA|0.3589	AA|0.3589	AA|0.3589	AA|0.3589	AA|0.3589	AA|0.3589	AA|0.3589	AA|0.3589	AA|0.3589	AA|0.3589	AA|0.3589	AA|0.3589
RosBREED_snp_sweet_3_04450769	GG|0.6451	GG|0.6451	GG|0.6451	GG|0.6451	GG|0.6451	AA|0.6451	GG|0.6451	GG|0.6451	GG|0.6451	GG|0.6451	AG|0.6451	AG|0.6451
RosBREED_snp_sweet_3_04468725	CC|0.8654	CC|0.8654	CC|0.8654	CC|0.8654	CC|0.8654	AC|0.8654	CC|0.8654	CC|0.8654	CC|0.8654	CC|0.8654	CC|0.8654	CC|0.8654
RosBREED_snp_sweet_3_04561653	CC|0.5335	CC|0.5335	CC|0.5335	CC|0.5335	CC|0.5335	CC|0.5335	CC|0.5335	CC|0.5335	CC|0.5335	CC|0.5335	CC|0.5335	CC|0.5335
RosBREED_snp_sweet_3_04578225	GG|0.3747	GG|0.3747	GG|0.3747	GG|0.3747	GG|0.3747	GG|0.3747	GG|0.3747	GG|0.3747	GG|0.3747	GG|0.3747	GG|0.3747	GG|0.3747
RosBREED_snp_sweet_3_04755490	CC|0.5335	CC|0.5335	CC|0.5335	CC|0.5335	CC|0.5335	CC|0.5335	CC|0.5335	CC|0.5335	CC|0.5335	CC|0.5335	CC|0.5335	CC|0.5335
RosBREED_snp_sweet_3_04934519	AA|0.9595	AA|0.9595	AA|0.9595	AA|0.9595	AA|0.9595	AG|0.9595	AA|0.9595	AA|0.9595	AA|0.9595	AA|0.9595	AA|0.9595	AA|0.9595
RosBREED_snp_sweet_3_05164054	--|0.0000	AA|0.1528	AA|0.1528	AA|0.1528	AA|0.1528	AA|0.1528	AA|0.1528	AA|0.1528	--|0.0000	--|0.0000	--|0.0000	--|0.0000
RosBREED_snp_sweet_3_05291355	AA|0.4038	AA|0.4038	AA|0.4038	AA|0.4038	AA|0.4038	AA|0.4038	AA|0.4038	AA|0.4038	AA|0.4038	AA|0.4038	AA|0.4038	AA|0.4038
RosBREED_snp_sweet_3_05440880	AG|0.5876	GG|0.5876	GG|0.5876	GG|0.5876	GG|0.5876	AA|0.5876	GG|0.5876	GG|0.5876	GG|0.5876	GG|0.5876	AG|0.5876	AG|0.5876
RosBREED_snp_sweet_3_05648657	AG|0.8988	GG|0.8988	GG|0.8988	GG|0.8988	GG|0.8988	AA|0.8988	GG|0.8988	GG|0.8988	GG|0.8988	GG|0.8988	AG|0.8988	AG|0.8988
RosBREED_snp_sweet_3_05838096	AC|0.6966	AA|0.6966	AA|0.6966	AA|0.6966	AA|0.6966	CC|0.6966	AA|0.6966	AA|0.6966	AA|0.6966	AA|0.6966	AC|0.6966	AC|0.6966
RosBREED_snp_sweet_3_06031878	CC|0.8570	CC|0.8570	CC|0.8570	CC|0.8570	CC|0.8570	CC|0.8570	CC|0.8570	CC|0.8570	CC|0.8570	CC|0.8570	CC|0.8570	CC|0.8570
RosBREED_snp_sweet_3_06191050	AA|0.4845	AA|0.4845	AA|0.4845	AA|0.4845	AA|0.4845	AA|0.4845	AA|0.4845	AA|0.4845	AA|0.4845	AA|0.4845	AA|0.4845	AA|0.4845
RosBREED_snp_sweet_3_06389132	AA|0.1626	AA|0.1626	AA|0.1626	AA|0.1626	AA|0.1626	AA|0.1626	AA|0.1626	AA|0.1626	AA|0.1626	AA|0.1626	AA|0.1626	AA|0.1626
RosBREED_snp_sweet_3_06477319	AA|0.8862	AA|0.8862	AA|0.8862	AA|0.8862	AA|0.8862	AA|0.8862	AA|0.8862	AA|0.8862	AA|0.8862	AA|0.8862	AA|0.8862	AA|0.8862
RosBREED_snp_sweet_3_06646570	AG|0.6798	AA|0.6798	AA|0.6798	AA|0.6798	AA|0.6798	AA|0.6798	AA|0.6798	AA|0.6798	AA|0.6798	AA|0.6798	AA|0.6798	AA|0.6798
RosBREED_snp_sweet_3_06687690	CC|0.4894	CC|0.4894	CC|0.4894	CC|0.4894	CC|0.4894	CC|0.4894	CC|0.4894	CC|0.4894	CC|0.4894	CC|0.4894	CC|0.4894	CC|0.4894
RosBREED_snp_sweet_3_06738267	AA|0.9522	AA|0.9522	AA|0.9522	AA|0.9522	AA|0.9522	AA|0.9522	AA|0.9522	AA|0.9522	AA|0.9522	AA|0.9522	AA|0.9522	AA|0.9522
RosBREED_snp_sweet_3_06784876	AA|0.5178	AA|0.5178	AA|0.5178	AA|0.5178	AA|0.5178	AA|0.5178	AA|0.5178	AA|0.5178	AA|0.5178	AA|0.5178	AA|0.5178	AA|0.5178
RosBREED_snp_sweet_3_06851920	GG|0.5337	GG|0.5337	GG|0.5337	GG|0.5337	GG|0.5337	GG|0.5337	GG|0.5337	GG|0.5337	GG|0.5337	GG|0.5337	GG|0.5337	GG|0.5337
RosBREED_snp_sweet_3_07068448	AA|0.3879	AA|0.3879	AA|0.3879	AA|0.3879	AA|0.3879	AA|0.3879	AA|0.3879	AA|0.3879	AA|0.3879	AA|0.3879	AA|0.3879	AA|0.3879
RosBREED_snp_sweet_3_07083843	AA|0.4389	AA|0.4389	AA|0.4389	AA|0.4389	AA|0.4389	AA|0.4389	AA|0.4389	AA|0.4389	AA|0.4389	AA|0.4389	AA|0.4389	AA|0.4389
RosBREED_snp_sweet_3_07252172	--|0.0000	--|0.0000	--|0.0000	--|0.0000	--|0.0000	--|0.0000	--|0.0000	--|0.0000	--|0.0000	--|0.0000	--|0.0000	--|0.0000
RosBREED_snp_sweet_3_07298810	AG|0.4773	AA|0.4773	AA|0.4773	AA|0.4773	AA|0.4773	AG|0.4773	AA|0.4773	AA|0.4773	AG|0.4773	AG|0.4773	AG|0.4773	AG|0.4773
RosBREED_snp_sweet_3_07369628	AA|0.1727	AA|0.1727	AA|0.1727	AA|0.1727	AA|0.1726	AA|0.1727	AA|0.1727	AA|0.1727	AA|0.1727	AA|0.1727	AA|0.1727	AA|0.1727
RosBREED_snp_sweet_3_07412958	AC|0.9550	CC|0.9550	CC|0.9550	CC|0.9550	CC|0.9550	CC|0.9550	CC|0.9550	CC|0.9550	CC|0.9550	CC|0.9550	CC|0.9550	CC|0.9550
RosBREED_snp_sweet_3_07449056	--|0.0000	--|0.0000	--|0.0000	--|0.0000	--|0.0000	--|0.0000	--|0.0000	--|0.0000	--|0.0000	--|0.0000	--|0.0000	--|0.0000
RosBREED_snp_sweet_3_07527306	CC|0.5324	CC|0.5324	CC|0.5324	CC|0.5324	CC|0.5324	CC|0.5324	CC|0.5324	CC|0.5324	CC|0.5324	CC|0.5324	CC|0.5324	CC|0.5324
RosBREED_snp_sweet_3_07572277	AG|0.9528	AA|0.9528	AA|0.9528	AA|0.9528	AA|0.9528	AA|0.9528	AA|0.9528	AA|0.9528	AA|0.9528	AA|0.9528	AA|0.9528	AA|0.9528
RosBREED_snp_sweet_3_07622320	AC|0.9493	CC|0.8967	CC|0.9228	CC|0.9262	CC|0.9206	CC|0.9038	CC|0.9283	CC|0.9447	CC|0.9380	CC|0.8805	CC|0.9493	CC|0.7972
RosBREED_snp_sweet_3_07664823	GG|0.5138	GG|0.5138	GG|0.5138	GG|0.5138	GG|0.5138	GG|0.5138	GG|0.5138	GG|0.5138	GG|0.5138	GG|0.5138	GG|0.5138	GG|0.5138
RosBREED_snp_sweet_3_07777922	AA|0.5489	AA|0.5489	AA|0.5489	AA|0.5489	AA|0.5489	AA|0.5489	AA|0.5489	AA|0.5489	AA|0.5489	AA|0.5489	AA|0.5489	AA|0.5489
RosBREED_snp_sweet_3_07809225	--|0.0000	--|0.0000	--|0.0000	--|0.0000	--|0.0000	--|0.0000	--|0.0000	--|0.0000	--|0.0000	--|0.0000	--|0.0000	--|0.0000
RosBREED_snp_sweet_3_07899774	GG|0.5422	GG|0.5422	GG|0.5422	GG|0.5422	GG|0.5422	GG|0.5422	GG|0.5422	GG|0.5422	GG|0.5422	GG|0.5422	GG|0.5422	GG|0.5422
RosBREED_snp_sweet_3_07906493	AA|0.5167	AA|0.5167	AA|0.5167	AA|0.5167	AA|0.5167	AA|0.5167	AA|0.5167	AA|0.5167	AA|0.5167	AA|0.5167	AA|0.5167	AA|0.5167
RosBREED_snp_sweet_3_08221945	AA|0.1617	AA|0.1617	AA|0.1617	AA|0.1617	AA|0.1617	AA|0.1617	AA|0.1617	AA|0.1617	AA|0.1617	AA|0.1617	AA|0.1617	AA|0.1617
RosBREED_snp_sweet_3_08421943	GG|0.5676	GG|0.5676	GG|0.5676	GG|0.5676	GG|0.5676	GG|0.5676	GG|0.5676	GG|0.5676	GG|0.5676	GG|0.5676	GG|0.5676	GG|0.5676
RosBREED_snp_sweet_3_08465558	GG|0.2992	GG|0.2992	GG|0.2992	GG|0.2992	GG|0.2992	GG|0.2992	GG|0.2992	GG|0.2992	GG|0.2992	GG|0.2992	GG|0.2992	GG|0.2992
RosBREED_snp_sweet_3_08522819	--|0.0000	--|0.0000	--|0.0000	--|0.0000	--|0.0000	--|0.0000	--|0.0000	--|0.0000	--|0.0000	--|0.0000	--|0.0000	--|0.0000
RosBREED_snp_sweet_3_08552044	CC|0.6100	CC|0.6100	CC|0.6100	CC|0.6100	CC|0.6100	AC|0.6100	CC|0.6100	CC|0.6100	CC|0.6100	CC|0.6100	CC|0.6100	CC|0.6100
RosBREED_snp_sweet_3_08606053	GG|0.5060	GG|0.5060	GG|0.5060	GG|0.5060	GG|0.5060	GG|0.5060	GG|0.5060	GG|0.5060	GG|0.5060	GG|0.5060	GG|0.5060	GG|0.5060
RosBREED_snp_sweet_3_08682835	AA|0.3017	AA|0.3017	AA|0.3017	AA|0.3017	AA|0.3017	AA|0.3017	AA|0.3017	AA|0.3017	AA|0.3017	AA|0.3017	AA|0.3017	AA|0.3017
RosBREED_snp_sweet_3_08738772	CC|0.3353	CC|0.3353	CC|0.3353	CC|0.3353	CC|0.3353	CC|0.3353	CC|0.3353	CC|0.3353	CC|0.3353	CC|0.3353	CC|0.3353	CC|0.3353
RosBREED_snp_sweet_3_08859929	AA|0.9446	AA|0.9446	AA|0.9446	AA|0.9446	AA|0.9446	AG|0.9446	AA|0.9446	AA|0.9446	AA|0.9446	AA|0.9446	AA|0.9446	AA|0.9446
RosBREED_snp_sweet_3_08934544	AA|0.4842	AA|0.4842	AA|0.4842	AA|0.4842	AA|0.4842	AA|0.4842	AA|0.4842	AA|0.4842	AA|0.4842	AA|0.4842	AA|0.4842	AA|0.4842
RosBREED_snp_sweet_3_09064943	GG|0.5601	GG|0.5601	GG|0.5601	GG|0.5601	GG|0.5601	GG|0.5601	GG|0.5601	GG|0.5601	GG|0.5601	GG|0.5601	GG|0.5601	GG|0.5601
RosBREED_snp_sweet_3_09160314	GG|0.8210	GG|0.8210	GG|0.8210	GG|0.8210	GG|0.8210	AG|0.8210	GG|0.8210	GG|0.8210	GG|0.8210	GG|0.8210	GG|0.8210	GG|0.8210
RosBREED_snp_sweet_3_09226646	AA|0.8274	AA|0.8274	AA|0.8274	AA|0.8274	AA|0.8274	AA|0.8274	AA|0.8274	AA|0.8274	AA|0.8274	AA|0.8274	AA|0.8274	AA|0.8274
RosBREED_snp_sweet_3_09329165	AA|0.5128	AA|0.5128	AA|0.5128	AA|0.5128	AA|0.5128	AA|0.5128	AA|0.5128	AA|0.5128	AA|0.5128	AA|0.5128	AA|0.5128	AA|0.5128
RosBREED_snp_sweet_3_09379690	AG|0.8207	GG|0.8207	GG|0.8207	GG|0.8207	GG|0.8207	GG|0.8207	GG|0.8207	GG|0.8207	AG|0.8207	GG|0.8207	GG|0.8207	GG|0.8207
RosBREED_snp_sweet_3_09640253	--|0.0000	--|0.0000	--|0.0000	--|0.0000	--|0.0000	--|0.0000	--|0.0000	--|0.0000	--|0.0000	--|0.0000	--|0.0000	--|0.0000
RosBREED_snp_sweet_3_09729116	GG|0.5450	GG|0.5450	GG|0.5450	GG|0.5450	GG|0.5450	GG|0.5450	GG|0.5450	GG|0.5450	GG|0.5450	GG|0.5450	GG|0.5450	GG|0.5450
RosBREED_snp_sweet_3_09789199	AG|0.8915	AA|0.8915	AA|0.8915	AA|0.8915	AA|0.8915	GG|0.8915	AA|0.8915	AA|0.8915	AG|0.8915	AA|0.8915	AG|0.8915	AG|0.8915
RosBREED_snp_sweet_3_09846490	AA|0.8876	AA|0.8876	AA|0.8876	AA|0.8876	AA|0.8876	AG|0.8876	AA|0.8631	AA|0.8136	AA|0.8232	AA|0.8838	AA|0.8876	AA|0.8876
RosBREED_snp_sweet_3_10022424	AC|0.9147	CC|0.9147	CC|0.9147	CC|0.9147	CC|0.9147	AC|0.9147	CC|0.9147	CC|0.9147	AC|0.9147	CC|0.9147	AC|0.9147	AC|0.9147
RosBREED_snp_sweet_3_10105783	CC|0.8687	CC|0.8687	CC|0.8687	CC|0.8687	CC|0.8687	AC|0.8484	CC|0.8687	CC|0.8687	CC|0.8687	CC|0.8687	CC|0.8687	CC|0.8687
RosBREED_snp_sweet_3_10162979	AA|0.8748	AA|0.8748	AA|0.8748	AA|0.8748	AA|0.8748	AC|0.8748	AA|0.8748	AA|0.8748	AA|0.8748	AA|0.8748	AA|0.8748	AA|0.8748
RosBREED_snp_sweet_3_10264563	AG|0.8691	AA|0.8691	AA|0.8691	AA|0.8691	AA|0.8691	AG|0.8691	AA|0.8691	AA|0.8691	AG|0.8691	AA|0.8691	AG|0.8691	AG|0.8691
RosBREED_snp_sweet_3_10311416	GG|0.4496	GG|0.4825	GG|0.4384	GG|0.4295	GG|0.4818	GG|0.4825	GG|0.4563	GG|0.4825	GG|0.4825	GG|0.4825	GG|0.4825	GG|0.4825
RosBREED_snp_sweet_3_10399039	--|0.0000	--|0.0000	--|0.0000	--|0.0000	--|0.0000	GG|0.3978	--|0.0000	--|0.0000	--|0.0000	--|0.0000	--|0.0000	--|0.0000
RosBREED_snp_sweet_3_10468632	CC|0.3791	CC|0.3791	CC|0.3791	CC|0.3791	CC|0.3791	CC|0.3791	CC|0.3791	CC|0.3791	CC|0.3791	CC|0.3791	CC|0.3791	CC|0.3791
RosBREED_snp_sweet_3_10519963	AA|0.4337	AA|0.4337	AA|0.4337	AA|0.4337	AA|0.4337	AA|0.4337	AA|0.4337	AA|0.4337	AA|0.4337	AA|0.4337	AA|0.4337	AA|0.4337
RosBREED_snp_sweet_3_10573974	GG|0.9315	GG|0.9315	GG|0.9315	GG|0.9315	GG|0.9315	GG|0.9315	GG|0.9315	GG|0.9315	GG|0.9315	GG|0.9315	GG|0.9315	GG|0.9315
RosBREED_snp_sweet_3_10626205	CC|0.4382	CC|0.4382	CC|0.4382	CC|0.4382	CC|0.4382	CC|0.4382	CC|0.4382	CC|0.4382	CC|0.4382	CC|0.4382	CC|0.4382	CC|0.4382
RosBREED_snp_sweet_3_10675150	GG|0.5877	GG|0.5877	GG|0.5877	GG|0.5877	GG|0.5877	AG|0.5877	GG|0.5877	GG|0.5877	GG|0.5877	GG|0.5877	GG|0.5877	GG|0.5877
RosBREED_snp_sweet_3_10727720	CC|0.4673	CC|0.4673	CC|0.4673	CC|0.4673	CC|0.4673	CC|0.4673	CC|0.4673	CC|0.4673	CC|0.4673	CC|0.4673	CC|0.4673	CC|0.4673
RosBREED_snp_sweet_3_10783353	GG|0.5335	GG|0.5335	GG|0.5335	GG|0.5335	GG|0.5335	GG|0.5335	GG|0.5335	GG|0.5335	GG|0.5335	GG|0.5335	GG|0.5335	GG|0.5335
RosBREED_snp_sweet_3_10822211	GG|0.8759	GG|0.8759	GG|0.8759	GG|0.8759	GG|0.8759	GG|0.8759	GG|0.8759	GG|0.8759	GG|0.8759	GG|0.8759	GG|0.8759	GG|0.8759
RosBREED_snp_sweet_3_10882026	--|0.0000	--|0.0000	--|0.0000	--|0.0000	--|0.0000	AA|0.1567	--|0.0000	--|0.0000	--|0.0000	--|0.0000	--|0.0000	--|0.0000
RosBREED_snp_sweet_3_11190575	--|0.0000	--|0.0000	--|0.0000	--|0.0000	--|0.0000	--|0.0000	--|0.0000	--|0.0000	--|0.0000	--|0.0000	--|0.0000	--|0.0000
RosBREED_snp_sweet_3_11242214	AA|0.4845	AA|0.4845	AA|0.4845	AA|0.4845	AA|0.4845	AA|0.4845	AA|0.4845	AA|0.4845	AA|0.4845	AA|0.4845	AA|0.4845	AA|0.4845
RosBREED_snp_sweet_3_11296910	GG|0.5335	GG|0.5335	GG|0.5335	GG|0.5335	GG|0.5335	GG|0.5335	GG|0.5335	GG|0.5335	GG|0.5335	GG|0.5335	GG|0.5335	GG|0.5335
RosBREED_snp_sweet_3_11344608	--|0.0000	--|0.0000	--|0.0000	--|0.0000	--|0.0000	--|0.0000	--|0.0000	--|0.0000	--|0.0000	--|0.0000	--|0.0000	--|0.0000
RosBREED_snp_sweet_3_11400384	CC|0.1966	CC|0.1966	CC|0.1966	CC|0.1966	CC|0.1966	CC|0.1966	CC|0.1966	CC|0.1966	CC|0.1966	CC|0.1966	CC|0.1966	CC|0.1966
RosBREED_snp_sweet_3_12023089	GG|0.5021	GG|0.5021	GG|0.5021	GG|0.5021	GG|0.5021	GG|0.5021	GG|0.5021	GG|0.5021	GG|0.5021	GG|0.5021	GG|0.5021	GG|0.5021
RosBREED_snp_sweet_3_12070148	GG|0.3123	GG|0.3123	GG|0.3123	GG|0.3123	GG|0.3123	AG|0.3123	GG|0.3123	GG|0.3123	GG|0.3123	GG|0.3123	GG|0.3123	GG|0.3123
RosBREED_snp_sweet_3_12111387	AA|0.4299	AA|0.4299	AA|0.4299	AA|0.4299	AA|0.4299	AA|0.4299	AA|0.4299	AA|0.4299	AA|0.4299	AA|0.4299	AA|0.4299	AA|0.4299
RosBREED_snp_sweet_3_12188902	CC|0.7914	CC|0.7914	CC|0.7914	CC|0.7914	CC|0.7914	CC|0.7914	CC|0.7914	CC|0.7914	CC|0.7914	CC|0.7914	CC|0.7914	CC|0.7914
RosBREED_snp_sweet_3_12230944	AA|0.3994	AA|0.3994	AA|0.3994	AA|0.3994	AA|0.3994	AA|0.3994	AA|0.3994	AA|0.3994	AA|0.3994	AA|0.3994	AA|0.3994	AA|0.3994
RosBREED_snp_sweet_3_12284968	CC|0.8704	CC|0.8704	CC|0.8704	CC|0.8704	CC|0.8704	CC|0.8704	CC|0.8704	CC|0.8704	CC|0.8704	CC|0.8704	CC|0.8704	CC|0.8704
RosBREED_snp_sweet_3_12350969	--|0.0000	--|0.0000	--|0.0000	--|0.0000	--|0.0000	--|0.0000	--|0.0000	--|0.0000	--|0.0000	--|0.0000	--|0.0000	--|0.0000
RosBREED_snp_sweet_3_12383977	AG|0.9156	AG|0.9156	AG|0.9156	AG|0.9156	AG|0.9156	AA|0.9156	AG|0.9156	AG|0.9156	AG|0.9156	GG|0.9156	AG|0.9156	AG|0.9156
RosBREED_snp_sweet_3_12435811	AA|0.5002	AA|0.5002	AA|0.5002	AA|0.5002	AA|0.5002	AA|0.5002	AA|0.5002	AA|0.5002	AA|0.5002	AA|0.5002	AA|0.5002	AA|0.5002
RosBREED_snp_sweet_3_12474678	GG|0.3856	GG|0.3856	GG|0.3856	GG|0.3856	GG|0.3856	GG|0.3856	GG|0.3856	GG|0.3856	GG|0.3856	GG|0.3856	GG|0.3856	GG|0.3856
RosBREED_snp_sweet_3_12487331	AA|0.4013	AA|0.4013	AA|0.4013	AA|0.4013	AA|0.4013	AA|0.4013	AA|0.4013	AA|0.4013	AA|0.4013	AA|0.4013	AA|0.4013	AA|0.4013
RosBREED_snp_sweet_3_12500413	CC|0.5279	CC|0.5279	CC|0.5279	CC|0.5279	CC|0.5279	CC|0.5279	CC|0.5279	CC|0.5279	CC|0.5279	CC|0.5279	CC|0.5279	CC|0.5279
RosBREED_snp_sweet_3_12546222	GG|0.4395	GG|0.4395	GG|0.4395	GG|0.4395	GG|0.4395	GG|0.4395	GG|0.4395	GG|0.4395	GG|0.4395	GG|0.4395	GG|0.4395	GG|0.4395
RosBREED_snp_sweet_3_12621053	AA|0.3690	AA|0.3690	AA|0.3690	AA|0.3690	AA|0.3690	AA|0.3690	AA|0.3690	AA|0.3690	AA|0.3690	AA|0.3690	AA|0.3690	AA|0.3690
RosBREED_snp_sweet_3_12627962	AA|0.5108	AA|0.5108	AA|0.5108	AA|0.5108	AA|0.5108	AA|0.5108	AA|0.5108	AA|0.5108	AA|0.5108	AA|0.5108	AA|0.5108	AA|0.5108
RosBREED_snp_sweet_3_12653302	AA|0.3899	AA|0.3899	AA|0.3899	AA|0.3899	AA|0.3899	AA|0.3899	AA|0.3899	AA|0.3899	AA|0.3899	AA|0.3899	AA|0.3899	AA|0.3899
RosBREED_snp_sweet_3_12714673	AA|0.3581	AA|0.3581	AA|0.3581	AA|0.3581	AA|0.3581	AA|0.3581	AA|0.3581	AA|0.3581	AA|0.3581	AA|0.3581	AA|0.3581	AA|0.3581
RosBREED_snp_sweet_3_12732905	AA|0.8284	AA|0.8284	AA|0.8284	AA|0.8284	AA|0.8284	AA|0.8284	AA|0.8284	AA|0.8284	AA|0.8284	AA|0.8284	AA|0.8284	AA|0.8284
RosBREED_snp_sweet_3_12743961	CC|0.4991	CC|0.4991	CC|0.4991	CC|0.4991	CC|0.4991	CC|0.4991	CC|0.4991	CC|0.4991	CC|0.4991	CC|0.4991	CC|0.4991	CC|0.4991
RosBREED_snp_sweet_3_12944437	GG|0.4255	GG|0.4255	GG|0.4255	GG|0.4255	GG|0.4255	GG|0.4255	GG|0.4255	GG|0.4255	GG|0.4255	GG|0.4255	GG|0.4255	GG|0.4255
RosBREED_snp_sweet_3_12970338	GG|0.7338	GG|0.7338	GG|0.7338	GG|0.7338	GG|0.7338	AG|0.7338	GG|0.7338	GG|0.7338	GG|0.7338	GG|0.7338	GG|0.7338	GG|0.7338
RosBREED_snp_sweet_3_12987920	AA|0.4226	AA|0.4226	AA|0.4226	AA|0.4226	AA|0.4226	AC|0.4226	AA|0.4226	AA|0.4226	AA|0.4226	AA|0.4226	AA|0.4226	AA|0.4226
RosBREED_snp_sweet_3_13001555	GG|0.5335	GG|0.5335	GG|0.5335	GG|0.5335	GG|0.5335	GG|0.5335	GG|0.5335	GG|0.5335	GG|0.5335	GG|0.5335	GG|0.5335	GG|0.5335
RosBREED_snp_sweet_3_13025963	AC|0.7652	AC|0.7652	AC|0.7652	AC|0.7652	AC|0.7652	CC|0.7652	AC|0.7652	AC|0.7652	CC|0.7652	AA|0.7652	CC|0.7652	CC|0.7652
RosBREED_snp_sweet_3_13058095	GG|0.4957	GG|0.4957	GG|0.4957	GG|0.4957	GG|0.4957	GG|0.4957	GG|0.4957	GG|0.4957	GG|0.4957	GG|0.4957	GG|0.4957	GG|0.4957
RosBREED_snp_sweet_3_13087972	GG|0.4969	GG|0.4969	GG|0.4969	GG|0.4969	GG|0.4969	GG|0.4969	GG|0.4969	GG|0.4969	GG|0.4969	GG|0.4969	GG|0.4969	GG|0.4969
RosBREED_snp_sweet_3_13102010	--|0.0000	--|0.0000	--|0.0000	--|0.0000	--|0.0000	--|0.0000	--|0.0000	--|0.0000	--|0.0000	--|0.0000	--|0.0000	--|0.0000
RosBREED_snp_sweet_3_13107237	GG|0.3510	GG|0.3510	GG|0.3510	GG|0.3510	GG|0.3510	GG|0.3510	GG|0.3510	GG|0.3510	GG|0.3510	GG|0.3510	GG|0.3510	GG|0.3510
RosBREED_snp_sweet_3_13144730	AG|0.7306	AG|0.7306	AG|0.7306	AG|0.7306	AG|0.7306	AG|0.7306	AG|0.7306	AG|0.7306	AA|0.7306	GG|0.7306	AA|0.7306	AA|0.7306
RosBREED_snp_sweet_3_13174950	CC|0.8951	CC|0.8951	CC|0.8951	CC|0.8951	CC|0.8951	CC|0.8951	CC|0.8951	CC|0.8951	CC|0.8951	CC|0.8951	CC|0.8951	CC|0.8951
RosBREED_snp_sweet_3_13208005	AG|0.6504	AG|0.6504	AG|0.6504	AG|0.6504	AG|0.6504	AG|0.6504	AG|0.6504	AG|0.6504	AA|0.6504	GG|0.6504	AA|0.6504	AA|0.6504
RosBREED_snp_sweet_3_13239471	CC|0.4630	CC|0.4630	CC|0.4630	CC|0.4630	CC|0.4630	CC|0.4630	CC|0.4630	CC|0.4630	CC|0.4630	CC|0.4630	CC|0.4630	CC|0.4630
RosBREED_snp_sweet_3_13279692	--|0.0000	--|0.0000	--|0.0000	--|0.0000	--|0.0000	--|0.0000	--|0.0000	--|0.0000	--|0.0000	--|0.0000	--|0.0000	--|0.0000
RosBREED_snp_sweet_3_13290870	AG|0.7514	AG|0.7514	AG|0.7514	AG|0.7514	AG|0.7514	AA|0.7514	AG|0.7514	AG|0.7514	AA|0.7514	GG|0.7514	AA|0.7514	AA|0.7514
RosBREED_snp_sweet_3_13359999	AA|0.8927	AA|0.8927	AA|0.8927	AA|0.8927	AA|0.8927	AA|0.8927	AA|0.8927	AA|0.8927	AA|0.8927	AA|0.8927	AA|0.8927	AA|0.8927
RosBREED_snp_sweet_3_13406263	AG|0.6330	AG|0.6330	AG|0.6330	AG|0.6330	AG|0.6330	AG|0.6330	AG|0.6330	AG|0.6330	AA|0.6330	GG|0.6330	AA|0.6330	AA|0.6330
RosBREED_snp_sweet_3_13433848	AG|0.9288	AA|0.9288	AA|0.8013	AA|0.8176	AA|0.7435	AA|0.7471	AA|0.8569	AA|0.5630	AG|0.9288	AA|0.9288	AG|0.9288	AG|0.9288
RosBREED_snp_sweet_3_13439786	GG|0.5451	GG|0.5451	GG|0.5451	GG|0.5451	GG|0.5451	GG|0.5451	GG|0.5451	GG|0.5451	GG|0.5451	GG|0.5451	GG|0.5451	GG|0.5451
RosBREED_snp_sweet_3_13466702	AA|0.9213	AA|0.9213	AA|0.9213	AA|0.9213	AA|0.9213	AA|0.9213	AA|0.9213	AA|0.9213	AA|0.9213	AA|0.9213	AA|0.9213	AA|0.9213
RosBREED_snp_sweet_3_13496001	--|0.0000	--|0.0000	--|0.0000	--|0.0000	--|0.0000	--|0.0000	--|0.0000	--|0.0000	--|0.0000	--|0.0000	--|0.0000	--|0.0000
RosBREED_snp_sweet_3_13506914	AA|0.5173	AA|0.5173	AA|0.5173	AA|0.5173	AA|0.5173	AA|0.5173	AA|0.5173	AA|0.5173	AA|0.5173	AA|0.5173	AA|0.5173	AA|0.5173
RosBREED_snp_sweet_3_13520194	AA|0.9308	AA|0.9308	AA|0.9308	AA|0.9308	AA|0.9308	AC|0.9308	AA|0.9308	AA|0.9308	AA|0.9308	AA|0.9308	AA|0.9308	AA|0.9308
RosBREED_snp_sweet_3_13542186	--|0.0000	--|0.0000	--|0.0000	--|0.0000	--|0.0000	--|0.0000	--|0.0000	--|0.0000	--|0.0000	--|0.0000	--|0.0000	--|0.0000
RosBREED_snp_sweet_3_13563908	GG|0.9401	GG|0.9401	GG|0.9401	GG|0.9401	GG|0.9401	AG|0.9401	GG|0.9401	GG|0.9401	GG|0.9401	GG|0.9401	GG|0.9401	GG|0.9401
RosBREED_snp_sweet_3_13567593	CC|0.8854	CC|0.8854	CC|0.8854	CC|0.8854	CC|0.8854	CC|0.8854	CC|0.8854	CC|0.8854	CC|0.8854	CC|0.8854	CC|0.8854	CC|0.8854
RosBREED_snp_sweet_3_13598936	AA|0.5097	AA|0.5097	AA|0.5097	AA|0.5097	AA|0.5097	AA|0.5097	AA|0.5097	AA|0.5097	AA|0.5097	AA|0.5097	AA|0.5097	AA|0.5097
RosBREED_snp_sweet_3_13631350	--|0.0000	--|0.0000	--|0.0000	--|0.0000	--|0.0000	--|0.0000	--|0.0000	--|0.0000	--|0.0000	--|0.0000	--|0.0000	--|0.0000
RosBREED_snp_sweet_3_13633437	AA|0.1549	AA|0.1549	AA|0.1549	AA|0.1549	AA|0.1549	AA|0.1549	AA|0.1549	AA|0.1549	AA|0.1549	AA|0.1549	AA|0.1549	AA|0.1549
RosBREED_snp_sweet_3_13655120	GG|0.5335	GG|0.5335	GG|0.5335	GG|0.5335	GG|0.5335	GG|0.5335	GG|0.5335	GG|0.5335	GG|0.5335	--|0.0000	GG|0.5335	GG|0.5335
RosBREED_snp_sweet_3_13688771	AA|0.5041	AA|0.5041	AA|0.5041	AA|0.5041	AA|0.5041	AA|0.5041	AA|0.5041	AA|0.5041	AA|0.5041	AA|0.5041	AA|0.5041	AA|0.5041
RosBREED_snp_sweet_3_13715535	CC|0.3644	CC|0.3644	CC|0.3644	CC|0.3644	CC|0.3644	CC|0.3644	CC|0.3644	CC|0.3644	CC|0.3644	CC|0.3644	CC|0.3644	CC|0.3644
RosBREED_snp_sweet_3_13724726	CC|0.5335	CC|0.5335	CC|0.5335	CC|0.5335	CC|0.5335	CC|0.5335	CC|0.5335	CC|0.5335	CC|0.5335	CC|0.5335	CC|0.5335	CC|0.5335
RosBREED_snp_sweet_3_13739116	AA|0.4131	AA|0.4131	AA|0.4131	AA|0.4131	AA|0.4131	AA|0.4131	AA|0.4131	AA|0.4131	AA|0.4131	AA|0.4131	AA|0.4131	AA|0.4131
RosBREED_snp_sweet_3_13754793	AA|0.4611	AA|0.4611	AA|0.4611	AA|0.4611	AA|0.4611	AA|0.4611	AA|0.4611	AA|0.4611	AA|0.4611	AA|0.4611	AA|0.4611	AA|0.4611
RosBREED_snp_sweet_3_13770912	GG|0.4884	GG|0.4884	GG|0.4884	GG|0.4884	GG|0.4884	GG|0.4884	GG|0.4884	GG|0.4884	GG|0.4884	GG|0.4884	GG|0.4884	GG|0.4884
RosBREED_snp_sweet_3_13795019	AC|0.9061	AA|0.9061	AA|0.9061	AA|0.9061	AA|0.9061	AA|0.9061	AA|0.9061	AA|0.9061	AC|0.9061	AA|0.9061	AC|0.9061	AC|0.9061
RosBREED_snp_sweet_3_13813919	GG|0.4126	GG|0.4126	GG|0.4126	GG|0.4126	GG|0.4126	GG|0.4126	GG|0.4126	GG|0.4126	GG|0.4126	GG|0.4126	GG|0.4126	GG|0.4126
RosBREED_snp_sweet_3_13816030	GG|0.5323	GG|0.5323	GG|0.5323	GG|0.5323	GG|0.5323	GG|0.5323	GG|0.5323	GG|0.5323	GG|0.5323	GG|0.5323	GG|0.5323	GG|0.5323
RosBREED_snp_sweet_3_13843337	AA|0.5118	AA|0.5118	AA|0.5118	AA|0.5118	AA|0.5118	AA|0.5118	AA|0.5118	AA|0.5118	AA|0.5118	AA|0.5118	AA|0.5118	AA|0.5118
RosBREED_snp_sweet_3_13855084	AA|0.5282	AA|0.5282	AA|0.5282	AA|0.5282	AA|0.5282	AA|0.5282	AA|0.5282	AA|0.5282	AA|0.5282	AA|0.5282	AA|0.5282	AA|0.5282
RosBREED_snp_sweet_3_13874369	GG|0.4911	GG|0.4911	GG|0.4911	GG|0.4911	GG|0.4911	GG|0.4911	GG|0.4911	GG|0.4911	GG|0.4911	GG|0.4911	GG|0.4911	GG|0.4911
RosBREED_snp_sweet_3_14024780	AA|0.9487	AA|0.9487	AA|0.9487	AA|0.9487	AA|0.9487	AG|0.9487	AA|0.9487	AA|0.9487	AA|0.9487	AG|0.9487	AA|0.9487	AA|0.9487
RosBREED_snp_sweet_3_14072980	AA|0.5259	AA|0.5259	AA|0.5259	AA|0.5259	AA|0.5259	AA|0.5259	AA|0.5259	AA|0.5259	AA|0.5259	AA|0.5259	AA|0.5259	AA|0.5259
RosBREED_snp_sweet_3_14105049	GG|0.5132	GG|0.5132	GG|0.5132	GG|0.5132	GG|0.5132	GG|0.5132	GG|0.5132	GG|0.5132	GG|0.5132	GG|0.5132	GG|0.5132	GG|0.5132
RosBREED_snp_sweet_3_14146853	GG|0.4072	GG|0.4072	GG|0.4072	GG|0.4072	GG|0.4072	GG|0.4072	GG|0.4072	GG|0.4072	GG|0.4072	GG|0.4072	GG|0.4072	GG|0.4072
RosBREED_snp_sweet_3_14200157	AA|0.5159	AA|0.5159	AA|0.5159	AA|0.5159	AA|0.5159	AA|0.5159	AA|0.5159	AA|0.5068	AA|0.5126	AA|0.4967	AA|0.5159	AA|0.5159
RosBREED_snp_sweet_3_14254277	AA|0.4673	AA|0.4673	AA|0.4673	AA|0.4673	AA|0.4673	AA|0.4673	AA|0.4673	AA|0.4673	AA|0.4673	AA|0.4673	AA|0.4673	AA|0.4673
RosBREED_snp_sweet_3_14295661	CC|0.5191	CC|0.5191	CC|0.5191	CC|0.5191	CC|0.5191	CC|0.5191	CC|0.5191	CC|0.5191	CC|0.5191	CC|0.5191	CC|0.5191	CC|0.5191
RosBREED_snp_sweet_3_14316165	--|0.0000	AA|0.1771	AA|0.1805	AA|0.1721	AA|0.1638	--|0.0000	--|0.0000	AA|0.1512	--|0.0000	AA|0.1769	AG|0.1650	--|0.0000
RosBREED_snp_sweet_3_14438577	--|0.0000	--|0.0000	--|0.0000	--|0.0000	--|0.0000	--|0.0000	--|0.0000	--|0.0000	--|0.0000	--|0.0000	--|0.0000	--|0.0000
RosBREED_snp_sweet_3_14521488	AA|0.5257	AA|0.5257	AA|0.5257	AA|0.5257	AA|0.5257	AA|0.5257	AA|0.5257	AA|0.5257	AA|0.5257	AA|0.5257	AA|0.5257	AA|0.5257
RosBREED_snp_sweet_3_14570121	--|0.0000	--|0.0000	--|0.0000	--|0.0000	--|0.0000	--|0.0000	--|0.0000	--|0.0000	--|0.0000	--|0.0000	--|0.0000	--|0.0000
RosBREED_snp_sweet_3_14599590	--|0.0000	AA|0.3360	AA|0.3410	AA|0.3143	AA|0.2924	AA|0.1707	AA|0.1545	AA|0.3089	--|0.0000	AA|0.1523	--|0.0000	--|0.0000
RosBREED_snp_sweet_3_14676566	AA|0.2564	AA|0.2477	AA|0.2564	AA|0.2513	AA|0.2498	AA|0.2564	AA|0.2548	AA|0.2564	AA|0.2315	AA|0.2564	AA|0.2564	AA|0.2564
RosBREED_snp_sweet_3_14706379	AA|0.4690	AA|0.4505	AA|0.3283	AA|0.4138	AA|0.2927	AA|0.2919	AA|0.2567	AA|0.2533	AA|0.2117	AA|0.1688	AA|0.3163	AA|0.1841
RosBREED_snp_sweet_3_14754843	AA|0.8033	AA|0.8032	AA|0.8022	AA|0.7934	AA|0.6820	AA|0.7924	AA|0.4184	AA|0.4052	AA|0.3560	AA|0.7496	AA|0.5228	AA|0.4834
RosBREED_snp_sweet_3_14793129	GG|0.5422	GG|0.5422	GG|0.5422	GG|0.5422	GG|0.5422	GG|0.5422	GG|0.5422	GG|0.5422	GG|0.5422	GG|0.5422	GG|0.5422	GG|0.5422
RosBREED_snp_sweet_3_14903650	--|0.0000	--|0.0000	--|0.0000	--|0.0000	--|0.0000	--|0.0000	--|0.0000	--|0.0000	--|0.0000	--|0.0000	--|0.0000	--|0.0000
RosBREED_snp_sweet_3_15028093	GG|0.2452	GG|0.2452	GG|0.2452	GG|0.2452	GG|0.2452	GG|0.2452	GG|0.2452	GG|0.2452	GG|0.2452	GG|0.2452	GG|0.2452	GG|0.2452
RosBREED_snp_sweet_3_15078454	GG|0.4743	GG|0.4394	GG|0.4171	GG|0.4721	GG|0.4498	GG|0.3385	GG|0.3832	GG|0.4253	GG|0.3741	GG|0.3230	GG|0.4313	GG|0.4439
RosBREED_snp_sweet_3_15129727	AA|0.3335	AA|0.3335	AA|0.3335	AA|0.3335	AA|0.3335	AA|0.3335	AA|0.3335	AA|0.3335	AA|0.3335	AA|0.3335	AA|0.3335	AA|0.3335
RosBREED_snp_sweet_3_15223934	AA|0.8506	AA|0.8622	AA|0.8525	AA|0.8622	AA|0.8385	AC|0.6930	AA|0.7675	AA|0.7226	AA|0.6480	AC|0.3141	AA|0.8269	AA|0.7930
RosBREED_snp_sweet_3_15264672	GG|0.5335	GG|0.5335	GG|0.5335	GG|0.5335	GG|0.5335	GG|0.5335	GG|0.5335	GG|0.5335	GG|0.5335	GG|0.5335	GG|0.5335	GG|0.5335
RosBREED_snp_sweet_3_15309954	AG|0.9678	AA|0.9678	AA|0.9678	AA|0.9678	AA|0.9678	GG|0.9678	AG|0.9678	AG|0.9678	GG|0.9678	AG|0.9678	GG|0.9678	GG|0.9678
RosBREED_snp_sweet_3_15357433	AG|0.9349	AA|0.9349	AA|0.9349	AA|0.9349	AA|0.9349	AG|0.9349	AA|0.9349	AA|0.9349	AG|0.9349	AG|0.9349	AG|0.9349	AG|0.9349
RosBREED_snp_sweet_3_15404098	AA|0.4874	AA|0.4874	AA|0.4874	AA|0.4874	AA|0.4874	AA|0.4874	AA|0.4874	AA|0.4874	AA|0.4874	AA|0.4874	AA|0.4874	AA|0.4874
RosBREED_snp_sweet_3_15455662	AA|0.7735	AA|0.7829	AA|0.7822	AA|0.7829	AA|0.7166	GG|0.7829	AG|0.7285	AG|0.7704	AG|0.7555	GG|0.7829	AG|0.7050	AG|0.7297
RosBREED_snp_sweet_3_15497713	--|0.0000	--|0.0000	--|0.0000	--|0.0000	--|0.0000	--|0.0000	--|0.0000	--|0.0000	--|0.0000	--|0.0000	--|0.0000	--|0.0000
RosBREED_snp_sweet_3_15586275	CC|0.5335	CC|0.5335	CC|0.5335	CC|0.5335	CC|0.5335	CC|0.5335	CC|0.5335	CC|0.5335	CC|0.5335	CC|0.5335	CC|0.5335	CC|0.5335
RosBREED_snp_sweet_3_15635002	CC|0.3362	CC|0.3362	CC|0.3362	CC|0.3362	CC|0.3362	CC|0.3362	CC|0.3362	CC|0.3362	CC|0.3362	CC|0.3362	CC|0.3362	CC|0.3362
RosBREED_snp_sweet_3_15682037	GG|0.8719	GG|0.8719	GG|0.8719	GG|0.8719	GG|0.8719	AG|0.8680	AG|0.8707	AG|0.8420	AG|0.8531	AG|0.8590	AG|0.8686	AG|0.8700
RosBREED_snp_sweet_3_15730479	AC|0.8430	CC|0.8430	CC|0.8430	CC|0.8430	CC|0.8430	AC|0.8430	CC|0.8430	CC|0.8430	AC|0.8430	AC|0.8430	AC|0.8430	AC|0.8430
RosBREED_snp_sweet_3_15923688	AA|0.4628	AA|0.4628	AA|0.4628	AA|0.4628	AA|0.4628	AA|0.4628	AA|0.4628	AA|0.4628	AA|0.4628	AA|0.4628	AA|0.4628	AA|0.4628
RosBREED_snp_sweet_3_15960505	GG|0.8311	GG|0.8311	GG|0.8311	GG|0.8311	GG|0.8311	GG|0.8311	GG|0.8311	GG|0.8311	GG|0.8311	GG|0.8311	GG|0.8311	GG|0.8311
RosBREED_snp_sweet_3_16006911	GG|0.5228	GG|0.5228	GG|0.5228	GG|0.5228	GG|0.5228	GG|0.5228	GG|0.5228	GG|0.5228	GG|0.5228	GG|0.5228	GG|0.5228	GG|0.5228
RosBREED_snp_sweet_3_16087159	GG|0.7170	GG|0.7170	GG|0.7170	GG|0.7170	GG|0.7170	AG|0.7170	GG|0.7170	GG|0.7170	GG|0.7170	AG|0.7170	GG|0.7170	GG|0.7170
RosBREED_snp_sweet_3_16147817	AA|0.5406	AA|0.5406	AA|0.5402	AA|0.5337	AA|0.5406	AA|0.4960	AA|0.5212	AA|0.4393	AA|0.5406	AA|0.5164	AA|0.5406	AA|0.5173
RosBREED_snp_sweet_3_16181301	AA|0.5438	AA|0.5438	AA|0.5438	AA|0.5438	AA|0.5438	AA|0.5438	AA|0.5438	AA|0.5438	AA|0.5438	AA|0.5438	AA|0.5438	AA|0.5438
RosBREED_snp_sweet_3_16239195	GG|0.5422	GG|0.5422	GG|0.5422	GG|0.5422	GG|0.5422	GG|0.5422	GG|0.5422	GG|0.5422	GG|0.5422	GG|0.5422	GG|0.5422	GG|0.5422
RosBREED_snp_sweet_3_16332234	AA|0.5293	AA|0.5293	AA|0.5293	AA|0.5293	AA|0.5293	AA|0.5200	AA|0.5293	AA|0.5293	AA|0.5261	AA|0.5292	AA|0.5293	AA|0.5293
RosBREED_snp_sweet_3_16376274	AA|0.5391	AA|0.5391	AA|0.5391	AA|0.5391	AA|0.5391	AA|0.5391	AA|0.5391	AA|0.5391	AA|0.5391	AA|0.5391	AA|0.5391	AA|0.5391
RosBREED_snp_sweet_3_16424737	AA|0.1603	AA|0.1603	AA|0.1603	AA|0.1603	AA|0.1603	AA|0.1603	AA|0.1603	AA|0.1603	AA|0.1603	AA|0.1603	AA|0.1603	AA|0.1603
RosBREED_snp_sweet_3_16467848	CC|0.4878	CC|0.4878	CC|0.4878	CC|0.4878	CC|0.4878	CC|0.4878	CC|0.4878	CC|0.4878	CC|0.4878	CC|0.4878	CC|0.4878	CC|0.4878
RosBREED_snp_sweet_3_16511114	AA|0.8621	AA|0.8621	AA|0.8621	AA|0.8621	AA|0.8621	AA|0.8621	AA|0.8621	AA|0.8621	AA|0.8621	AA|0.8621	AA|0.8621	AA|0.8621
RosBREED_snp_sweet_3_16559009	AG|0.9593	GG|0.9593	GG|0.9593	GG|0.9593	GG|0.9593	GG|0.9593	GG|0.9593	GG|0.9593	AG|0.9593	GG|0.9593	AG|0.9593	AG|0.9593
RosBREED_snp_sweet_3_16609194	GG|0.4813	GG|0.4813	GG|0.4813	GG|0.4813	GG|0.4813	GG|0.4813	GG|0.4813	GG|0.4813	GG|0.4813	GG|0.4813	GG|0.4813	GG|0.4813
RosBREED_snp_sweet_3_16657380	AA|0.2377	AA|0.2377	AA|0.2377	AA|0.2377	AA|0.2377	AA|0.2377	AA|0.2377	AA|0.2377	AA|0.2377	AA|0.2377	AA|0.2377	AA|0.2377
RosBREED_snp_sweet_3_16692901	AG|0.5899	GG|0.5899	GG|0.5899	GG|0.5899	GG|0.5899	AG|0.5899	GG|0.5899	GG|0.5899	GG|0.5899	AG|0.5899	GG|0.5899	GG|0.5899
RosBREED_snp_sweet_3_16752606	AA|0.3596	AA|0.3596	AA|0.3596	AA|0.3596	AA|0.3596	AA|0.3596	AA|0.3596	AA|0.3596	AA|0.3596	AA|0.3596	AA|0.3596	AA|0.3596
RosBREED_snp_sweet_3_16800447	GG|0.5471	GG|0.5471	GG|0.5471	GG|0.5471	GG|0.5471	GG|0.5471	GG|0.5471	GG|0.5471	GG|0.5471	GG|0.5471	GG|0.5471	GG|0.5471
RosBREED_snp_sweet_3_16840399	GG|0.7551	GG|0.7551	GG|0.7551	GG|0.7551	GG|0.7551	GG|0.7551	GG|0.7551	GG|0.7551	GG|0.7551	GG|0.7551	GG|0.7551	GG|0.7551
RosBREED_snp_sweet_3_16891221	GG|0.9450	GG|0.9450	GG|0.9450	GG|0.9450	GG|0.9450	GG|0.9450	GG|0.9450	GG|0.9450	GG|0.9450	GG|0.9450	GG|0.9450	GG|0.9450
RosBREED_snp_sweet_3_16945743	--|0.0000	--|0.0000	--|0.0000	--|0.0000	--|0.0000	--|0.0000	--|0.0000	--|0.0000	--|0.0000	--|0.0000	--|0.0000	--|0.0000
RosBREED_snp_sweet_3_16984461	--|0.0000	--|0.0000	--|0.0000	--|0.0000	--|0.0000	--|0.0000	--|0.0000	--|0.0000	--|0.0000	--|0.0000	--|0.0000	--|0.0000
RosBREED_snp_sweet_3_17036907	AA|0.8089	GG|0.8089	GG|0.8089	GG|0.8089	GG|0.8089	AG|0.8089	GG|0.8089	GG|0.8089	AG|0.8089	AG|0.8089	AG|0.8089	AG|0.8089
RosBREED_snp_sweet_3_17073831	GG|0.4491	AG|0.4491	AG|0.4491	AG|0.4491	AG|0.4491	AG|0.4491	AG|0.4491	AG|0.4491	AG|0.4491	AG|0.4491	AG|0.4491	AG|0.4491
RosBREED_snp_sweet_3_17182857	AA|0.7963	AA|0.7963	AA|0.7963	AA|0.7963	AA|0.7963	AA|0.7963	AA|0.7963	AA|0.7963	AA|0.7963	AA|0.7961	AA|0.7963	AA|0.7963
RosBREED_snp_sweet_3_17302344	AA|0.9387	GG|0.9387	GG|0.9387	GG|0.9387	GG|0.9387	AG|0.9387	GG|0.9387	GG|0.9387	AG|0.9387	AG|0.9387	AG|0.9387	AG|0.9387
RosBREED_snp_sweet_3_17343716	GG|0.7815	AA|0.7815	AA|0.7815	AA|0.7815	AA|0.7815	AG|0.7815	AA|0.7815	AA|0.7815	AG|0.7815	AG|0.7815	AG|0.7815	AG|0.7815
RosBREED_snp_sweet_3_17402466	GG|0.8758	GG|0.8758	GG|0.8758	GG|0.8758	GG|0.8758	GG|0.8758	GG|0.8758	GG|0.8758	GG|0.8758	GG|0.8758	GG|0.8758	GG|0.8758
RosBREED_snp_sweet_3_17449844	GG|0.5422	GG|0.5422	GG|0.5422	GG|0.5422	GG|0.5422	GG|0.5422	GG|0.5422	GG|0.5422	GG|0.5422	GG|0.5422	GG|0.5422	GG|0.5422
RosBREED_snp_sweet_3_17492909	GG|0.5364	GG|0.5364	GG|0.5364	GG|0.5364	GG|0.5364	GG|0.5364	GG|0.5364	GG|0.5364	GG|0.5364	GG|0.5364	GG|0.5364	GG|0.5364
RosBREED_snp_sweet_3_17538569	CC|0.8105	CC|0.8105	CC|0.8105	CC|0.8105	CC|0.8105	CC|0.8105	CC|0.8105	CC|0.8105	CC|0.8105	CC|0.8105	CC|0.8105	CC|0.8105
RosBREED_snp_sweet_3_17585551	AG|0.7520	GG|0.7520	GG|0.7520	GG|0.7520	GG|0.7520	GG|0.7520	GG|0.7520	GG|0.7520	AG|0.7520	GG|0.7520	AG|0.7520	AG|0.7520
RosBREED_snp_sweet_3_17633655	GG|0.7457	GG|0.7457	GG|0.7457	GG|0.7457	GG|0.7457	GG|0.7457	GG|0.7457	GG|0.7457	GG|0.7457	GG|0.7457	GG|0.7457	GG|0.7457
RosBREED_snp_sweet_3_17686981	AA|0.7387	AA|0.7387	AA|0.7387	AA|0.7387	AA|0.7387	AA|0.7387	AA|0.7387	AA|0.7387	AA|0.7387	AA|0.7387	AA|0.7387	AA|0.7387
RosBREED_snp_sweet_3_17738222	AA|0.1662	AA|0.1662	AA|0.1662	AA|0.1662	AA|0.1662	AA|0.1662	--|0.0000	AA|0.1662	AA|0.1662	AA|0.1662	AA|0.1662	AA|0.1662
RosBREED_snp_sweet_3_17764439	AA|0.4872	AA|0.4872	AA|0.4872	AA|0.4872	AA|0.4872	AA|0.4872	AA|0.4872	AA|0.4872	AA|0.4872	AA|0.4872	AA|0.4872	AA|0.4872
RosBREED_snp_sweet_3_17908916	AG|0.3035	AG|0.3035	AG|0.3035	AG|0.3035	AG|0.3035	AG|0.3035	AG|0.3035	AG|0.3035	AG|0.3035	AG|0.3035	AG|0.3035	AG|0.3035
RosBREED_snp_sweet_3_17961667	AA|0.4226	AA|0.4226	AA|0.4226	AA|0.4226	AA|0.4226	AA|0.4226	AA|0.4226	AA|0.4226	AA|0.4226	AA|0.4226	AA|0.4226	AA|0.4226
RosBREED_snp_sweet_3_18003699	GG|0.7383	GG|0.7383	GG|0.7383	GG|0.7383	GG|0.7383	GG|0.7383	GG|0.7383	GG|0.7383	GG|0.7383	GG|0.7383	GG|0.7383	GG|0.7383
RosBREED_snp_sweet_3_18052530	AA|0.3770	AA|0.3770	AA|0.3770	AA|0.3770	AA|0.3770	AA|0.3770	AA|0.3770	AA|0.3770	AA|0.3770	AA|0.3770	AA|0.3770	AA|0.3770
RosBREED_snp_sweet_3_18090392	CC|0.5335	CC|0.5335	CC|0.5335	CC|0.5335	CC|0.5335	CC|0.5335	CC|0.5335	CC|0.5335	CC|0.5335	CC|0.5335	CC|0.5335	CC|0.5335
RosBREED_snp_sweet_3_18138999	AG|0.9658	AA|0.9658	AA|0.9658	AA|0.9658	AA|0.9658	AG|0.9658	AG|0.9658	AG|0.9658	AG|0.9658	AG|0.9658	AG|0.9658	AG|0.9658
RosBREED_snp_sweet_3_18188453	--|0.0000	--|0.0000	--|0.0000	--|0.0000	--|0.0000	--|0.0000	--|0.0000	--|0.0000	--|0.0000	--|0.0000	--|0.0000	--|0.0000
RosBREED_snp_sweet_3_18230949	GG|0.5191	GG|0.5191	GG|0.5191	GG|0.5191	GG|0.5191	GG|0.5191	GG|0.5191	GG|0.5191	GG|0.5191	GG|0.5191	GG|0.5191	GG|0.5191
RosBREED_snp_sweet_3_18281259	AG|0.9457	AA|0.9457	AA|0.9457	AA|0.9457	AA|0.9457	AG|0.9457	AG|0.9457	AG|0.9457	AG|0.9457	AG|0.9457	AG|0.9457	AG|0.9457
RosBREED_snp_sweet_3_18335908	AA|0.4947	AA|0.4947	AA|0.4947	AA|0.4947	AA|0.4947	AA|0.4947	AA|0.4947	AA|0.4947	AA|0.4947	AA|0.4947	AA|0.4947	AA|0.4947
RosBREED_snp_sweet_3_18391321	AA|0.5295	AA|0.5295	AA|0.5295	AA|0.5295	AA|0.5295	AA|0.5295	AA|0.5295	AA|0.5295	AA|0.5295	AA|0.5295	AA|0.5295	AA|0.5295
RosBREED_snp_sweet_3_18419753	GG|0.7691	AA|0.7691	AA|0.7691	AA|0.7691	AA|0.7691	AA|0.7691	AA|0.7691	AA|0.7691	AG|0.7691	AA|0.7691	AG|0.7691	AG|0.7691
RosBREED_snp_sweet_3_18465918	AA|0.5041	AA|0.5041	AA|0.5041	AA|0.5041	AA|0.5041	AA|0.5041	AA|0.5041	AA|0.5041	AA|0.5041	AA|0.5041	AA|0.5041	AA|0.5041
RosBREED_snp_sweet_3_18512598	GG|0.6860	AA|0.6860	AA|0.6860	AA|0.6860	AA|0.6860	AG|0.6860	AG|0.6860	AG|0.6860	GG|0.6860	AG|0.6860	GG|0.6860	GG|0.6860
RosBREED_snp_sweet_3_18563843	CC|0.3826	CC|0.3826	CC|0.3826	CC|0.3826	CC|0.3826	CC|0.3826	CC|0.3826	CC|0.3826	CC|0.3826	CC|0.3826	CC|0.3826	CC|0.3826
RosBREED_snp_sweet_3_18607237	AA|0.5150	AA|0.5150	AA|0.5150	AA|0.5150	AA|0.5150	AA|0.5150	AA|0.5150	AA|0.5150	AA|0.5150	AA|0.5150	AA|0.5150	AA|0.5150
RosBREED_snp_sweet_3_18642641	AA|0.3023	AA|0.3023	AA|0.3023	AA|0.3023	AA|0.3023	AA|0.3023	AA|0.3023	AA|0.3023	AA|0.3023	AA|0.3023	AA|0.3023	AA|0.3023
RosBREED_snp_sweet_3_18748502	--|0.0000	--|0.0000	--|0.0000	--|0.0000	--|0.0000	--|0.0000	--|0.0000	--|0.0000	--|0.0000	--|0.0000	--|0.0000	--|0.0000
RosBREED_snp_sweet_3_18807278	--|0.0000	--|0.0000	--|0.0000	--|0.0000	--|0.0000	--|0.0000	--|0.0000	--|0.0000	--|0.0000	--|0.0000	--|0.0000	--|0.0000
RosBREED_snp_sweet_3_18837659	--|0.0000	AA|0.1693	AA|0.1688	AA|0.1693	AA|0.1693	AA|0.1693	--|0.0000	AA|0.1683	AA|0.1693	AA|0.1693	AA|0.1674	AA|0.1693
RosBREED_snp_sweet_3_18875602	AG|0.4698	AA|0.4698	AA|0.4698	AA|0.4698	AA|0.4698	AA|0.4698	AA|0.4698	AA|0.4698	AA|0.4698	AA|0.4698	AA|0.4698	AA|0.4698
RosBREED_snp_sweet_3_19018695	GG|0.7600	AA|0.7600	AA|0.7600	AA|0.7600	AA|0.7600	AG|0.7600	AG|0.7600	AG|0.7600	GG|0.7600	AG|0.7600	GG|0.7600	GG|0.7600
RosBREED_snp_sweet_3_19065063	GG|0.7414	AA|0.7414	AA|0.7414	AA|0.7414	AA|0.7414	AG|0.7414	AG|0.7414	AG|0.7414	GG|0.7414	AG|0.7414	GG|0.7414	GG|0.7414
RosBREED_snp_sweet_3_19111158	CC|0.1828	CC|0.1828	CC|0.1828	CC|0.1828	CC|0.1828	--|0.0000	CC|0.1828	CC|0.1828	CC|0.1828	--|0.0000	CC|0.1828	CC|0.1828
RosBREED_snp_sweet_3_19163021	AA|0.8952	AA|0.8952	AA|0.8952	AA|0.8952	AA|0.8952	AA|0.8952	AA|0.8952	AA|0.8952	AA|0.8952	AA|0.8952	AA|0.8952	AA|0.8952
RosBREED_snp_sweet_3_19200746	CC|0.5237	CC|0.5237	CC|0.5237	CC|0.5237	CC|0.5237	CC|0.5237	CC|0.5237	CC|0.5237	CC|0.5237	CC|0.5237	CC|0.5237	CC|0.5237
RosBREED_snp_sweet_3_19255304	--|0.0000	--|0.0000	--|0.0000	--|0.0000	--|0.0000	--|0.0000	--|0.0000	--|0.0000	--|0.0000	--|0.0000	--|0.0000	--|0.0000
RosBREED_snp_sweet_3_19297291	AA|0.9535	GG|0.9535	GG|0.9535	GG|0.9535	GG|0.9535	AG|0.9535	AG|0.9535	AG|0.9535	AA|0.9535	AG|0.9535	AA|0.9535	AA|0.9535
RosBREED_snp_sweet_3_19398817	GG|0.5335	GG|0.5335	GG|0.5335	GG|0.5335	GG|0.5335	GG|0.5335	GG|0.5335	GG|0.5335	GG|0.5335	GG|0.5335	GG|0.5335	GG|0.5335
RosBREED_snp_sweet_3_19428583	GG|0.5335	GG|0.5335	GG|0.5335	GG|0.5335	GG|0.5335	GG|0.5335	GG|0.5335	GG|0.5335	GG|0.5335	GG|0.5335	GG|0.5335	GG|0.5335
RosBREED_snp_sweet_3_19492004	--|0.0000	--|0.0000	--|0.0000	--|0.0000	--|0.0000	--|0.0000	--|0.0000	--|0.0000	--|0.0000	--|0.0000	--|0.0000	--|0.0000
RosBREED_snp_sweet_3_19524559	GG|0.9086	GG|0.9086	GG|0.9086	GG|0.9086	GG|0.9086	GG|0.9086	GG|0.9086	GG|0.9086	GG|0.9086	GG|0.9086	GG|0.9086	GG|0.9086
RosBREED_snp_sweet_3_19579065	CC|0.7341	CC|0.7341	CC|0.7341	CC|0.7341	CC|0.7341	CC|0.7341	CC|0.7341	CC|0.7341	CC|0.7341	CC|0.7341	CC|0.7341	CC|0.7341
RosBREED_snp_sweet_3_19626170	AA|0.8869	AA|0.8869	AA|0.8869	AA|0.8869	AA|0.8869	AA|0.8869	AA|0.8869	AA|0.8869	AA|0.8869	AA|0.8869	AA|0.8869	AA|0.8869
RosBREED_snp_sweet_3_19661813	GG|0.5196	GG|0.5196	GG|0.5196	GG|0.5196	GG|0.5196	GG|0.5196	GG|0.5196	GG|0.5196	GG|0.5196	GG|0.5196	GG|0.5196	GG|0.5196
RosBREED_snp_sweet_3_19716836	AA|0.6077	AA|0.6077	AA|0.6077	AA|0.6077	AA|0.6077	AA|0.6077	AA|0.5817	AA|0.5966	AA|0.5572	AA|0.6075	AA|0.6077	AA|0.6077
RosBREED_snp_sweet_3_19812127	AA|0.8994	AA|0.8994	AA|0.8994	AA|0.8994	AA|0.8994	AA|0.8994	AA|0.8994	AA|0.8994	AA|0.8994	AA|0.8994	AA|0.8994	AA|0.8994
RosBREED_snp_sweet_3_19858004	AA|0.9528	AA|0.9528	AA|0.9528	AA|0.9528	AA|0.9528	AA|0.9528	AA|0.9528	AA|0.9528	AA|0.9528	AA|0.9528	AA|0.9528	AA|0.9528
RosBREED_snp_sweet_3_19904448	AA|0.5190	AA|0.5190	AA|0.5190	AA|0.5190	AA|0.5190	AA|0.5190	AA|0.5190	AA|0.5190	AA|0.5190	AA|0.5190	AA|0.5190	AA|0.5190
RosBREED_snp_sweet_3_19947464	AA|0.8825	AA|0.8825	AA|0.8825	AA|0.8825	AA|0.8825	AA|0.8825	AA|0.8825	AA|0.8825	AA|0.8825	AA|0.8825	AA|0.8825	AA|0.8825
RosBREED_snp_sweet_3_20015472	AA|0.5335	AA|0.5335	AA|0.5335	AA|0.5335	AA|0.5335	AA|0.5335	AA|0.5335	AA|0.5335	AA|0.5335	AA|0.5335	AA|0.5335	AA|0.5335
RosBREED_snp_sweet_3_20043199	CC|0.6114	CC|0.6114	CC|0.6114	CC|0.6114	CC|0.6114	CC|0.6114	CC|0.6114	CC|0.6114	CC|0.6114	CC|0.6114	CC|0.6114	CC|0.6114
RosBREED_snp_sweet_3_20094909	AA|0.7945	AA|0.7945	AA|0.7945	AA|0.7945	AA|0.7945	AA|0.7945	AA|0.7945	AA|0.7945	AA|0.7945	AA|0.7945	AA|0.7945	AA|0.7945
RosBREED_snp_sweet_3_20128497	AA|0.5228	AA|0.5228	AA|0.5228	AA|0.5228	AA|0.5228	AA|0.5228	AA|0.5228	AA|0.5228	AA|0.5228	AA|0.5228	AA|0.5228	AA|0.5228
RosBREED_snp_sweet_3_20204650	AA|0.8296	AA|0.8296	AA|0.8296	AA|0.8296	AA|0.8296	AA|0.8296	AA|0.8296	AA|0.8296	AA|0.8296	AA|0.8296	AA|0.8296	AA|0.8296
RosBREED_snp_sweet_3_20243623	GG|0.8087	GG|0.8087	GG|0.8087	GG|0.8087	GG|0.8087	GG|0.8087	GG|0.8087	GG|0.8087	GG|0.8087	GG|0.8087	GG|0.8087	GG|0.8087
RosBREED_snp_sweet_3_20277831	AA|0.9217	AA|0.9217	AA|0.9217	AA|0.9217	AA|0.9217	AA|0.9217	AA|0.9217	AA|0.9217	AA|0.9217	AA|0.9217	AA|0.9217	AA|0.9217
RosBREED_snp_sweet_3_20319642	AA|0.9063	AA|0.9063	AA|0.9063	AA|0.9063	AA|0.9063	AA|0.9063	AA|0.9063	AA|0.9063	AA|0.9063	AA|0.9063	AA|0.9063	AA|0.9063
RosBREED_snp_sweet_3_20357254	GG|0.4741	GG|0.4741	GG|0.4741	GG|0.4741	GG|0.4741	GG|0.4741	GG|0.4741	GG|0.4741	GG|0.4741	GG|0.4741	GG|0.4741	GG|0.4741
RosBREED_snp_sweet_3_20395545	GG|0.5335	GG|0.5335	GG|0.5335	GG|0.5335	GG|0.5335	GG|0.5335	GG|0.5335	GG|0.5335	GG|0.5335	GG|0.5335	GG|0.5335	GG|0.5335
RosBREED_snp_sweet_3_20432494	GG|0.5334	GG|0.5334	GG|0.5334	GG|0.5334	GG|0.5334	GG|0.5334	GG|0.5334	GG|0.5334	GG|0.5334	GG|0.5334	GG|0.5334	GG|0.5334
RosBREED_snp_sweet_3_20474440	AA|0.7749	AA|0.7749	AA|0.7749	AA|0.7749	AA|0.7749	AA|0.7749	AA|0.7749	AA|0.7749	AA|0.7749	AA|0.7749	AA|0.7749	AA|0.7749
RosBREED_snp_sweet_3_20507478	AA|0.3952	AA|0.3952	AA|0.3952	AA|0.3952	AA|0.3952	AA|0.3952	AA|0.3952	AA|0.3952	AA|0.3952	AA|0.3952	AA|0.3952	AA|0.3952
RosBREED_snp_sweet_3_20547522	AA|0.3770	AA|0.3770	AA|0.3770	AA|0.3770	AA|0.3770	AA|0.3770	AA|0.3770	AA|0.3770	AA|0.3770	AA|0.3770	AA|0.3770	AA|0.3770
RosBREED_snp_sweet_3_20589991	AA|0.2127	AA|0.2127	AA|0.2127	AA|0.2127	AA|0.2127	AA|0.2127	AA|0.2127	AA|0.2127	AA|0.2127	AA|0.2127	AA|0.2127	AA|0.2127
RosBREED_snp_sweet_3_20624415	GG|0.9063	GG|0.9063	GG|0.9063	GG|0.9063	GG|0.9063	GG|0.9063	GG|0.9063	GG|0.9063	GG|0.9063	GG|0.9063	GG|0.9063	GG|0.9063
RosBREED_snp_sweet_3_20660868	AA|0.2056	AA|0.2056	AA|0.2056	AA|0.2056	AA|0.2056	AA|0.2056	AA|0.2056	AA|0.2056	AA|0.2056	AA|0.2056	AA|0.2056	AA|0.2056
RosBREED_snp_sweet_3_20699802	CC|0.8011	CC|0.8011	CC|0.8011	CC|0.8011	CC|0.8011	CC|0.8011	CC|0.8011	CC|0.8011	CC|0.8011	CC|0.8011	CC|0.8011	CC|0.8011
RosBREED_snp_sweet_3_20736561	AA|0.9126	AA|0.9126	AA|0.9126	AA|0.9126	AA|0.9126	AA|0.9126	AA|0.9126	AA|0.9126	AA|0.9126	AA|0.9126	AA|0.9126	AA|0.9126
RosBREED_snp_sweet_3_20777376	GG|0.7259	GG|0.7259	GG|0.7259	GG|0.7259	GG|0.7259	GG|0.7259	GG|0.7259	GG|0.7259	GG|0.7259	GG|0.7259	GG|0.7259	GG|0.7259
RosBREED_snp_sweet_3_20814759	CC|0.4744	CC|0.4744	CC|0.4744	CC|0.4744	CC|0.4744	CC|0.4744	CC|0.4744	CC|0.4744	CC|0.4744	CC|0.4744	CC|0.4744	CC|0.4744
RosBREED_snp_sweet_3_20852737	GG|0.5222	GG|0.5222	GG|0.5222	GG|0.5222	GG|0.5222	GG|0.5222	GG|0.5222	GG|0.5222	GG|0.5222	GG|0.5222	GG|0.5222	GG|0.5222
RosBREED_snp_sweet_3_20898928	GG|0.2713	GG|0.2713	GG|0.2713	GG|0.2713	GG|0.2713	GG|0.2713	GG|0.2713	GG|0.2713	GG|0.2713	GG|0.2713	GG|0.2713	GG|0.2713
RosBREED_snp_sweet_3_20926524	GG|0.8850	GG|0.8850	GG|0.8850	GG|0.8850	GG|0.8850	GG|0.8850	GG|0.8850	GG|0.8850	GG|0.8850	GG|0.8850	GG|0.8850	GG|0.8850
RosBREED_snp_sweet_3_20967168	CC|0.9664	CC|0.9664	CC|0.9664	CC|0.9664	CC|0.9664	CC|0.9664	CC|0.9664	CC|0.9664	CC|0.9664	CC|0.9664	CC|0.9664	CC|0.9664
RosBREED_snp_sweet_3_21003752	AA|0.9631	AG|0.9631	AG|0.9631	AG|0.9631	AG|0.9631	AA|0.9631	AG|0.9631	AG|0.9631	AG|0.9631	AA|0.9631	AG|0.9631	AG|0.9631
RosBREED_snp_sweet_3_21074934	AA|0.4143	AA|0.4143	AA|0.4143	AA|0.4143	AA|0.4143	AA|0.4143	AA|0.4143	AA|0.4143	AA|0.4143	AA|0.4143	AA|0.4143	AA|0.4143
RosBREED_snp_sweet_3_21119693	AA|0.9021	AG|0.9021	AG|0.9021	AG|0.9021	AG|0.9021	AA|0.9021	AG|0.9021	AG|0.9021	AG|0.9021	AA|0.9021	AG|0.9021	AG|0.9021
RosBREED_snp_sweet_3_21142174	AA|0.7012	AA|0.7012	AA|0.7012	AA|0.7012	AA|0.7012	AA|0.7012	AA|0.7012	AA|0.7012	AA|0.7012	AA|0.7012	AA|0.7012	AA|0.7012
RosBREED_snp_sweet_3_21196868	GG|0.4945	GG|0.4945	GG|0.4945	GG|0.4945	GG|0.4945	GG|0.4945	GG|0.4945	GG|0.4945	GG|0.4945	GG|0.4945	GG|0.4945	GG|0.4945
RosBREED_snp_sweet_3_21231663	AA|0.7589	AA|0.7589	AA|0.7589	AA|0.7551	AA|0.7503	AA|0.7553	AA|0.7185	AA|0.7392	AA|0.7548	AA|0.7391	AA|0.7589	AA|0.7589
RosBREED_snp_sweet_3_21282364	GG|0.3891	GG|0.3891	GG|0.3891	GG|0.3891	GG|0.3891	GG|0.3891	GG|0.3891	GG|0.3891	GG|0.3891	GG|0.3891	GG|0.3891	GG|0.3891
RosBREED_snp_sweet_3_21310851	AA|0.7070	AA|0.7070	AA|0.7070	AA|0.7070	AA|0.7070	AA|0.7070	AA|0.7070	AA|0.7070	AA|0.7070	AA|0.7070	AA|0.7070	AA|0.7070
RosBREED_snp_sweet_3_21352948	AG|0.7153	AA|0.8583	AA|0.8583	AA|0.8583	AA|0.8583	AA|0.8583	AA|0.8583	AA|0.8583	AG|0.7319	AG|0.8190	AG|0.8410	AG|0.8481
RosBREED_snp_sweet_3_21386517	--|0.0000	--|0.0000	--|0.0000	--|0.0000	--|0.0000	--|0.0000	--|0.0000	--|0.0000	--|0.0000	--|0.0000	--|0.0000	--|0.0000
RosBREED_snp_sweet_3_21427385	GG|0.7401	GG|0.7401	GG|0.7401	GG|0.7401	GG|0.7401	GG|0.7401	GG|0.7401	GG|0.7401	GG|0.7401	GG|0.7401	GG|0.7401	GG|0.7401
RosBREED_snp_sweet_3_21463417	GG|0.3885	AG|0.3885	AG|0.3885	AG|0.3885	AG|0.3885	AG|0.3885	AG|0.3885	AG|0.3885	AG|0.2564	AG|0.2898	AG|0.2931	AG|0.2901
RosBREED_snp_sweet_3_21502853	AA|0.4610	AA|0.4610	AA|0.4610	AA|0.4610	AA|0.4610	AA|0.4610	AA|0.4610	AA|0.4610	AA|0.4610	AA|0.4610	AA|0.4610	AA|0.4610
RosBREED_snp_sweet_3_21542784	GG|0.7390	GG|0.7390	GG|0.7390	GG|0.7390	GG|0.7390	GG|0.7390	GG|0.7390	GG|0.7390	GG|0.7390	GG|0.7390	GG|0.7390	GG|0.7390
RosBREED_snp_sweet_3_21576780	CC|0.5191	CC|0.5191	CC|0.5191	CC|0.5191	CC|0.5191	CC|0.5191	CC|0.5191	CC|0.5191	CC|0.5191	CC|0.5191	CC|0.5191	CC|0.5191
RosBREED_snp_sweet_3_21614148	CC|0.8190	CC|0.8190	CC|0.8190	CC|0.8190	CC|0.8190	CC|0.8190	CC|0.8190	CC|0.8190	CC|0.8190	CC|0.8190	CC|0.8190	CC|0.8190
RosBREED_snp_sweet_3_21653409	AG|0.9624	AG|0.9624	AG|0.9624	AG|0.9624	AG|0.9624	AA|0.9624	AG|0.9624	AG|0.9624	AG|0.9624	AA|0.9624	AG|0.9624	AG|0.9624
RosBREED_snp_sweet_3_21691283	AA|0.3351	AA|0.3351	AA|0.3351	AA|0.3351	AA|0.3351	AA|0.3351	AA|0.3351	AA|0.3351	AA|0.3351	AA|0.3351	AA|0.3351	AA|0.3351
RosBREED_snp_sweet_3_21730406	AA|0.3396	AA|0.3396	AA|0.3396	AA|0.3396	AA|0.3396	AA|0.3396	AA|0.3396	AA|0.3396	AA|0.3396	AA|0.3396	AA|0.3396	AA|0.3396
RosBREED_snp_sweet_3_21767936	AA|0.9096	AA|0.9096	AA|0.9096	AA|0.9096	AA|0.9096	AA|0.9096	AA|0.9096	AA|0.9096	AA|0.9096	AA|0.9096	AA|0.9096	AA|0.9096
RosBREED_snp_sweet_3_21808279	AA|0.9138	AA|0.9138	AA|0.9138	AA|0.9138	AA|0.9138	AA|0.9138	AA|0.9138	AA|0.9138	AA|0.9138	AA|0.9138	AA|0.9138	AA|0.9138
RosBREED_snp_sweet_3_21840263	AA|0.4818	AA|0.4845	AA|0.4518	AA|0.4845	AA|0.4845	AA|0.4236	AA|0.4757	AA|0.4168	AA|0.4240	AA|0.4040	AA|0.4844	AA|0.4474
RosBREED_snp_sweet_3_21879904	GG|0.4419	GG|0.4419	GG|0.4419	GG|0.4419	GG|0.4419	GG|0.4419	GG|0.4419	GG|0.4419	GG|0.4419	GG|0.4419	GG|0.4419	GG|0.4419
RosBREED_snp_sweet_4_00074179	GG|0.5422	GG|0.5422	GG|0.5422	GG|0.5422	GG|0.5422	GG|0.5422	GG|0.5422	GG|0.5422	GG|0.5422	GG|0.5422	GG|0.5422	GG|0.5422
RosBREED_snp_sweet_4_00107346	CC|0.4717	CC|0.4717	CC|0.4717	CC|0.4717	CC|0.4717	CC|0.4717	CC|0.4717	CC|0.4717	CC|0.4717	CC|0.4717	CC|0.4717	CC|0.4717
RosBREED_snp_sweet_4_00153434	AA|0.4709	AA|0.4709	AA|0.4709	AA|0.4709	AA|0.4709	AA|0.4709	AA|0.4709	AA|0.4709	AA|0.4709	AA|0.4709	AA|0.4709	AA|0.4709
RosBREED_snp_sweet_4_00194194	AA|0.4105	AA|0.4105	AA|0.4105	AA|0.4105	AA|0.4105	AA|0.4105	AA|0.4105	AA|0.4105	AA|0.4105	AA|0.4105	AA|0.4105	AA|0.4105
RosBREED_snp_sweet_4_00234975	AG|0.8029	GG|0.8029	GG|0.8029	GG|0.8029	GG|0.8029	GG|0.8029	GG|0.8029	GG|0.8029	AA|0.8029	GG|0.8029	GG|0.8029	GG|0.8029
RosBREED_snp_sweet_4_00275572	AA|0.9379	CC|0.9379	CC|0.9379	CC|0.9379	CC|0.9379	CC|0.9379	CC|0.9379	CC|0.9379	AA|0.9379	AC|0.9379	AC|0.9379	AC|0.9379
RosBREED_snp_sweet_4_00311995	AA|0.4200	AA|0.4200	AA|0.4200	AA|0.4200	AA|0.4200	AA|0.4200	AA|0.4200	AA|0.4200	AA|0.4200	AA|0.4200	AA|0.4200	AA|0.4200
RosBREED_snp_sweet_4_00355217	AA|0.4700	AA|0.4700	AA|0.4700	AA|0.4700	AA|0.4700	AA|0.4700	AA|0.4700	AA|0.4700	AA|0.4700	AA|0.4700	AA|0.4700	AA|0.4700
RosBREED_snp_sweet_4_00394639	CC|0.5018	CC|0.5018	CC|0.5018	CC|0.5018	CC|0.5018	CC|0.5018	CC|0.5018	CC|0.5018	CC|0.5018	CC|0.5018	CC|0.5018	CC|0.5018
RosBREED_snp_sweet_4_00430644	CC|0.5313	CC|0.5411	CC|0.5369	CC|0.5373	CC|0.5411	CC|0.5340	CC|0.5411	CC|0.5411	CC|0.5411	CC|0.5411	CC|0.5411	CC|0.5411
RosBREED_snp_sweet_4_00473163	GG|0.4704	GG|0.4704	GG|0.4704	GG|0.4704	GG|0.4704	GG|0.4704	GG|0.4704	GG|0.4704	GG|0.4704	GG|0.4704	GG|0.4704	GG|0.4704
RosBREED_snp_sweet_4_00515532	AA|0.5038	AA|0.5038	AA|0.5038	AA|0.5038	AA|0.5038	AA|0.5038	AA|0.5038	AA|0.5038	AA|0.5038	AA|0.5038	AA|0.5038	AA|0.5038
RosBREED_snp_sweet_4_00606144	--|0.0000	--|0.0000	--|0.0000	--|0.0000	--|0.0000	--|0.0000	--|0.0000	--|0.0000	--|0.0000	--|0.0000	--|0.0000	--|0.0000
RosBREED_snp_sweet_4_00633664	AG|0.8591	AA|0.8591	AA|0.8591	AA|0.8591	AA|0.8591	AG|0.8591	AA|0.8591	AA|0.8591	AA|0.8591	AG|0.8591	AG|0.8591	AG|0.8591
RosBREED_snp_sweet_4_00672961	AA|0.5335	AA|0.5335	AA|0.5335	AA|0.5335	AA|0.5335	AA|0.5335	AA|0.5335	AA|0.5335	AA|0.5335	AA|0.5335	AA|0.5335	AA|0.5335
RosBREED_snp_sweet_4_00714144	AA|0.5239	AA|0.5239	AA|0.5239	AA|0.5239	AA|0.5239	AA|0.5239	AA|0.5239	AA|0.5239	AA|0.5239	AA|0.5239	AA|0.5239	AA|0.5239
RosBREED_snp_sweet_4_00759770	GG|0.5335	GG|0.5335	GG|0.5335	GG|0.5335	GG|0.5335	GG|0.5335	GG|0.5335	GG|0.5335	GG|0.5335	GG|0.5335	GG|0.5335	GG|0.5335
RosBREED_snp_sweet_4_00792911	AA|0.4474	AA|0.4474	AA|0.4474	AA|0.4474	AA|0.4474	AA|0.4474	AA|0.4474	AA|0.4474	AA|0.4474	AA|0.4474	AA|0.4474	AA|0.4474
RosBREED_snp_sweet_4_00832250	AA|0.8818	GG|0.8818	GG|0.8818	GG|0.8818	GG|0.8818	AG|0.8797	GG|0.8818	GG|0.8818	AA|0.8818	AG|0.8680	AG|0.8593	AG|0.7841
RosBREED_snp_sweet_4_00875053	AA|0.4673	AA|0.4673	AA|0.4673	AA|0.4673	AA|0.4673	AA|0.4673	AA|0.4673	AA|0.4673	AA|0.4673	AA|0.4673	AA|0.4673	AA|0.4673
RosBREED_snp_sweet_4_00919839	GG|0.9598	GG|0.9598	GG|0.9598	GG|0.9598	GG|0.9598	GG|0.9598	GG|0.9598	GG|0.9598	GG|0.9598	GG|0.9598	GG|0.9598	GG|0.9598
RosBREED_snp_sweet_4_00942445	GG|0.4423	GG|0.4423	GG|0.4423	GG|0.4423	GG|0.4423	GG|0.4423	GG|0.4423	GG|0.4423	GG|0.4423	GG|0.4423	GG|0.4423	GG|0.4423
RosBREED_snp_sweet_4_00995724	AA|0.4691	AA|0.4691	AA|0.4691	AA|0.4691	AA|0.4691	AA|0.4691	AA|0.4691	AA|0.4691	AA|0.4691	AA|0.4691	AA|0.4691	AA|0.4691
RosBREED_snp_sweet_4_01033032	GG|0.5422	GG|0.5422	GG|0.5422	GG|0.5422	GG|0.5422	GG|0.5422	GG|0.5422	GG|0.5422	GG|0.5422	GG|0.5422	GG|0.5422	GG|0.5422
RosBREED_snp_sweet_4_01077836	GG|0.4502	GG|0.4502	GG|0.4502	GG|0.4502	GG|0.4502	GG|0.4502	GG|0.4502	GG|0.4502	GG|0.4502	GG|0.4502	GG|0.4502	GG|0.4502
RosBREED_snp_sweet_4_01117948	AA|0.9352	CC|0.9352	CC|0.9352	CC|0.9352	CC|0.9352	CC|0.9352	CC|0.9352	CC|0.9352	AA|0.9352	AC|0.9352	AC|0.9352	AC|0.9352
RosBREED_snp_sweet_4_01159642	AA|0.8849	AG|0.8849	AG|0.8849	AG|0.8849	AG|0.8849	AG|0.8849	AG|0.8849	AG|0.8849	AA|0.8849	AG|0.8849	AA|0.8849	AA|0.8849
RosBREED_snp_sweet_4_01193477	CC|0.8778	AC|0.8778	AC|0.8778	AC|0.8778	AC|0.8778	AC|0.8778	AC|0.8778	AC|0.8778	CC|0.8778	AC|0.8778	CC|0.8778	CC|0.8778
RosBREED_snp_sweet_4_01229634	CC|0.3899	CC|0.3899	CC|0.3899	CC|0.3899	CC|0.3899	CC|0.3899	CC|0.3899	CC|0.3899	CC|0.3899	CC|0.3899	CC|0.3899	CC|0.3899
RosBREED_snp_sweet_4_01266581	--|0.0000	--|0.0000	--|0.0000	--|0.0000	--|0.0000	--|0.0000	--|0.0000	--|0.0000	--|0.0000	--|0.0000	--|0.0000	--|0.0000
RosBREED_snp_sweet_4_01350901	AA|0.5031	AA|0.5031	AA|0.5031	AA|0.5031	AA|0.5031	AA|0.5031	AA|0.5031	AA|0.5031	AA|0.5031	AA|0.5031	AA|0.5031	AA|0.5031
RosBREED_snp_sweet_4_01400733	AA|0.4554	AA|0.4554	AA|0.4554	AA|0.4554	AA|0.4554	AA|0.4554	AA|0.4554	AA|0.4554	AA|0.4554	AA|0.4554	AA|0.4554	AA|0.4554
RosBREED_snp_sweet_4_01428594	AA|0.4688	AA|0.4688	AA|0.4688	AA|0.4688	AA|0.4688	AA|0.4688	AA|0.4688	AA|0.4688	AA|0.4688	AA|0.4688	AA|0.4688	AA|0.4688
RosBREED_snp_sweet_4_01478400	AA|0.4367	AA|0.4367	AA|0.4367	AA|0.4367	AA|0.4367	AA|0.4367	AA|0.4367	AA|0.4367	AA|0.4367	AA|0.4367	AA|0.4367	AA|0.4367
RosBREED_snp_sweet_4_01505695	GG|0.2320	GG|0.2320	GG|0.2320	GG|0.2320	GG|0.2320	GG|0.2320	GG|0.2320	GG|0.2320	GG|0.2320	GG|0.2320	GG|0.2320	GG|0.2320
RosBREED_snp_sweet_4_01550062	AA|0.5335	AA|0.5335	AA|0.5335	AA|0.5335	AA|0.5335	AA|0.5335	AA|0.5335	AA|0.5335	AA|0.5335	AA|0.5335	AA|0.5335	AA|0.5335
RosBREED_snp_sweet_4_01592499	AA|0.5293	AA|0.5293	AA|0.5293	AA|0.5293	AA|0.5293	AA|0.5293	AA|0.5293	AA|0.5293	AA|0.5293	AA|0.5293	AA|0.5293	AA|0.5293
RosBREED_snp_sweet_4_01629690	AA|0.1982	AA|0.1982	AA|0.1982	AA|0.1982	AA|0.1982	AA|0.1982	AA|0.1982	AA|0.1982	AA|0.1982	AA|0.1982	AA|0.1982	AA|0.1982
RosBREED_snp_sweet_4_01673119	AA|0.5174	AA|0.5174	AA|0.5174	AA|0.5174	AA|0.5174	AA|0.5174	AA|0.5174	AA|0.5174	AA|0.5174	AA|0.5174	AA|0.5174	AA|0.5174
RosBREED_snp_sweet_4_01713929	GG|0.5161	GG|0.5161	GG|0.5161	GG|0.5161	GG|0.5161	GG|0.5161	GG|0.5161	GG|0.5161	GG|0.5161	GG|0.5161	GG|0.5161	GG|0.5161
RosBREED_snp_sweet_4_01748576	GG|0.4890	GG|0.4890	GG|0.4890	GG|0.4890	GG|0.4890	GG|0.4890	GG|0.4890	GG|0.4890	GG|0.4890	GG|0.4890	GG|0.4890	GG|0.4890
RosBREED_snp_sweet_4_01793880	AA|0.5305	AA|0.5305	AA|0.5305	AA|0.5305	AA|0.5305	AA|0.5305	AA|0.5305	AA|0.5305	AA|0.5305	AA|0.5305	AA|0.5305	AA|0.5305
RosBREED_snp_sweet_4_01831038	AA|0.4582	AA|0.4582	AA|0.4582	AA|0.4582	AA|0.4582	AA|0.4582	AA|0.4582	AA|0.4582	AA|0.4582	AA|0.4582	AA|0.4582	AA|0.4582
RosBREED_snp_sweet_4_01871597	AA|0.5335	AA|0.5335	AA|0.5335	AA|0.5335	AA|0.5335	AA|0.5335	AA|0.5335	AA|0.5335	AA|0.5335	AA|0.5335	AA|0.5335	AA|0.5335
RosBREED_snp_sweet_4_01910142	GG|0.5335	GG|0.5335	GG|0.5335	GG|0.5335	GG|0.5335	GG|0.5335	GG|0.5335	GG|0.5335	GG|0.5335	GG|0.5335	GG|0.5335	GG|0.5335
RosBREED_snp_sweet_4_01954255	AA|0.4016	AA|0.4016	AA|0.4016	AA|0.4016	AA|0.4016	AA|0.4016	AA|0.4016	AA|0.4016	AA|0.4016	AA|0.4016	AA|0.4016	AA|0.4016
RosBREED_snp_sweet_4_01983101	AG|0.4075	AG|0.4075	AG|0.4075	AG|0.4075	AG|0.4075	AG|0.4075	AG|0.4075	AG|0.4075	GG|0.4075	AG|0.4075	AA|0.4075	AA|0.4075
RosBREED_snp_sweet_4_02021811	--|0.0000	--|0.0000	--|0.0000	--|0.0000	--|0.0000	--|0.0000	--|0.0000	--|0.0000	--|0.0000	--|0.0000	--|0.0000	--|0.0000
RosBREED_snp_sweet_4_02071162	GG|0.3986	GG|0.3986	GG|0.3986	GG|0.3986	GG|0.3986	GG|0.3986	GG|0.3986	GG|0.3986	GG|0.3986	GG|0.3986	GG|0.3986	GG|0.3986
RosBREED_snp_sweet_4_02108244	GG|0.5381	GG|0.5522	GG|0.5522	GG|0.5522	GG|0.5522	GG|0.4367	GG|0.5457	GG|0.5212	GG|0.5522	GG|0.5522	GG|0.5468	GG|0.5522
RosBREED_snp_sweet_4_02151854	AG|0.9673	GG|0.9673	GG|0.9673	GG|0.9673	GG|0.9673	GG|0.9673	GG|0.9673	GG|0.9673	GG|0.9673	AG|0.9673	AG|0.9673	AG|0.9673
RosBREED_snp_sweet_4_02188553	AG|0.3204	AG|0.3276	AG|0.3276	AG|0.3276	AG|0.3276	AG|0.3276	AG|0.3276	AG|0.3276	AG|0.3234	AG|0.3276	AG|0.3276	AG|0.3268
RosBREED_snp_sweet_4_02233507	AC|0.4908	AC|0.4908	AC|0.4908	AC|0.4908	AC|0.4908	AC|0.4908	AC|0.4908	AC|0.4908	CC|0.4908	AC|0.4908	AC|0.4908	AC|0.4908
RosBREED_snp_sweet_4_02273965	AA|0.4120	AA|0.4120	AA|0.4120	AA|0.4120	AA|0.4120	AA|0.4120	AA|0.4120	AA|0.4120	AA|0.4120	AA|0.4120	AA|0.4120	AA|0.4120
RosBREED_snp_sweet_4_02314853	GG|0.5335	GG|0.5335	GG|0.5335	GG|0.5335	GG|0.5335	GG|0.5335	GG|0.5335	GG|0.5335	GG|0.5335	GG|0.5335	GG|0.5335	GG|0.5335
RosBREED_snp_sweet_4_02354646	AG|0.4479	AG|0.4479	AG|0.4479	AG|0.4479	AG|0.4479	AG|0.4479	AG|0.4479	AG|0.4479	AG|0.4456	AG|0.4479	AG|0.3796	AG|0.4389
RosBREED_snp_sweet_4_02394394	AA|0.5105	AA|0.5105	AA|0.5105	AA|0.5105	AA|0.5105	AA|0.5105	AA|0.5105	AA|0.5105	AA|0.5105	AA|0.5105	AA|0.5105	AA|0.5105
RosBREED_snp_sweet_4_02427939	AA|0.2827	AA|0.2827	AA|0.2827	AA|0.2827	AA|0.2827	AA|0.2827	AA|0.2827	AA|0.2827	AA|0.2827	AA|0.2827	AA|0.2827	AA|0.2827
RosBREED_snp_sweet_4_02472320	AA|0.3520	AA|0.3520	AA|0.3520	AA|0.3520	AA|0.3520	AA|0.3520	AA|0.3520	AA|0.3520	AA|0.3520	AA|0.3520	AA|0.3520	AA|0.3520
RosBREED_snp_sweet_4_02520094	GG|0.1731	GG|0.1731	GG|0.1731	GG|0.1731	GG|0.1731	GG|0.1731	GG|0.1731	GG|0.1731	GG|0.1731	GG|0.1731	GG|0.1731	GG|0.1731
RosBREED_snp_sweet_4_02559655	GG|0.8502	AG|0.8502	AG|0.8502	AG|0.8502	AG|0.8502	AG|0.8502	AG|0.8502	AG|0.8502	GG|0.8502	AG|0.8502	GG|0.8502	GG|0.8502
RosBREED_snp_sweet_4_02593303	GG|0.4187	GG|0.4187	GG|0.4187	GG|0.4187	GG|0.4187	GG|0.4187	GG|0.4187	GG|0.4187	GG|0.4187	GG|0.4187	GG|0.4187	GG|0.4187
RosBREED_snp_sweet_4_02633721	AA|0.4171	AA|0.4171	AA|0.4171	AA|0.4171	AA|0.4154	AA|0.4171	AA|0.4141	AA|0.4171	AA|0.4123	AA|0.4035	AA|0.4171	AA|0.4171
RosBREED_snp_sweet_4_02656936	GG|0.5385	GG|0.5383	GG|0.5385	GG|0.5385	GG|0.5385	GG|0.5265	GG|0.5385	GG|0.5385	GG|0.5385	GG|0.5385	GG|0.5385	GG|0.5385
RosBREED_snp_sweet_4_02682092	AC|0.9528	AC|0.9528	AC|0.9528	AC|0.9528	AC|0.9528	AC|0.9528	AC|0.9528	AC|0.9528	AA|0.9528	CC|0.9528	AC|0.9528	AC|0.9528
RosBREED_snp_sweet_4_02712550	AC|0.8523	AC|0.8523	AC|0.8523	AC|0.8523	AC|0.8523	AC|0.8523	AC|0.8523	AC|0.8523	AA|0.8523	CC|0.8523	AC|0.8523	AC|0.8523
RosBREED_snp_sweet_4_02750871	AA|0.3495	AA|0.3495	AA|0.3495	AA|0.3495	AA|0.3495	AA|0.3495	AA|0.3495	AA|0.3495	AA|0.2862	AA|0.3495	AA|0.3495	AA|0.3495
RosBREED_snp_sweet_4_02786560	AA|0.4873	AA|0.4873	AA|0.4873	AA|0.4873	AA|0.4873	AA|0.4873	AA|0.4873	AA|0.4873	AA|0.4873	AA|0.4873	AA|0.4873	AA|0.4873
RosBREED_snp_sweet_4_02821081	AA|0.4874	AA|0.4874	AA|0.4874	AA|0.4874	AA|0.4874	AA|0.4874	AA|0.4874	AA|0.4874	AA|0.4874	AA|0.4874	AA|0.4874	AA|0.4874
RosBREED_snp_sweet_4_02872061	AA|0.4845	AA|0.4845	AA|0.4845	AA|0.4845	AA|0.4845	AA|0.4845	AA|0.4845	AA|0.4845	AA|0.4845	AA|0.4845	AA|0.4845	AA|0.4845
RosBREED_snp_sweet_4_02901893	GG|0.5193	GG|0.5193	GG|0.5193	GG|0.5193	GG|0.5193	GG|0.5193	GG|0.5193	GG|0.5193	GG|0.5193	GG|0.5193	GG|0.5193	GG|0.5193
RosBREED_snp_sweet_4_02961208	CC|0.5336	CC|0.5336	CC|0.5336	CC|0.5336	CC|0.5336	CC|0.5336	CC|0.5336	CC|0.5336	CC|0.5336	CC|0.5336	CC|0.5336	CC|0.5336
RosBREED_snp_sweet_4_02991481	GG|0.5642	GG|0.5642	GG|0.5642	GG|0.5642	GG|0.5642	GG|0.5642	GG|0.5642	GG|0.5642	GG|0.5642	GG|0.5642	GG|0.5642	GG|0.5642
RosBREED_snp_sweet_4_03018468	AA|0.5116	AA|0.5064	AA|0.3878	AA|0.4380	AA|0.2508	AA|0.3376	AA|0.2417	AA|0.2385	AA|0.2442	AA|0.3134	AA|0.3080	AA|0.3254
RosBREED_snp_sweet_4_03072387	AA|0.5144	AA|0.5144	AA|0.5144	AA|0.5144	AA|0.5144	AA|0.5144	AA|0.5144	AA|0.5144	AA|0.5144	AA|0.5144	AA|0.5144	AA|0.5144
RosBREED_snp_sweet_4_03146679	GG|0.5296	GG|0.5296	GG|0.5296	GG|0.5296	GG|0.5296	GG|0.5296	GG|0.5296	GG|0.5296	GG|0.5296	GG|0.5296	GG|0.5296	GG|0.5296
RosBREED_snp_sweet_4_03200895	AA|0.2702	AG|0.2789	AG|0.2789	AG|0.2789	AG|0.2789	AG|0.2789	AG|0.2789	AG|0.2789	AA|0.2776	AG|0.2789	AA|0.2689	AA|0.2789
RosBREED_snp_sweet_4_03238927	AG|0.9504	GG|0.9504	GG|0.9504	GG|0.9504	GG|0.9504	GG|0.9504	GG|0.9504	GG|0.9504	AA|0.9504	GG|0.9504	GG|0.9504	GG|0.9504
RosBREED_snp_sweet_4_03272647	--|0.0000	--|0.0000	--|0.0000	--|0.0000	--|0.0000	--|0.0000	--|0.0000	--|0.0000	--|0.0000	--|0.0000	--|0.0000	--|0.0000
RosBREED_snp_sweet_4_03307526	AA|0.8772	AA|0.8772	AA|0.8772	AA|0.8772	AA|0.8321	AA|0.8772	AA|0.8772	AA|0.8772	AA|0.7977	AA|0.8772	AA|0.8772	AA|0.8207
RosBREED_snp_sweet_4_03351621	AA|0.2356	AG|0.2356	AG|0.2356	AG|0.2356	AG|0.2356	AG|0.2356	AG|0.2356	AG|0.2356	AA|0.2356	AG|0.2356	AA|0.2356	AA|0.2356
RosBREED_snp_sweet_4_03402014	AA|0.7494	AG|0.7494	AG|0.7494	AG|0.7494	AG|0.7494	AG|0.7494	AG|0.7494	AG|0.7494	AA|0.7483	AG|0.7494	AA|0.7494	AA|0.7494
RosBREED_snp_sweet_4_03429627	AA|0.8506	AG|0.8506	AG|0.8506	AG|0.8506	AG|0.8506	AG|0.8506	AG|0.8506	AG|0.8506	AA|0.8506	AG|0.8506	AA|0.8506	AA|0.8506
RosBREED_snp_sweet_4_03459725	GG|0.9650	AG|0.9650	AG|0.9650	AG|0.9650	AG|0.9650	AG|0.9650	AG|0.9650	AG|0.9650	GG|0.9650	AG|0.9650	GG|0.9650	GG|0.9650
RosBREED_snp_sweet_4_03474874	AA|0.2893	AA|0.2893	AA|0.2893	AA|0.2893	AA|0.2893	AA|0.2893	AA|0.2893	AA|0.2893	AA|0.2893	AA|0.2893	AA|0.2893	AA|0.2893
RosBREED_snp_sweet_4_03550632	AA|0.5367	AA|0.5367	AA|0.5367	AA|0.5367	AA|0.5367	AA|0.5367	AA|0.5367	AA|0.5367	AA|0.5367	AA|0.5367	AA|0.5367	AA|0.5367
RosBREED_snp_sweet_4_03588507	GG|0.9058	GG|0.9058	GG|0.9058	GG|0.9058	GG|0.9058	GG|0.9058	GG|0.9058	GG|0.9058	GG|0.9058	GG|0.9058	GG|0.9058	GG|0.9058
RosBREED_snp_sweet_4_03634804	AA|0.4788	AA|0.4788	AA|0.4788	AA|0.4788	AA|0.4788	AA|0.4609	AA|0.4348	AA|0.4376	AA|0.4788	AA|0.4775	AA|0.4788	AA|0.4788
RosBREED_snp_sweet_4_03671803	--|0.0000	--|0.0000	--|0.0000	--|0.0000	--|0.0000	--|0.0000	--|0.0000	--|0.0000	--|0.0000	--|0.0000	--|0.0000	--|0.0000
RosBREED_snp_sweet_4_03716266	CC|0.5033	CC|0.5033	CC|0.5033	CC|0.5033	CC|0.5033	CC|0.5033	CC|0.5033	CC|0.5033	CC|0.5033	CC|0.5033	CC|0.5033	CC|0.5033
RosBREED_snp_sweet_4_03752467	GG|0.4596	GG|0.4596	GG|0.4596	GG|0.4596	GG|0.4596	GG|0.4596	GG|0.4596	GG|0.4596	GG|0.4596	GG|0.4596	GG|0.4596	GG|0.4596
RosBREED_snp_sweet_4_03790418	GG|0.4107	GG|0.4107	GG|0.4107	GG|0.4107	GG|0.4107	GG|0.4107	GG|0.4107	GG|0.4107	GG|0.4107	GG|0.4107	GG|0.4107	GG|0.4107
RosBREED_snp_sweet_4_03790729	GG|0.5422	GG|0.5422	GG|0.5422	GG|0.5422	GG|0.5422	GG|0.5422	GG|0.5422	GG|0.5422	GG|0.5422	GG|0.5422	GG|0.5422	GG|0.5422
RosBREED_snp_sweet_4_03839481	CC|0.3249	CC|0.5191	CC|0.5191	CC|0.5191	CC|0.5191	CC|0.5191	CC|0.5191	CC|0.5191	CC|0.3745	CC|0.5191	CC|0.3653	CC|0.3649
RosBREED_snp_sweet_4_03868462	GG|0.9509	AG|0.9509	AG|0.9509	AG|0.9509	AG|0.9509	AG|0.9509	AG|0.9509	AG|0.9509	GG|0.9509	AG|0.9509	GG|0.9509	GG|0.9509
RosBREED_snp_sweet_4_03918035	GG|0.9336	AG|0.9336	AG|0.9336	AG|0.9336	AG|0.9336	AG|0.9336	AG|0.9336	AG|0.9336	GG|0.9336	AG|0.9336	GG|0.9336	GG|0.9336
RosBREED_snp_sweet_4_03950730	GG|0.5335	GG|0.5335	GG|0.5335	GG|0.5335	GG|0.5335	GG|0.5335	GG|0.5335	GG|0.5335	GG|0.5335	GG|0.5335	GG|0.5335	GG|0.5335
RosBREED_snp_sweet_4_04032745	AA|0.1621	AA|0.1621	AA|0.1621	AA|0.1621	AA|0.1621	AA|0.1621	AA|0.1621	AA|0.1621	AA|0.1621	AA|0.1621	AA|0.1621	AA|0.1621
RosBREED_snp_sweet_4_04067478	AA|0.5041	AA|0.5041	AA|0.5041	AA|0.5041	AA|0.5041	AA|0.5041	AA|0.5041	AA|0.5041	AA|0.5041	AA|0.5041	AA|0.5041	AA|0.5041
RosBREED_snp_sweet_4_04111422	CC|0.4087	CC|0.4087	CC|0.4087	CC|0.4087	CC|0.4087	CC|0.4087	CC|0.4087	CC|0.4087	CC|0.4087	CC|0.4087	CC|0.4087	CC|0.4087
RosBREED_snp_sweet_4_04162846	AG|0.8915	GG|0.8915	GG|0.8915	GG|0.8915	GG|0.8915	GG|0.8915	GG|0.8915	GG|0.8915	GG|0.8915	AG|0.8915	AG|0.8915	AG|0.8915
RosBREED_snp_sweet_4_04196510	GG|0.8313	GG|0.8313	GG|0.8313	GG|0.8313	GG|0.8313	AG|0.8313	GG|0.8313	GG|0.8313	GG|0.8313	AG|0.8313	GG|0.8313	GG|0.8313
RosBREED_snp_sweet_4_04236021	GG|0.5422	GG|0.5422	GG|0.5422	GG|0.5422	GG|0.5422	GG|0.5422	GG|0.5422	GG|0.5422	GG|0.5422	GG|0.5422	GG|0.5422	GG|0.5422
RosBREED_snp_sweet_4_04261751	GG|0.4517	GG|0.4517	GG|0.4517	GG|0.4517	GG|0.4517	GG|0.4517	GG|0.4517	GG|0.4517	GG|0.4517	GG|0.4517	GG|0.4517	GG|0.4517
RosBREED_snp_sweet_4_04353195	AG|0.8562	GG|0.8562	GG|0.8562	GG|0.8562	GG|0.8562	GG|0.8562	GG|0.8562	GG|0.8562	AA|0.8562	GG|0.8562	GG|0.8562	GG|0.8562
RosBREED_snp_sweet_4_04392559	GG|0.9162	GG|0.9162	GG|0.9162	GG|0.9162	GG|0.9162	AG|0.9162	GG|0.9162	GG|0.9162	GG|0.9162	AG|0.9162	GG|0.9162	GG|0.9162
RosBREED_snp_sweet_4_04433804	AA|0.5334	AA|0.5334	AA|0.5334	AA|0.5334	AA|0.5334	AA|0.5334	AA|0.5334	AA|0.5334	AA|0.5334	AA|0.5334	AA|0.5334	AA|0.5334
RosBREED_snp_sweet_4_04471205	AG|0.9397	GG|0.9397	GG|0.9397	GG|0.9397	GG|0.9397	GG|0.9397	GG|0.9397	GG|0.9397	GG|0.9397	AG|0.9397	AG|0.9397	AG|0.9397
RosBREED_snp_sweet_4_04511027	GG|0.9661	GG|0.9661	GG|0.9661	GG|0.9661	GG|0.9661	GG|0.9661	GG|0.9661	GG|0.9661	GG|0.9661	GG|0.9661	GG|0.9661	GG|0.9661
RosBREED_snp_sweet_4_04551204	AA|0.8019	AA|0.8019	AA|0.8019	AA|0.8019	AA|0.8019	AG|0.8019	AA|0.8019	AA|0.8019	AA|0.8019	AG|0.8019	AA|0.8019	AA|0.8019
RosBREED_snp_sweet_4_04588786	AA|0.3009	AA|0.3009	AA|0.3009	AA|0.3009	AA|0.3009	AA|0.3009	AA|0.3009	AA|0.3009	AA|0.3009	AA|0.3009	AA|0.3009	AA|0.3009
RosBREED_snp_sweet_4_04673814	AA|0.6716	AA|0.6716	AA|0.6716	AA|0.6716	AA|0.6716	--|0.0000	AA|0.6716	AA|0.6716	AA|0.6716	--|0.0000	AA|0.6716	AA|0.6716
RosBREED_snp_sweet_4_04709215	AG|0.9191	GG|0.9191	GG|0.9191	GG|0.9191	GG|0.9191	GG|0.9191	GG|0.9191	GG|0.9191	AA|0.9191	GG|0.9191	GG|0.9191	GG|0.9191
RosBREED_snp_sweet_4_04734748	CC|0.1607	CC|0.1607	CC|0.1607	CC|0.1607	CC|0.1607	CC|0.1607	CC|0.1607	CC|0.1607	CC|0.1607	CC|0.1607	CC|0.1607	CC|0.1607
RosBREED_snp_sweet_4_04835594	--|0.0000	--|0.0000	--|0.0000	--|0.0000	--|0.0000	--|0.0000	--|0.0000	--|0.0000	--|0.0000	--|0.0000	--|0.0000	--|0.0000
RosBREED_snp_sweet_4_05026586	AA|0.9447	GG|0.9447	GG|0.9447	GG|0.9447	GG|0.9447	AA|0.9447	AG|0.9447	AG|0.9447	AA|0.9447	AA|0.9447	AG|0.9447	AG|0.9447
RosBREED_snp_sweet_4_05076857	AA|0.3748	AA|0.3748	AA|0.3748	AA|0.3748	AA|0.3748	AA|0.3748	AA|0.3748	AA|0.3748	AA|0.3748	AA|0.3748	AA|0.3748	AA|0.3748
RosBREED_snp_sweet_4_05099636	AA|0.6963	AA|0.6963	AA|0.6963	AA|0.6963	AA|0.6963	AA|0.6963	AA|0.6963	AA|0.6963	AA|0.6963	AA|0.6963	AA|0.6963	AA|0.6963
RosBREED_snp_sweet_4_05146041	GG|0.9435	GG|0.9435	GG|0.9435	GG|0.9435	GG|0.9435	AG|0.9435	GG|0.9435	GG|0.9435	GG|0.9435	AG|0.9435	GG|0.9435	GG|0.9435
RosBREED_snp_sweet_4_05187119	AA|0.5418	AA|0.5418	AA|0.5418	AA|0.5418	AA|0.5418	AA|0.5418	AA|0.5418	AA|0.5418	AA|0.5418	AA|0.5418	AA|0.5418	AA|0.5418
RosBREED_snp_sweet_4_05231853	GG|0.9424	AA|0.9424	AA|0.9424	AA|0.9424	AA|0.9424	AG|0.9424	AA|0.9424	AA|0.9424	GG|0.9424	GG|0.9424	AG|0.9424	AG|0.9424
RosBREED_snp_sweet_4_05258732	GG|0.5422	GG|0.5422	GG|0.5422	GG|0.5422	GG|0.5422	GG|0.5422	GG|0.5422	GG|0.5422	GG|0.5422	GG|0.5422	GG|0.5422	GG|0.5422
RosBREED_snp_sweet_4_05310360	GG|0.5335	GG|0.5335	GG|0.5335	GG|0.5335	GG|0.5335	GG|0.5335	GG|0.5335	GG|0.5335	GG|0.5335	GG|0.5335	GG|0.5335	GG|0.5335
RosBREED_snp_sweet_4_05334508	AG|0.3601	AG|0.3601	AG|0.3601	AG|0.3601	AG|0.3601	AG|0.3601	AG|0.3601	AG|0.3601	GG|0.3601	AG|0.3601	AG|0.3601	AG|0.3601
RosBREED_snp_sweet_4_05390299	GG|0.5126	GG|0.5126	GG|0.5126	GG|0.5126	GG|0.5126	GG|0.5126	GG|0.5126	GG|0.5126	GG|0.5126	GG|0.5126	GG|0.5126	GG|0.5126
RosBREED_snp_sweet_4_05425119	AG|0.7886	AA|0.8105	AA|0.8105	AA|0.8105	AA|0.8105	AG|0.8105	AA|0.8105	AA|0.8105	GG|0.8105	AG|0.8105	AA|0.8105	AA|0.8105
RosBREED_snp_sweet_4_05489593	AG|0.2686	AA|0.2686	AA|0.2686	AA|0.2686	AA|0.2686	AG|0.2686	AA|0.2686	AA|0.2686	AG|0.2186	AG|0.2686	AA|0.2686	AA|0.2686
RosBREED_snp_sweet_4_05490025	AG|0.6856	AA|0.6856	AA|0.6856	AA|0.6856	AA|0.6856	AG|0.6856	AA|0.6856	AA|0.6856	GG|0.6856	AG|0.6856	AA|0.6856	AA|0.6856
RosBREED_snp_sweet_4_05511077	AG|0.8741	GG|0.8741	GG|0.8741	GG|0.8741	GG|0.8741	GG|0.8741	GG|0.8741	GG|0.8741	GG|0.8741	AG|0.8705	AG|0.8741	AG|0.8741
RosBREED_snp_sweet_4_05550646	AA|0.2662	AA|0.2662	AA|0.2662	AA|0.2662	AA|0.2662	AA|0.2662	AA|0.2662	AA|0.2662	AA|0.2662	AA|0.2662	AA|0.2662	AA|0.2662
RosBREED_snp_sweet_4_05588490	AA|0.5191	AA|0.5191	AA|0.5191	AA|0.5191	AA|0.5191	AA|0.5191	AA|0.5191	AA|0.5191	AA|0.5191	AA|0.5191	AA|0.5191	AA|0.5191
RosBREED_snp_sweet_4_05638228	AA|0.4015	AA|0.4015	AA|0.4015	AA|0.4015	AA|0.4015	AA|0.4015	AA|0.4015	AA|0.4015	AA|0.4015	AA|0.4015	AA|0.4015	AA|0.4015
RosBREED_snp_sweet_4_05651479	--|0.0000	--|0.0000	--|0.0000	--|0.0000	--|0.0000	--|0.0000	--|0.0000	--|0.0000	--|0.0000	--|0.0000	--|0.0000	--|0.0000
RosBREED_snp_sweet_4_05790270	GG|0.8175	AA|0.8175	AA|0.8175	AA|0.8175	AA|0.8175	AG|0.8175	AG|0.8175	AG|0.8175	GG|0.8175	AG|0.8175	AG|0.8175	AG|0.8175
RosBREED_snp_sweet_4_05856246	AG|0.7671	GG|0.7671	GG|0.7671	GG|0.7671	GG|0.7671	GG|0.7671	GG|0.7671	GG|0.7671	AA|0.7671	GG|0.7671	GG|0.7671	GG|0.7671
RosBREED_snp_sweet_4_05911133	AG|0.9023	GG|0.9023	GG|0.9023	GG|0.9023	GG|0.9023	GG|0.9023	GG|0.9023	GG|0.9023	GG|0.9023	AG|0.9023	AG|0.9023	AG|0.9023
RosBREED_snp_sweet_4_06002305	AA|0.4839	AA|0.4839	AA|0.4839	AA|0.4839	AA|0.4839	AA|0.4839	AA|0.4839	AA|0.4839	AA|0.4839	AA|0.4839	AA|0.4839	AA|0.4839
RosBREED_snp_sweet_4_06031735	AA|0.5420	AA|0.5420	AA|0.5420	AA|0.5420	AA|0.5420	AA|0.5420	AA|0.5420	AA|0.5420	AA|0.5420	AA|0.5420	AA|0.5420	AA|0.5420
RosBREED_snp_sweet_4_06072313	AG|0.9215	AA|0.9215	AA|0.9215	AA|0.9215	AA|0.9215	AA|0.9215	AA|0.9215	AA|0.9215	AA|0.9215	AG|0.9215	AG|0.9215	AG|0.9215
RosBREED_snp_sweet_4_06093728	GG|0.4156	GG|0.4156	GG|0.4156	GG|0.4156	GG|0.4156	GG|0.4156	GG|0.4156	GG|0.4156	GG|0.4156	GG|0.4156	GG|0.4156	GG|0.4156
RosBREED_snp_sweet_4_06165632	AA|0.4709	AA|0.4709	AA|0.4709	AA|0.4709	AA|0.4709	AA|0.4709	AA|0.4709	AA|0.4709	AA|0.4709	AA|0.4709	AA|0.4709	AA|0.4709
RosBREED_snp_sweet_4_06185869	AA|0.5335	AA|0.5335	AA|0.5335	AA|0.5335	AA|0.5335	AA|0.5335	AA|0.5335	AA|0.5335	AA|0.5335	AA|0.5335	AA|0.5335	AA|0.5335
RosBREED_snp_sweet_4_06232729	AA|0.3872	AA|0.3872	AA|0.3872	AA|0.3872	AA|0.3872	AA|0.3872	AA|0.3872	AA|0.3872	AA|0.3872	AA|0.3872	AA|0.3872	AA|0.3872
RosBREED_snp_sweet_4_06269612	GG|0.8254	AA|0.8254	AA|0.8254	AA|0.8254	AA|0.8254	AG|0.8254	AA|0.8254	AA|0.8254	GG|0.8254	GG|0.8254	AG|0.8254	AG|0.8254
RosBREED_snp_sweet_4_06348991	GG|0.9231	AA|0.9231	AA|0.9231	AA|0.9231	AA|0.9231	AA|0.9231	AA|0.9231	AA|0.9231	GG|0.9231	AG|0.9231	AG|0.9231	AG|0.9231
RosBREED_snp_sweet_4_06368841	GG|0.2799	AG|0.2799	AG|0.2799	AG|0.2799	AG|0.2799	AG|0.2799	AG|0.2799	AG|0.2799	GG|0.2799	AG|0.1591	AG|0.1671	AG|0.2041
RosBREED_snp_sweet_4_06368987	GG|0.4160	AG|0.4160	AG|0.4160	AG|0.4160	AG|0.4160	AG|0.4160	AG|0.4160	AG|0.4160	GG|0.4160	AG|0.4160	AG|0.4160	AG|0.4160
RosBREED_snp_sweet_4_06389920	AA|0.1675	AA|0.1675	AA|0.1675	AA|0.1675	AA|0.1675	AA|0.1675	AA|0.1670	AA|0.1675	AA|0.1675	AA|0.1675	AA|0.1675	AA|0.1675
RosBREED_snp_sweet_4_06431232	CC|0.4388	CC|0.4388	CC|0.4388	CC|0.4388	CC|0.4388	CC|0.4388	CC|0.4388	CC|0.4388	CC|0.4388	CC|0.4388	CC|0.4388	CC|0.4388
RosBREED_snp_sweet_4_06465972	CC|0.5422	CC|0.5422	CC|0.5422	CC|0.5422	CC|0.5422	CC|0.5422	CC|0.5422	CC|0.5422	CC|0.5422	CC|0.5422	CC|0.5422	CC|0.5422
RosBREED_snp_sweet_4_06511359	AC|0.8834	AA|0.8834	AA|0.8834	AA|0.8834	AA|0.8834	AA|0.8834	AA|0.8834	AA|0.8834	AA|0.8834	AC|0.8834	AC|0.8752	AC|0.8795
RosBREED_snp_sweet_4_06545181	AA|0.9336	CC|0.9336	CC|0.9336	CC|0.9336	CC|0.9336	CC|0.9336	CC|0.9336	CC|0.9336	AA|0.9336	AC|0.9336	AC|0.9336	AC|0.9336
RosBREED_snp_sweet_4_06580288	GG|0.9277	GG|0.9277	GG|0.9277	GG|0.9277	GG|0.9277	AG|0.9277	GG|0.9277	GG|0.9277	GG|0.9277	AG|0.9277	GG|0.9277	GG|0.9277
RosBREED_snp_sweet_4_06588816	AC|0.9569	AA|0.9569	AA|0.9569	AA|0.9569	AA|0.9569	AA|0.9569	AA|0.9569	AA|0.9569	AA|0.9569	AC|0.9569	AC|0.9569	AC|0.9569
RosBREED_snp_sweet_4_06711576	AG|0.9097	AA|0.9097	AA|0.9097	AA|0.9097	AA|0.9097	AA|0.9097	AA|0.9097	AA|0.9097	AA|0.9097	AG|0.9097	AG|0.9097	AG|0.9097
RosBREED_snp_sweet_4_06751070	GG|0.5422	GG|0.5422	GG|0.5422	GG|0.5422	GG|0.5422	GG|0.5422	GG|0.5422	GG|0.5422	GG|0.5422	GG|0.5422	GG|0.5422	GG|0.5422
RosBREED_snp_sweet_4_06790667	AA|0.5041	AA|0.5041	AA|0.5041	AA|0.5041	AA|0.5041	AA|0.5041	AA|0.5041	AA|0.5041	AA|0.5041	AA|0.5041	AA|0.5041	AA|0.5041
RosBREED_snp_sweet_4_06828082	GG|0.9311	AA|0.9311	AA|0.9311	AA|0.9311	AA|0.9311	AA|0.9311	AA|0.9311	AA|0.9311	GG|0.9311	AG|0.9311	AG|0.9311	AG|0.9311
RosBREED_snp_sweet_4_06908723	CC|0.5348	CC|0.5348	CC|0.5348	CC|0.5348	CC|0.5348	CC|0.5348	CC|0.5348	CC|0.5348	CC|0.5348	CC|0.5348	CC|0.5348	CC|0.5348
RosBREED_snp_sweet_4_06959064	--|0.0000	--|0.0000	--|0.0000	--|0.0000	--|0.0000	--|0.0000	--|0.0000	--|0.0000	--|0.0000	--|0.0000	--|0.0000	--|0.0000
RosBREED_snp_sweet_4_07009055	AA|0.4798	AA|0.4798	AA|0.4798	AA|0.4798	AA|0.4798	AA|0.4798	AA|0.4798	AA|0.4798	AA|0.4798	AA|0.4798	AA|0.4798	AA|0.4798
RosBREED_snp_sweet_4_07040511	GG|0.4974	GG|0.4974	GG|0.4974	GG|0.4974	GG|0.4974	GG|0.4974	GG|0.4974	GG|0.4974	GG|0.4974	GG|0.4974	GG|0.4974	GG|0.4974
RosBREED_snp_sweet_4_07065857	AG|0.9153	AA|0.9102	AA|0.8948	AA|0.9015	AA|0.8528	AA|0.6641	AA|0.7923	AA|0.7899	AA|0.8523	AG|0.9153	AG|0.9153	AG|0.9153
RosBREED_snp_sweet_4_07148241	GG|0.5839	GG|0.5839	GG|0.5839	GG|0.5839	GG|0.5839	GG|0.5839	GG|0.5839	GG|0.5839	GG|0.5839	GG|0.5839	GG|0.5839	GG|0.5839
RosBREED_snp_sweet_4_07202792	--|0.0000	--|0.0000	--|0.0000	--|0.0000	--|0.0000	--|0.0000	--|0.0000	--|0.0000	--|0.0000	--|0.0000	--|0.0000	--|0.0000
RosBREED_snp_sweet_4_07227823	GG|0.4857	GG|0.4484	GG|0.4682	GG|0.4857	GG|0.4857	GG|0.4113	GG|0.4857	GG|0.3920	GG|0.4708	GG|0.4835	GG|0.4503	GG|0.3592
RosBREED_snp_sweet_4_07252538	AA|0.2012	AA|0.2012	AA|0.2012	AA|0.2012	AA|0.2012	AA|0.2012	AA|0.2012	AA|0.2012	AA|0.2012	AA|0.2012	AA|0.2012	AA|0.2012
RosBREED_snp_sweet_4_07309282	AG|0.9200	GG|0.9200	GG|0.9200	GG|0.9200	GG|0.9200	GG|0.9200	GG|0.9200	GG|0.9200	GG|0.9200	AA|0.9200	AG|0.9200	AG|0.9200
RosBREED_snp_sweet_4_07349971	AG|0.6526	GG|0.6526	GG|0.6526	GG|0.6526	GG|0.6526	GG|0.6526	GG|0.6526	GG|0.6526	AA|0.6526	GG|0.6526	GG|0.6526	GG|0.6526
RosBREED_snp_sweet_4_07402206	AA|0.8811	AA|0.8811	AA|0.8811	AA|0.8811	AA|0.8811	AC|0.8803	AA|0.8811	AA|0.8811	AA|0.8811	AC|0.8665	AA|0.8811	AA|0.8811
RosBREED_snp_sweet_4_07429956	AC|0.8693	CC|0.8693	CC|0.8693	CC|0.8693	CC|0.8693	CC|0.8693	CC|0.8693	CC|0.8693	AA|0.8693	CC|0.8693	CC|0.8693	CC|0.8693
RosBREED_snp_sweet_4_07456033	AG|0.8446	GG|0.8446	GG|0.8446	GG|0.8446	GG|0.8446	--|0.0000	GG|0.8446	GG|0.8446	AA|0.8446	--|0.0000	GG|0.8446	GG|0.8446
RosBREED_snp_sweet_4_07542220	--|0.0000	--|0.0000	--|0.0000	--|0.0000	--|0.0000	--|0.0000	--|0.0000	--|0.0000	--|0.0000	--|0.0000	--|0.0000	--|0.0000
RosBREED_snp_sweet_4_07585516	AA|0.5348	AA|0.5348	AA|0.5348	AA|0.5348	AA|0.5348	AA|0.5348	AA|0.5348	AA|0.5348	AA|0.5348	AA|0.5348	AA|0.5348	AA|0.5348
RosBREED_snp_sweet_4_07629907	AA|0.3583	AA|0.3583	AA|0.3583	AA|0.3583	AA|0.3583	AA|0.3583	AA|0.3583	AA|0.3583	AA|0.3583	AA|0.3583	AA|0.3583	AA|0.3583
RosBREED_snp_sweet_4_07666480	GG|0.5190	GG|0.5190	GG|0.5190	GG|0.5190	GG|0.5190	GG|0.5190	GG|0.5190	GG|0.5190	GG|0.5190	GG|0.5190	GG|0.5190	GG|0.5190
RosBREED_snp_sweet_4_07706352	AA|0.7456	GG|0.7456	GG|0.7456	GG|0.7456	GG|0.7456	GG|0.7456	GG|0.7456	GG|0.7456	AA|0.7456	AG|0.7456	AG|0.7456	AG|0.7456
RosBREED_snp_sweet_4_07731253	GG|0.6635	GG|0.6635	GG|0.6635	GG|0.6635	GG|0.6635	GG|0.6635	GG|0.6635	GG|0.6635	GG|0.6635	GG|0.6635	GG|0.6635	GG|0.6635
RosBREED_snp_sweet_4_07792773	CC|0.5707	CC|0.5707	CC|0.5707	CC|0.5707	CC|0.5707	CC|0.5707	CC|0.5707	CC|0.5707	CC|0.5707	CC|0.5707	CC|0.5707	CC|0.5707
RosBREED_snp_sweet_4_07835311	GG|0.8683	GG|0.8683	GG|0.8683	GG|0.8683	GG|0.8683	AG|0.8683	GG|0.8683	GG|0.8683	GG|0.8683	AG|0.8683	GG|0.8683	GG|0.8683
RosBREED_snp_sweet_4_07867955	AA|0.5385	AA|0.5385	AA|0.5385	AA|0.5385	AA|0.5385	AA|0.5385	AA|0.5385	AA|0.5385	AA|0.5385	AA|0.5385	AA|0.5385	AA|0.5385
RosBREED_snp_sweet_4_07944355	--|0.0000	--|0.0000	--|0.0000	--|0.0000	--|0.0000	--|0.0000	--|0.0000	--|0.0000	--|0.0000	--|0.0000	--|0.0000	--|0.0000
RosBREED_snp_sweet_4_08033698	--|0.0000	--|0.0000	--|0.0000	--|0.0000	--|0.0000	--|0.0000	--|0.0000	--|0.0000	--|0.0000	--|0.0000	--|0.0000	--|0.0000
RosBREED_snp_sweet_4_08188846	GG|0.7222	GG|0.7222	GG|0.7222	GG|0.7222	GG|0.7222	AG|0.7222	GG|0.7222	GG|0.7222	GG|0.7222	AG|0.7222	GG|0.7222	GG|0.7222
RosBREED_snp_sweet_4_08219351	AA|0.5155	AA|0.5155	AA|0.5155	AA|0.5155	AA|0.5155	AA|0.5155	AA|0.5155	AA|0.5155	AA|0.5155	AA|0.5155	AA|0.5155	AA|0.5155
RosBREED_snp_sweet_4_08265815	AA|0.3437	AA|0.3437	AA|0.3437	AA|0.3437	AA|0.3437	AA|0.3437	AA|0.3437	AA|0.3437	AA|0.3437	AA|0.3437	AA|0.3437	AA|0.3437
RosBREED_snp_sweet_4_08317413	AA|0.5284	AA|0.5284	AA|0.5284	AA|0.5284	AA|0.5210	AA|0.4210	AA|0.5284	AA|0.5182	AA|0.5284	AA|0.5202	AA|0.5264	AA|0.4925
RosBREED_snp_sweet_4_08359460	CC|0.8258	CC|0.8258	CC|0.8258	CC|0.8258	CC|0.8258	CC|0.8258	CC|0.8258	CC|0.8258	CC|0.8258	CC|0.8258	CC|0.8258	CC|0.8258
RosBREED_snp_sweet_4_08468985	AA|0.5462	AA|0.5462	AA|0.5462	AA|0.5462	AA|0.5462	AA|0.5462	AA|0.5462	AA|0.5462	AA|0.5462	AA|0.5462	AA|0.5462	AA|0.5462
RosBREED_snp_sweet_4_08500917	GG|0.9483	GG|0.9483	GG|0.9483	GG|0.9483	GG|0.9483	GG|0.9483	GG|0.9483	GG|0.9483	GG|0.9483	GG|0.9483	GG|0.9483	GG|0.9483
RosBREED_snp_sweet_4_08538987	GG|0.8029	GG|0.8029	GG|0.8029	GG|0.8029	GG|0.8029	AG|0.8029	GG|0.8029	GG|0.8029	GG|0.8029	AG|0.8029	GG|0.8029	GG|0.8029
RosBREED_snp_sweet_4_08593492	AA|0.4673	AA|0.4673	AA|0.4673	AA|0.4673	AA|0.4673	AA|0.4673	AA|0.4673	AA|0.4673	AA|0.4673	AA|0.4673	AA|0.4673	AA|0.4673
[truncated: 3,698 more rows]
