# Supplementary material for: Evaluation of multiple approaches to identify genome-wide polymorphisms in closely related genotypes of sweet cherry (Prunus avium L.)
Source: Comput Struct Biotechnol J. 2017 Mar 18;15:290–8. doi: 10.1016/j.csbj.2017.03.002 (PMC5376269; doi:10.1016/j.csbj.2017.03.002)
Supplement: Supplementary File 7 — WGS STRUCTURE input file. [file mmc7.csv]

	8_45	14_34	18_120	20_10	21_66	23_5	24_46	34_37	35_109	40_4	43_86	47_111	48_35	51_9	54_1	55_93	58_122	61_0	65_31	66_28	67_11	69_14	74_3	76_1	77_50	84_81	85_0	86_20	92_34	96_3	97_33	100_3	101_4	108_15	111_86	112_109	115_45	116_62	117_34	121_28	122_84	123_67	132_22	139_8	142_0	146_32	147_79	153_11	154_29
Bing	1	1	4	1	4	2	1	4	1	4	2	2	1	2	3	3	2	1	1	3	2	2	3	2	2	4	2	3	0	2	3	2	2	1	4	3	1	3	2	2	1	2	0	1	1	2	2	1	2
Bing	3	3	4	1	4	4	3	4	4	4	4	4	4	4	4	4	2	2	3	3	2	2	3	2	3	4	3	4	0	2	3	2	4	3	4	3	4	3	4	4	1	3	0	3	1	4	2	3	4
Glory	1	3	4	0	2	4	1	2	1	0	0	2	1	0	3	0	0	1	0	3	2	0	3	2	0	4	0	3	2	2	3	2	2	1	4	3	0	1	2	0	0	0	0	1	1	4	2	3	2
Glory	3	3	4	0	4	4	3	4	4	0	0	2	4	0	4	0	0	2	0	3	2	0	3	2	0	4	0	4	2	2	3	4	2	3	4	3	0	3	4	0	0	0	0	3	1	4	2	3	4
Kimberly	1	1	4	1	2	4	1	4	4	0	2	0	1	0	0	4	2	2	0	3	2	2	0	2	0	4	0	3	2	2	1	2	2	3	4	3	0	0	4	0	0	0	0	1	1	4	2	3	2
Kimberly	3	3	4	2	4	4	1	4	4	0	4	0	4	0	0	4	2	2	0	3	2	2	0	2	0	4	0	4	4	2	3	4	2	3	4	3	0	0	4	0	0	0	0	3	3	4	4	3	4
Staccato	1	1	4	0	4	4	1	4	1	4	2	2	1	0	3	0	2	2	1	3	2	2	3	2	0	4	0	3	2	2	3	2	2	0	4	3	0	3	2	0	0	0	0	0	1	0	2	3	2
Staccato	3	3	4	0	4	4	1	4	4	4	4	4	4	0	4	0	2	2	3	3	2	2	3	2	0	4	0	4	2	2	3	2	2	0	4	3	0	3	4	0	0	0	0	0	3	0	2	3	4
Sweetheart	1	1	4	0	2	4	1	4	1	0	2	2	1	0	3	4	2	1	1	0	2	1	3	2	0	4	0	3	2	2	1	2	2	1	4	3	0	3	2	0	0	0	2	1	1	0	2	1	2
Sweetheart	3	3	4	0	4	4	1	4	4	0	4	2	4	0	4	4	2	2	1	0	2	2	3	2	0	4	0	4	2	2	3	4	2	3	4	3	0	3	4	0	0	0	4	3	3	0	2	3	4
[truncated: 5,000 more columns]
