# Supplementary material for: Evaluation of multiple approaches to identify genome-wide polymorphisms in closely related genotypes of sweet cherry (Prunus avium L.)
Source: Comput Struct Biotechnol J. 2017 Mar 18;15:290–8. doi: 10.1016/j.csbj.2017.03.002 (PMC5376269; doi:10.1016/j.csbj.2017.03.002)
Supplement: Supplementary File 8 — SNParray NTSys input file. [file mmc8.csv]

1	886	5
	Bing	Staccato	Glory	Kimberly	Sweetheart
Pa1Cl_snp_sweet_4_09145953	1	6	6	6	6
RosBREED_snp_sweet_1_00043011	3	3	3	3	3
RosBREED_snp_sweet_1_00348730	3	6	6	6	6
RosBREED_snp_sweet_1_00538005	1	6	6	6	6
RosBREED_snp_sweet_1_00599759	1	6	6	6	6
RosBREED_snp_sweet_1_00847464	2	2	2	2	2
RosBREED_snp_sweet_1_00885553	3	1	1	1	1
RosBREED_snp_sweet_1_01111320	3	6	6	6	6
RosBREED_snp_sweet_1_01197874	1	5	5	5	5
RosBREED_snp_sweet_1_01238095	6	1	1	1	1
RosBREED_snp_sweet_1_01331155	2	5	5	5	5
RosBREED_snp_sweet_1_01450317	3	6	6	6	6
RosBREED_snp_sweet_1_02115377	3	1	1	1	1
RosBREED_snp_sweet_1_02241751	3	3	3	3	3
RosBREED_snp_sweet_1_02441717	3	6	6	6	6
RosBREED_snp_sweet_1_04771145	3	1	1	1	1
RosBREED_snp_sweet_1_05839154	3	1	1	1	1
RosBREED_snp_sweet_1_05878432	3	1	1	1	1
RosBREED_snp_sweet_1_05894052	2	5	5	5	5
RosBREED_snp_sweet_1_05962255	3	1	1	1	1
RosBREED_snp_sweet_1_06215653	1	5	5	5	5
RosBREED_snp_sweet_1_06460845	5	1	1	1	1
RosBREED_snp_sweet_1_07130958	1	5	5	5	5
RosBREED_snp_sweet_1_07328678	6	1	1	1	1
RosBREED_snp_sweet_1_07824263	1	5	5	5	5
RosBREED_snp_sweet_1_09597368	6	1	1	1	1
RosBREED_snp_sweet_1_10316151	1	5	5	5	5
RosBREED_snp_sweet_1_10603637	1	3	3	3	3
RosBREED_snp_sweet_1_10637855	1	3	3	3	3
RosBREED_snp_sweet_1_10878674	1	2	2	2	2
RosBREED_snp_sweet_1_12191200	6	3	3	3	3
RosBREED_snp_sweet_1_12292557	1	3	3	3	3
RosBREED_snp_sweet_1_13052512	6	3	3	3	3
RosBREED_snp_sweet_1_14110306	2	2	2	2	2
RosBREED_snp_sweet_1_14281912	3	3	3	3	3
RosBREED_snp_sweet_1_15061804	3	3	3	3	3
RosBREED_snp_sweet_1_16612689	3	3	3	3	3
RosBREED_snp_sweet_1_17571526	2	2	2	2	2
RosBREED_snp_sweet_1_19836475	2	2	2	2	2
RosBREED_snp_sweet_1_19999922	3	3	3	3	3
RosBREED_snp_sweet_1_22481130	3	1	1	1	1
RosBREED_snp_sweet_1_22554385	3	6	6	6	6
RosBREED_snp_sweet_1_23209463	1	3	3	3	3
RosBREED_snp_sweet_1_23904376	1	2	2	2	2
RosBREED_snp_sweet_1_24161765	3	3	3	3	3
RosBREED_snp_sweet_1_24399603	5	1	1	1	1
RosBREED_snp_sweet_1_24575772	2	1	1	1	1
RosBREED_snp_sweet_1_25252796	6	3	3	3	3
RosBREED_snp_sweet_1_26047253	6	3	3	3	3
RosBREED_snp_sweet_1_26698128	6	6	6	6	6
RosBREED_snp_sweet_1_27626876	2	2	2	2	2
RosBREED_snp_sweet_1_27714539	2	2	2	2	2
RosBREED_snp_sweet_1_27968875	5	2	2	2	2
RosBREED_snp_sweet_1_29638469	3	6	6	6	6
RosBREED_snp_sweet_1_30054079	2	1	1	1	1
RosBREED_snp_sweet_1_30716095	3	3	3	3	3
RosBREED_snp_sweet_1_31633964	3	3	3	3	3
RosBREED_snp_sweet_1_31805500	2	2	2	2	2
RosBREED_snp_sweet_1_31881572	3	3	3	3	3
RosBREED_snp_sweet_1_32053318	3	1	1	1	1
RosBREED_snp_sweet_1_32236350	3	6	6	6	6
RosBREED_snp_sweet_1_32270077	2	5	5	5	5
RosBREED_snp_sweet_1_32759983	6	1	1	1	1
RosBREED_snp_sweet_1_32894074	3	1	1	1	1
RosBREED_snp_sweet_1_33007179	3	1	1	1	1
RosBREED_snp_sweet_1_33035979	3	1	1	1	1
RosBREED_snp_sweet_1_33040649	3	6	6	6	6
RosBREED_snp_sweet_1_33075219	2	1	1	1	1
RosBREED_snp_sweet_1_33122407	2	1	1	1	1
RosBREED_snp_sweet_1_33345349	3	1	1	1	1
RosBREED_snp_sweet_1_33358731	2	1	1	1	1
RosBREED_snp_sweet_1_33379241	3	1	1	1	1
RosBREED_snp_sweet_1_33392756	3	6	6	6	6
RosBREED_snp_sweet_1_33509674	2	2	2	2	2
RosBREED_snp_sweet_1_33790546	6	3	3	3	3
RosBREED_snp_sweet_1_33883266	3	3	3	3	3
RosBREED_snp_sweet_1_33907538	3	3	3	3	3
RosBREED_snp_sweet_1_35218936	6	3	3	3	3
RosBREED_snp_sweet_1_35371782	1	6	6	6	6
RosBREED_snp_sweet_1_35408469	3	6	6	6	6
RosBREED_snp_sweet_1_35582087	2	1	1	1	1
RosBREED_snp_sweet_1_35614161	1	3	3	3	3
RosBREED_snp_sweet_1_35956466	3	6	6	6	6
RosBREED_snp_sweet_1_36293674	6	1	1	1	1
RosBREED_snp_sweet_1_36319573	6	3	3	3	3
RosBREED_snp_sweet_1_36394955	2	5	5	5	5
RosBREED_snp_sweet_1_36415494	2	1	1	1	1
RosBREED_snp_sweet_1_36470924	6	1	1	1	1
RosBREED_snp_sweet_1_36515818	2	5	5	5	5
RosBREED_snp_sweet_1_36578814	3	6	6	6	6
RosBREED_snp_sweet_1_36588456	3	6	6	6	6
RosBREED_snp_sweet_1_36667846	3	1	1	1	1
RosBREED_snp_sweet_1_36698283	3	1	1	1	1
RosBREED_snp_sweet_1_36725185	3	6	6	6	6
RosBREED_snp_sweet_1_36738631	3	1	1	1	1
RosBREED_snp_sweet_1_36802450	6	1	1	1	1
RosBREED_snp_sweet_1_36865299	3	1	1	1	1
RosBREED_snp_sweet_1_36993407	3	6	6	6	6
RosBREED_snp_sweet_1_38052311	2	5	5	5	5
RosBREED_snp_sweet_1_39008836	2	1	1	1	1
RosBREED_snp_sweet_1_40057233	3	3	3	3	3
RosBREED_snp_sweet_1_40600033	3	6	6	6	6
RosBREED_snp_sweet_1_41526806	6	1	1	1	1
RosBREED_snp_sweet_1_42337214	1	3	3	3	3
RosBREED_snp_sweet_1_43002420	3	1	1	1	1
RosBREED_snp_sweet_1_43706470	3	3	3	3	3
RosBREED_snp_sweet_1_43806891	2	5	5	5	5
RosBREED_snp_sweet_1_43875207	1	3	3	3	3
RosBREED_snp_sweet_1_43975890	1	3	3	3	3
RosBREED_snp_sweet_1_44045161	6	3	3	3	3
RosBREED_snp_sweet_1_44090182	1	3	3	3	3
RosBREED_snp_sweet_1_44132511	5	2	2	2	2
RosBREED_snp_sweet_1_44565586	1	3	3	3	3
RosBREED_snp_sweet_1_44764542	6	3	3	3	3
RosBREED_snp_sweet_1_44796418	6	3	3	3	3
RosBREED_snp_sweet_1_44919064	1	2	2	2	2
RosBREED_snp_sweet_1_45163766	6	1	1	1	1
RosBREED_snp_sweet_1_45210413	3	6	6	6	6
RosBREED_snp_sweet_1_45322930	1	6	6	6	6
RosBREED_snp_sweet_1_45402154	6	3	3	3	3
RosBREED_snp_sweet_1_45473214	2	2	2	2	2
RosBREED_snp_sweet_1_45601390	3	6	6	6	6
RosBREED_snp_sweet_1_45633267	2	1	1	1	1
RosBREED_snp_sweet_1_45680542	3	3	3	3	3
RosBREED_snp_sweet_1_45720052	1	3	3	3	3
RosBREED_snp_sweet_1_45823056	3	1	1	1	1
RosBREED_snp_sweet_1_45924398	3	6	6	6	6
RosBREED_snp_sweet_1_46402818	5	2	2	2	2
RosBREED_snp_sweet_1_46530908	1	2	2	2	2
RosBREED_snp_sweet_2_00911589	3	3	3	3	3
RosBREED_snp_sweet_2_01435086	3	3	3	3	3
RosBREED_snp_sweet_2_01653466	1	3	3	3	3
RosBREED_snp_sweet_2_01951353	3	1	1	1	1
RosBREED_snp_sweet_2_02008976	3	1	1	1	1
RosBREED_snp_sweet_2_03396708	3	3	3	3	3
RosBREED_snp_sweet_2_03488474	2	2	2	2	2
RosBREED_snp_sweet_2_04354053	3	6	6	6	6
RosBREED_snp_sweet_2_04801902	6	3	3	3	3
RosBREED_snp_sweet_2_04953599	6	3	3	3	3
RosBREED_snp_sweet_2_05493845	2	2	2	2	2
RosBREED_snp_sweet_2_05865200	1	3	3	3	3
RosBREED_snp_sweet_2_09649536	3	3	3	3	3
RosBREED_snp_sweet_2_10930583	3	6	6	6	6
RosBREED_snp_sweet_2_11540955	3	3	3	3	3
RosBREED_snp_sweet_2_12407490	2	1	1	1	1
RosBREED_snp_sweet_2_13301587	1	1	1	1	1
RosBREED_snp_sweet_2_14255547	3	3	3	3	3
RosBREED_snp_sweet_2_14926622	2	2	2	2	2
RosBREED_snp_sweet_2_15040326	3	3	3	3	3
RosBREED_snp_sweet_2_15084429	2	2	2	2	2
RosBREED_snp_sweet_2_15090036	3	3	3	3	3
RosBREED_snp_sweet_2_15181737	3	6	6	6	6
RosBREED_snp_sweet_2_15355971	3	1	1	1	1
RosBREED_snp_sweet_2_15372418	3	1	1	1	1
RosBREED_snp_sweet_2_15711952	3	1	1	1	1
RosBREED_snp_sweet_2_15747822	3	6	6	6	6
RosBREED_snp_sweet_2_16118423	3	1	1	1	1
RosBREED_snp_sweet_2_16214114	3	1	1	1	1
RosBREED_snp_sweet_2_16550340	2	1	1	1	1
RosBREED_snp_sweet_2_16644104	3	6	6	6	6
RosBREED_snp_sweet_2_16875339	1	1	1	1	1
RosBREED_snp_sweet_2_16879478	5	5	5	5	5
RosBREED_snp_sweet_2_17546834	6	3	3	3	3
RosBREED_snp_sweet_2_17791585	3	6	6	6	6
RosBREED_snp_sweet_2_19297736	5	5	5	5	5
RosBREED_snp_sweet_2_19581374	3	6	6	3	3
RosBREED_snp_sweet_2_19615344	3	1	1	3	3
RosBREED_snp_sweet_2_19643557	3	1	1	3	3
RosBREED_snp_sweet_2_19664779	2	1	1	2	2
RosBREED_snp_sweet_2_19684679	3	1	1	3	3
RosBREED_snp_sweet_2_19724366	3	1	1	3	3
RosBREED_snp_sweet_2_19752871	2	5	5	2	2
RosBREED_snp_sweet_2_19869360	3	1	1	3	3
RosBREED_snp_sweet_2_20340464	3	6	6	3	3
RosBREED_snp_sweet_2_20458193	3	6	6	3	3
RosBREED_snp_sweet_2_20618503	3	1	1	3	3
RosBREED_snp_sweet_2_20694575	3	6	6	3	3
RosBREED_snp_sweet_2_20724836	3	6	6	3	3
RosBREED_snp_sweet_2_20815756	3	1	1	3	3
RosBREED_snp_sweet_2_20925443	1	1	1	1	1
RosBREED_snp_sweet_2_21183989	3	1	1	3	3
RosBREED_snp_sweet_2_21264736	3	6	6	3	3
RosBREED_snp_sweet_2_21486683	5	1	1	2	2
RosBREED_snp_sweet_2_21503227	3	1	1	3	3
RosBREED_snp_sweet_2_22763311	1	6	6	3	3
RosBREED_snp_sweet_2_23331142	6	1	1	3	3
RosBREED_snp_sweet_2_23388838	3	6	6	3	3
RosBREED_snp_sweet_2_23414368	2	1	1	2	2
RosBREED_snp_sweet_2_23602708	3	1	1	1	1
RosBREED_snp_sweet_2_23843142	3	1	1	3	3
RosBREED_snp_sweet_2_23864028	3	6	6	3	3
RosBREED_snp_sweet_2_23891054	2	1	1	2	2
RosBREED_snp_sweet_2_24033313	3	6	6	3	3
RosBREED_snp_sweet_2_24131520	6	6	6	6	6
RosBREED_snp_sweet_2_24555491	3	1	1	3	3
RosBREED_snp_sweet_2_24624179	3	1	1	3	3
RosBREED_snp_sweet_2_24645611	3	3	3	3	3
RosBREED_snp_sweet_2_25004410	2	1	1	1	1
RosBREED_snp_sweet_2_25512709	3	6	6	6	6
RosBREED_snp_sweet_3_00193994	6	6	6	6	6
RosBREED_snp_sweet_3_00228413	2	5	5	5	5
RosBREED_snp_sweet_3_00387414	3	6	6	6	6
RosBREED_snp_sweet_3_00635021	3	6	6	6	6
RosBREED_snp_sweet_3_01008652	3	3	3	3	3
RosBREED_snp_sweet_3_01174681	3	6	6	6	6
RosBREED_snp_sweet_3_01257143	3	1	1	1	1
RosBREED_snp_sweet_3_01544427	6	6	6	6	6
RosBREED_snp_sweet_3_02262982	3	1	1	1	1
RosBREED_snp_sweet_3_02387092	3	1	1	1	1
RosBREED_snp_sweet_3_02449907	3	6	6	6	6
RosBREED_snp_sweet_3_02532841	6	6	6	6	6
RosBREED_snp_sweet_3_02699030	6	6	6	6	6
RosBREED_snp_sweet_3_02743517	3	1	1	1	1
RosBREED_snp_sweet_3_02845006	2	1	1	1	1
RosBREED_snp_sweet_3_03086237	3	6	6	6	6
RosBREED_snp_sweet_3_03136656	3	1	1	1	1
RosBREED_snp_sweet_3_03161286	3	6	6	6	6
RosBREED_snp_sweet_3_03196604	3	6	6	6	6
RosBREED_snp_sweet_3_03300749	6	6	6	6	6
RosBREED_snp_sweet_3_03593732	5	5	5	5	5
RosBREED_snp_sweet_3_03927957	2	5	5	5	5
RosBREED_snp_sweet_3_04016810	2	1	1	1	1
RosBREED_snp_sweet_3_04197714	3	6	6	6	6
RosBREED_snp_sweet_3_04301861	2	1	1	1	1
RosBREED_snp_sweet_3_04334085	1	1	1	1	1
RosBREED_snp_sweet_3_04450769	6	6	6	6	6
RosBREED_snp_sweet_3_04468725	5	5	5	5	5
RosBREED_snp_sweet_3_04934519	1	1	1	1	1
RosBREED_snp_sweet_3_05440880	3	6	6	6	6
RosBREED_snp_sweet_3_05648657	3	6	6	6	6
RosBREED_snp_sweet_3_05838096	2	1	1	1	1
RosBREED_snp_sweet_3_06646570	3	1	1	1	1
RosBREED_snp_sweet_3_07298810	3	1	1	1	1
RosBREED_snp_sweet_3_07412958	2	5	5	5	5
RosBREED_snp_sweet_3_07572277	3	1	1	1	1
RosBREED_snp_sweet_3_07622320	2	5	5	5	5
RosBREED_snp_sweet_3_08552044	5	5	5	5	5
RosBREED_snp_sweet_3_08859929	1	1	1	1	1
RosBREED_snp_sweet_3_09160314	6	6	6	6	6
RosBREED_snp_sweet_3_09379690	3	6	6	6	6
RosBREED_snp_sweet_3_09789199	3	1	1	1	1
RosBREED_snp_sweet_3_09846490	1	1	1	1	1
RosBREED_snp_sweet_3_10022424	2	5	5	5	5
RosBREED_snp_sweet_3_10105783	5	5	5	5	5
RosBREED_snp_sweet_3_10162979	1	1	1	1	1
RosBREED_snp_sweet_3_10264563	3	1	1	1	1
RosBREED_snp_sweet_3_10675150	6	6	6	6	6
RosBREED_snp_sweet_3_12070148	6	6	6	6	6
RosBREED_snp_sweet_3_12383977	3	3	3	3	3
RosBREED_snp_sweet_3_12970338	6	6	6	6	6
RosBREED_snp_sweet_3_12987920	1	1	1	1	1
RosBREED_snp_sweet_3_13025963	2	2	2	2	2
RosBREED_snp_sweet_3_13144730	3	3	3	3	3
RosBREED_snp_sweet_3_13208005	3	3	3	3	3
RosBREED_snp_sweet_3_13290870	3	3	3	3	3
RosBREED_snp_sweet_3_13406263	3	3	3	3	3
RosBREED_snp_sweet_3_13433848	3	1	1	1	1
RosBREED_snp_sweet_3_13520194	1	1	1	1	1
RosBREED_snp_sweet_3_13563908	6	6	6	6	6
RosBREED_snp_sweet_3_13795019	2	1	1	1	1
RosBREED_snp_sweet_3_14024780	1	1	1	1	1
RosBREED_snp_sweet_3_15223934	1	1	1	1	1
RosBREED_snp_sweet_3_15309954	3	1	1	3	3
RosBREED_snp_sweet_3_15357433	3	1	1	1	1
RosBREED_snp_sweet_3_15455662	1	1	1	3	3
RosBREED_snp_sweet_3_15682037	6	6	6	3	3
RosBREED_snp_sweet_3_15730479	2	5	5	5	5
RosBREED_snp_sweet_3_16087159	6	6	6	6	6
RosBREED_snp_sweet_3_16559009	3	6	6	6	6
RosBREED_snp_sweet_3_16692901	3	6	6	6	6
RosBREED_snp_sweet_3_17036907	1	6	6	6	6
RosBREED_snp_sweet_3_17073831	6	3	3	3	3
RosBREED_snp_sweet_3_17302344	1	6	6	6	6
RosBREED_snp_sweet_3_17343716	6	1	1	1	1
RosBREED_snp_sweet_3_17585551	3	6	6	6	6
RosBREED_snp_sweet_3_18138999	3	1	1	3	3
RosBREED_snp_sweet_3_18281259	3	1	1	3	3
RosBREED_snp_sweet_3_18419753	6	1	1	1	1
RosBREED_snp_sweet_3_18512598	6	1	1	3	3
RosBREED_snp_sweet_3_18875602	3	1	1	1	1
RosBREED_snp_sweet_3_19018695	6	1	1	3	3
RosBREED_snp_sweet_3_19065063	6	1	1	3	3
RosBREED_snp_sweet_3_19297291	1	6	6	3	3
RosBREED_snp_sweet_3_21003752	1	3	3	3	3
RosBREED_snp_sweet_3_21119693	1	3	3	3	3
RosBREED_snp_sweet_3_21352948	3	1	1	1	1
RosBREED_snp_sweet_3_21463417	6	3	3	3	3
RosBREED_snp_sweet_3_21653409	3	3	3	3	3
RosBREED_snp_sweet_4_00234975	3	6	6	6	6
RosBREED_snp_sweet_4_00275572	1	5	5	5	5
RosBREED_snp_sweet_4_00633664	3	1	1	1	1
RosBREED_snp_sweet_4_00832250	1	6	6	6	6
RosBREED_snp_sweet_4_01117948	1	5	5	5	5
RosBREED_snp_sweet_4_01159642	1	3	3	3	3
RosBREED_snp_sweet_4_01193477	5	2	2	2	2
RosBREED_snp_sweet_4_01983101	3	3	3	3	3
RosBREED_snp_sweet_4_02151854	3	6	6	6	6
RosBREED_snp_sweet_4_02233507	2	2	2	2	2
RosBREED_snp_sweet_4_02559655	6	3	3	3	3
RosBREED_snp_sweet_4_02682092	2	2	2	2	2
RosBREED_snp_sweet_4_02712550	2	2	2	2	2
RosBREED_snp_sweet_4_03200895	1	3	3	3	3
RosBREED_snp_sweet_4_03238927	3	6	6	6	6
RosBREED_snp_sweet_4_03351621	1	3	3	3	3
RosBREED_snp_sweet_4_03402014	1	3	3	3	3
RosBREED_snp_sweet_4_03429627	1	3	3	3	3
RosBREED_snp_sweet_4_03459725	6	3	3	3	3
RosBREED_snp_sweet_4_03868462	6	3	3	3	3
RosBREED_snp_sweet_4_03918035	6	3	3	3	3
RosBREED_snp_sweet_4_04162846	3	6	6	6	6
RosBREED_snp_sweet_4_04196510	6	6	6	6	6
RosBREED_snp_sweet_4_04353195	3	6	6	6	6
RosBREED_snp_sweet_4_04392559	6	6	6	6	6
RosBREED_snp_sweet_4_04471205	3	6	6	6	6
RosBREED_snp_sweet_4_04551204	1	1	1	1	1
RosBREED_snp_sweet_4_04709215	3	6	6	6	6
RosBREED_snp_sweet_4_05026586	1	6	6	3	3
RosBREED_snp_sweet_4_05146041	6	6	6	6	6
RosBREED_snp_sweet_4_05231853	6	1	1	1	1
RosBREED_snp_sweet_4_05334508	3	3	3	3	3
RosBREED_snp_sweet_4_05425119	3	1	1	1	1
RosBREED_snp_sweet_4_05489593	3	1	1	1	1
RosBREED_snp_sweet_4_05490025	3	1	1	1	1
RosBREED_snp_sweet_4_05511077	3	6	6	6	6
RosBREED_snp_sweet_4_05790270	6	1	1	3	3
RosBREED_snp_sweet_4_05856246	3	6	6	6	6
RosBREED_snp_sweet_4_05911133	3	6	6	6	6
RosBREED_snp_sweet_4_06072313	3	1	1	1	1
RosBREED_snp_sweet_4_06269612	6	1	1	1	1
RosBREED_snp_sweet_4_06348991	6	1	1	1	1
RosBREED_snp_sweet_4_06368841	6	3	3	3	3
RosBREED_snp_sweet_4_06368987	6	3	3	3	3
RosBREED_snp_sweet_4_06511359	2	1	1	1	1
RosBREED_snp_sweet_4_06545181	1	5	5	5	5
RosBREED_snp_sweet_4_06580288	6	6	6	6	6
RosBREED_snp_sweet_4_06588816	2	1	1	1	1
RosBREED_snp_sweet_4_06711576	3	1	1	1	1
RosBREED_snp_sweet_4_06828082	6	1	1	1	1
RosBREED_snp_sweet_4_07065857	3	1	1	1	1
RosBREED_snp_sweet_4_07309282	3	6	6	6	6
RosBREED_snp_sweet_4_07349971	3	6	6	6	6
RosBREED_snp_sweet_4_07402206	1	1	1	1	1
RosBREED_snp_sweet_4_07429956	2	5	5	5	5
RosBREED_snp_sweet_4_07706352	1	6	6	6	6
RosBREED_snp_sweet_4_07835311	6	6	6	6	6
RosBREED_snp_sweet_4_08188846	6	6	6	6	6
RosBREED_snp_sweet_4_08538987	6	6	6	6	6
RosBREED_snp_sweet_4_08737179	6	6	6	6	6
RosBREED_snp_sweet_4_08827326	5	5	5	5	5
RosBREED_snp_sweet_4_08950735	1	1	1	1	1
RosBREED_snp_sweet_4_08985625	1	1	1	1	1
RosBREED_snp_sweet_4_09148953	6	1	1	1	1
RosBREED_snp_sweet_4_10071883	5	5	5	5	5
RosBREED_snp_sweet_4_10145480	1	6	6	6	6
RosBREED_snp_sweet_4_10230259	1	6	6	6	6
RosBREED_snp_sweet_4_11946432	1	6	6	6	6
RosBREED_snp_sweet_4_12421655	2	5	5	5	5
RosBREED_snp_sweet_4_14516715	5	1	1	1	1
RosBREED_snp_sweet_4_14703566	1	6	6	6	6
RosBREED_snp_sweet_4_15359611	1	1	1	1	1
RosBREED_snp_sweet_4_16184822	3	6	6	6	6
RosBREED_snp_sweet_4_17093228	5	2	2	2	2
RosBREED_snp_sweet_4_18379635	1	5	5	5	5
RosBREED_snp_sweet_4_18408002	6	1	1	1	1
RosBREED_snp_sweet_4_19398313	3	6	6	3	3
RosBREED_snp_sweet_4_19561278	6	1	1	1	1
RosBREED_snp_sweet_4_19599189	1	5	5	5	5
RosBREED_snp_sweet_4_19657873	1	6	6	6	6
RosBREED_snp_sweet_4_19849090	6	1	1	1	1
RosBREED_snp_sweet_4_19873977	6	1	1	1	1
RosBREED_snp_sweet_4_20177902	1	5	5	5	5
RosBREED_snp_sweet_4_20482700	6	1	1	1	1
RosBREED_snp_sweet_4_20865038	3	3	3	3	3
RosBREED_snp_sweet_4_20926979	2	2	2	2	2
RosBREED_snp_sweet_4_21141260	1	3	3	3	3
RosBREED_snp_sweet_4_21154556	3	1	1	1	1
RosBREED_snp_sweet_4_21580914	5	2	2	2	2
RosBREED_snp_sweet_4_23072893	1	6	6	6	6
RosBREED_snp_sweet_4_23921667	1	6	6	6	6
RosBREED_snp_sweet_4_26635875	6	1	1	1	1
RosBREED_snp_sweet_4_26771048	6	1	1	1	1
RosBREED_snp_sweet_4_26862493	1	6	6	6	6
RosBREED_snp_sweet_4_26924288	6	1	1	1	1
RosBREED_snp_sweet_4_27042542	5	1	1	1	1
RosBREED_snp_sweet_4_27218201	1	6	6	6	6
RosBREED_snp_sweet_4_29560911	1	3	3	3	3
RosBREED_snp_sweet_5_00671432	1	6	6	3	3
RosBREED_snp_sweet_5_00857660	1	6	6	3	3
RosBREED_snp_sweet_5_00934368	6	1	1	3	3
RosBREED_snp_sweet_5_00949123	3	1	1	3	3
RosBREED_snp_sweet_5_01121958	5	1	1	2	2
RosBREED_snp_sweet_5_01221714	6	1	1	3	3
RosBREED_snp_sweet_5_01629739	2	1	1	2	2
RosBREED_snp_sweet_5_01645289	3	6	6	3	3
RosBREED_snp_sweet_5_02187261	3	6	6	6	6
RosBREED_snp_sweet_5_02722408	2	5	5	2	2
RosBREED_snp_sweet_5_03193567	3	6	6	3	3
RosBREED_snp_sweet_5_03299986	3	1	1	1	1
RosBREED_snp_sweet_5_03464400	3	6	6	6	6
RosBREED_snp_sweet_5_03644242	3	6	6	6	6
RosBREED_snp_sweet_5_04185595	1	5	5	5	5
RosBREED_snp_sweet_5_04302944	6	1	1	1	1
RosBREED_snp_sweet_5_04345439	2	1	1	1	1
RosBREED_snp_sweet_5_04357749	3	6	6	6	6
RosBREED_snp_sweet_5_04413731	3	6	6	6	6
RosBREED_snp_sweet_5_04486238	6	1	1	1	1
RosBREED_snp_sweet_5_04710627	6	1	1	1	1
RosBREED_snp_sweet_5_04755463	1	6	6	6	6
RosBREED_snp_sweet_5_04897952	1	6	6	6	6
RosBREED_snp_sweet_5_05409519	6	1	1	1	1
RosBREED_snp_sweet_5_05429352	1	5	5	5	5
RosBREED_snp_sweet_5_07711329	3	6	6	6	6
RosBREED_snp_sweet_5_08194627	2	1	1	1	1
RosBREED_snp_sweet_5_10500237	1	1	1	1	1
RosBREED_snp_sweet_5_11943249	3	1	1	1	1
RosBREED_snp_sweet_5_11953073	1	1	1	1	1
RosBREED_snp_sweet_5_11957036	1	1	1	1	1
RosBREED_snp_sweet_5_12088162	3	1	1	1	1
RosBREED_snp_sweet_5_12126571	3	6	6	6	6
RosBREED_snp_sweet_5_12331780	1	3	3	3	3
RosBREED_snp_sweet_5_12348189	5	2	2	2	2
RosBREED_snp_sweet_5_12506702	3	6	6	6	6
RosBREED_snp_sweet_5_12646495	3	3	3	3	3
RosBREED_snp_sweet_5_12750950	2	2	2	2	2
RosBREED_snp_sweet_5_12785307	2	2	2	2	2
RosBREED_snp_sweet_5_12917888	2	2	2	2	2
RosBREED_snp_sweet_5_13191542	3	3	3	3	3
RosBREED_snp_sweet_5_13218663	1	1	1	1	1
RosBREED_snp_sweet_5_13631576	5	5	5	5	5
RosBREED_snp_sweet_5_13715106	3	3	3	3	3
RosBREED_snp_sweet_5_15559243	6	6	6	6	6
RosBREED_snp_sweet_5_15817487	3	3	3	3	3
RosBREED_snp_sweet_5_15974031	5	2	2	2	2
RosBREED_snp_sweet_5_16361247	1	1	1	1	1
RosBREED_snp_sweet_5_16375840	3	3	3	3	3
RosBREED_snp_sweet_5_16416089	1	1	1	1	1
RosBREED_snp_sweet_5_16642695	1	3	3	3	3
RosBREED_snp_sweet_5_16741368	1	1	1	1	1
RosBREED_snp_sweet_5_16849312	1	2	2	2	2
RosBREED_snp_sweet_5_16857681	5	2	2	2	2
RosBREED_snp_sweet_5_16907514	6	3	3	3	3
RosBREED_snp_sweet_5_17099087	6	3	3	3	3
RosBREED_snp_sweet_5_17158315	1	3	3	3	3
RosBREED_snp_sweet_5_17255447	1	3	3	3	3
RosBREED_snp_sweet_5_17319331	1	2	2	2	2
RosBREED_snp_sweet_5_17328363	1	3	3	3	3
RosBREED_snp_sweet_5_17339853	5	5	5	5	5
RosBREED_snp_sweet_5_17647878	1	3	3	3	3
RosBREED_snp_sweet_5_17676593	1	2	2	2	2
RosBREED_snp_sweet_5_17782536	1	3	3	3	3
RosBREED_snp_sweet_5_17921752	1	3	3	3	3
RosBREED_snp_sweet_5_17956179	5	2	2	2	2
RosBREED_snp_sweet_5_17977057	1	3	3	3	3
RosBREED_snp_sweet_5_18100331	6	6	6	6	6
RosBREED_snp_sweet_5_18120862	6	6	6	6	6
RosBREED_snp_sweet_5_18146501	5	5	5	5	5
RosBREED_snp_sweet_5_18171615	1	3	3	3	3
RosBREED_snp_sweet_5_18258012	1	3	3	3	3
RosBREED_snp_sweet_5_18361738	6	3	3	3	3
RosBREED_snp_sweet_5_18397940	6	6	6	6	6
RosBREED_snp_sweet_5_18423946	5	2	2	2	2
RosBREED_snp_sweet_6_00286381	1	3	3	3	3
RosBREED_snp_sweet_6_00735222	6	3	3	3	3
RosBREED_snp_sweet_6_00897016	2	5	5	5	5
RosBREED_snp_sweet_6_01144673	3	6	6	6	6
RosBREED_snp_sweet_6_01811133	3	3	3	3	3
RosBREED_snp_sweet_6_01955297	3	1	1	1	1
RosBREED_snp_sweet_6_02022639	2	1	1	1	1
RosBREED_snp_sweet_6_02061776	3	6	6	6	6
RosBREED_snp_sweet_6_02122364	6	3	3	3	3
RosBREED_snp_sweet_6_02247834	3	1	1	1	1
RosBREED_snp_sweet_6_02373734	3	1	1	1	1
RosBREED_snp_sweet_6_02504154	3	6	6	6	6
RosBREED_snp_sweet_6_03425466	6	6	6	6	6
RosBREED_snp_sweet_6_03920291	2	1	1	1	1
RosBREED_snp_sweet_6_03973271	3	1	1	1	1
RosBREED_snp_sweet_6_04050337	3	6	6	6	6
RosBREED_snp_sweet_6_04315623	1	2	2	2	2
RosBREED_snp_sweet_6_04806232	3	6	6	6	6
RosBREED_snp_sweet_6_04935972	3	1	1	1	1
RosBREED_snp_sweet_6_05048235	3	1	1	1	1
RosBREED_snp_sweet_6_05460138	6	1	1	1	1
RosBREED_snp_sweet_6_05516277	3	1	1	1	1
RosBREED_snp_sweet_6_05542394	6	1	1	1	1
RosBREED_snp_sweet_6_05978925	6	3	3	3	3
RosBREED_snp_sweet_6_06245490	1	2	2	2	2
RosBREED_snp_sweet_6_06489632	3	3	3	3	3
RosBREED_snp_sweet_6_06747374	3	3	3	3	3
RosBREED_snp_sweet_6_06843830	3	6	6	6	6
RosBREED_snp_sweet_6_06954315	3	6	6	6	6
RosBREED_snp_sweet_6_07250486	5	1	1	1	1
RosBREED_snp_sweet_6_07298745	3	6	6	6	6
RosBREED_snp_sweet_6_07537950	6	3	3	3	3
RosBREED_snp_sweet_6_07575939	1	3	3	3	3
RosBREED_snp_sweet_6_07626959	3	3	3	3	3
RosBREED_snp_sweet_6_07838040	6	6	6	6	6
RosBREED_snp_sweet_6_07901830	3	6	6	6	6
RosBREED_snp_sweet_6_07929220	3	6	6	6	6
RosBREED_snp_sweet_6_08513688	1	1	1	1	1
RosBREED_snp_sweet_6_08597668	3	1	1	1	1
RosBREED_snp_sweet_6_08691599	1	6	6	6	6
RosBREED_snp_sweet_6_08738290	3	6	6	6	6
RosBREED_snp_sweet_6_09276963	3	3	3	3	3
RosBREED_snp_sweet_6_09594560	3	1	1	1	1
RosBREED_snp_sweet_6_09923468	1	1	1	1	1
RosBREED_snp_sweet_6_10369567	3	3	3	3	3
RosBREED_snp_sweet_6_10421455	3	6	6	6	6
RosBREED_snp_sweet_6_10464541	1	1	1	1	1
RosBREED_snp_sweet_6_10729921	1	1	1	1	1
RosBREED_snp_sweet_6_10764865	2	1	1	1	1
RosBREED_snp_sweet_6_11072866	1	1	1	1	1
RosBREED_snp_sweet_6_11128369	6	6	6	6	6
RosBREED_snp_sweet_6_11210515	6	3	3	3	3
RosBREED_snp_sweet_6_11538197	3	1	1	1	1
RosBREED_snp_sweet_6_11615128	3	1	1	1	1
RosBREED_snp_sweet_6_12126728	6	3	3	3	3
RosBREED_snp_sweet_6_12400263	1	3	3	3	3
RosBREED_snp_sweet_6_12638852	1	3	3	3	3
RosBREED_snp_sweet_6_14179005	3	3	3	3	3
RosBREED_snp_sweet_6_14555604	5	2	2	2	2
RosBREED_snp_sweet_6_15628669	3	6	6	6	6
RosBREED_snp_sweet_6_15851017	5	2	2	2	2
RosBREED_snp_sweet_6_16636989	6	6	6	6	6
RosBREED_snp_sweet_6_19857675	1	3	3	3	3
RosBREED_snp_sweet_6_19982724	3	6	6	6	6
RosBREED_snp_sweet_6_20044969	3	1	1	1	1
RosBREED_snp_sweet_6_20091471	2	2	2	2	2
RosBREED_snp_sweet_6_20112900	3	3	3	3	3
RosBREED_snp_sweet_6_20150761	2	1	1	1	1
RosBREED_snp_sweet_6_20209981	3	1	1	1	1
RosBREED_snp_sweet_6_20514744	3	3	3	3	3
RosBREED_snp_sweet_6_20604253	5	2	2	2	2
RosBREED_snp_sweet_6_20786682	2	2	2	2	2
RosBREED_snp_sweet_6_20982940	3	3	3	3	3
RosBREED_snp_sweet_6_22296379	3	3	3	3	3
RosBREED_snp_sweet_6_22483330	5	5	5	5	5
RosBREED_snp_sweet_6_22578566	3	3	3	3	3
RosBREED_snp_sweet_6_23138881	2	2	2	2	2
RosBREED_snp_sweet_6_24430983	2	2	2	2	2
RosBREED_snp_sweet_6_24593485	1	3	3	3	3
RosBREED_snp_sweet_6_24757894	1	3	3	3	3
RosBREED_snp_sweet_6_24822456	6	3	3	3	3
RosBREED_snp_sweet_6_24914294	5	2	2	2	2
RosBREED_snp_sweet_6_25146440	3	3	3	3	3
RosBREED_snp_sweet_6_25429330	3	3	3	3	3
RosBREED_snp_sweet_6_25631852	2	2	2	2	2
RosBREED_snp_sweet_6_26206403	2	5	5	5	5
RosBREED_snp_sweet_6_26373740	3	3	3	3	3
RosBREED_snp_sweet_6_26417399	3	3	3	3	3
RosBREED_snp_sweet_7_00926005	3	6	6	6	6
RosBREED_snp_sweet_7_01298051	6	6	6	6	6
RosBREED_snp_sweet_7_01392399	1	1	1	1	1
RosBREED_snp_sweet_7_01783512	1	1	1	1	1
RosBREED_snp_sweet_7_01835696	6	6	6	6	6
RosBREED_snp_sweet_7_02085075	3	6	6	6	6
RosBREED_snp_sweet_7_02252124	3	6	6	6	6
RosBREED_snp_sweet_7_02481336	3	6	6	6	6
RosBREED_snp_sweet_7_02530796	3	1	1	1	1
RosBREED_snp_sweet_7_02635427	2	5	5	5	5
RosBREED_snp_sweet_7_04261930	6	3	3	3	3
RosBREED_snp_sweet_7_05729126	1	1	1	1	1
RosBREED_snp_sweet_7_05868634	6	6	6	6	6
RosBREED_snp_sweet_7_06258085	6	3	3	3	3
RosBREED_snp_sweet_7_07884834	6	6	6	6	6
RosBREED_snp_sweet_7_08002087	5	5	5	5	5
RosBREED_snp_sweet_7_08954812	3	6	6	6	6
RosBREED_snp_sweet_7_09635219	5	5	5	5	5
RosBREED_snp_sweet_7_10845581	3	6	6	6	6
RosBREED_snp_sweet_7_10992603	3	1	1	1	1
RosBREED_snp_sweet_7_11125571	3	6	6	6	6
RosBREED_snp_sweet_7_11504432	3	3	3	3	3
RosBREED_snp_sweet_7_11774569	2	2	2	2	2
RosBREED_snp_sweet_7_12113373	3	3	3	3	3
RosBREED_snp_sweet_7_12127684	3	3	3	3	3
RosBREED_snp_sweet_7_12781131	1	2	2	2	2
RosBREED_snp_sweet_7_14253560	5	5	5	5	5
RosBREED_snp_sweet_7_14418839	1	1	1	1	1
RosBREED_snp_sweet_7_14929134	6	6	6	6	6
RosBREED_snp_sweet_7_14967053	2	1	1	1	1
RosBREED_snp_sweet_7_15029527	1	1	1	1	1
RosBREED_snp_sweet_7_16660251	6	3	3	3	3
RosBREED_snp_sweet_7_16890828	6	3	3	3	3
RosBREED_snp_sweet_7_17033564	3	3	3	3	3
RosBREED_snp_sweet_7_17591054	1	1	1	1	1
RosBREED_snp_sweet_7_17697521	1	1	1	1	1
RosBREED_snp_sweet_7_18589858	3	3	3	3	3
RosBREED_snp_sweet_7_19919742	2	5	5	5	5
RosBREED_snp_sweet_7_20772559	3	1	1	1	1
RosBREED_snp_sweet_7_20851522	3	6	6	6	6
RosBREED_snp_sweet_7_20859116	2	5	5	5	5
RosBREED_snp_sweet_7_20887248	3	1	1	1	1
RosBREED_snp_sweet_7_20894129	3	6	6	6	6
RosBREED_snp_sweet_7_20941604	6	1	1	3	3
RosBREED_snp_sweet_7_20958957	2	1	1	1	1
RosBREED_snp_sweet_7_21112835	3	1	1	1	1
RosBREED_snp_sweet_7_21282777	3	6	6	6	6
RosBREED_snp_sweet_7_21747135	2	5	5	5	5
RosBREED_snp_sweet_7_21773534	2	2	2	2	2
RosBREED_snp_sweet_7_22024984	1	3	3	3	3
RosBREED_snp_sweet_7_22685793	2	5	5	5	5
RosBREED_snp_sweet_8_00079992	6	1	1	1	1
RosBREED_snp_sweet_8_00150929	1	5	5	5	5
RosBREED_snp_sweet_8_00233014	6	1	1	1	1
RosBREED_snp_sweet_8_00344595	1	1	1	1	1
RosBREED_snp_sweet_8_00457195	5	2	2	2	2
RosBREED_snp_sweet_8_00629163	1	3	3	3	3
RosBREED_snp_sweet_8_00821466	1	1	1	1	1
RosBREED_snp_sweet_8_00876457	1	3	3	3	3
RosBREED_snp_sweet_8_01044709	5	2	2	2	2
RosBREED_snp_sweet_8_01954311	1	3	3	3	3
RosBREED_snp_sweet_8_02016410	1	2	2	2	2
RosBREED_snp_sweet_8_02059734	3	3	3	3	3
RosBREED_snp_sweet_8_02367574	3	1	1	1	1
RosBREED_snp_sweet_8_02567793	2	5	5	5	5
RosBREED_snp_sweet_8_02835801	3	6	6	6	6
RosBREED_snp_sweet_8_03993707	6	6	6	6	6
RosBREED_snp_sweet_8_04491335	3	3	3	3	3
RosBREED_snp_sweet_8_04854301	6	3	3	3	3
RosBREED_snp_sweet_8_04858931	1	3	3	3	3
RosBREED_snp_sweet_8_04898250	3	3	3	3	3
RosBREED_snp_sweet_8_05377932	1	3	3	3	3
RosBREED_snp_sweet_8_05668188	3	6	6	6	6
RosBREED_snp_sweet_8_05802063	3	1	1	1	1
RosBREED_snp_sweet_8_06011965	5	5	5	5	5
RosBREED_snp_sweet_8_06475367	3	6	6	6	6
RosBREED_snp_sweet_8_06563189	6	3	3	3	3
RosBREED_snp_sweet_8_06724389	3	6	6	6	6
RosBREED_snp_sweet_8_07291489	1	3	3	3	3
RosBREED_snp_sweet_8_07357470	1	3	3	3	3
RosBREED_snp_sweet_8_07919697	3	6	6	6	6
RosBREED_snp_sweet_8_08150867	3	6	6	6	6
RosBREED_snp_sweet_8_08493539	3	3	3	3	3
RosBREED_snp_sweet_8_08558749	3	3	3	3	3
RosBREED_snp_sweet_8_09204806	6	6	6	6	6
RosBREED_snp_sweet_8_10189188	3	1	1	1	1
RosBREED_snp_sweet_8_10229141	6	3	3	3	3
RosBREED_snp_sweet_8_10401185	3	3	3	3	3
RosBREED_snp_sweet_8_10482115	1	3	3	3	3
RosBREED_snp_sweet_8_11220080	3	6	6	6	6
RosBREED_snp_sweet_8_12239408	2	5	5	5	5
RosBREED_snp_sweet_8_12634796	3	1	1	1	1
RosBREED_snp_sweet_8_12687716	3	3	3	3	3
RosBREED_snp_sweet_8_13141160	3	1	1	1	1
RosBREED_snp_sweet_8_13444585	3	1	1	1	1
RosBREED_snp_sweet_8_13876562	1	3	3	3	3
RosBREED_snp_sweet_8_13997828	6	3	3	3	3
RosBREED_snp_sweet_8_14357714	1	1	1	1	1
RosBREED_snp_sweet_8_14374888	3	3	3	3	3
RosBREED_snp_sweet_8_14841426	1	1	1	1	1
RosBREED_snp_sweet_8_14888590	3	3	3	3	3
RosBREED_snp_sweet_8_14923589	3	3	3	3	3
RosBREED_snp_sweet_8_14952652	1	1	1	1	1
RosBREED_snp_sweet_8_16926196	1	1	1	1	1
RosBREED_snp_sweet_8_17307331	3	3	3	3	3
RosBREED_snp_sweet_8_17467401	2	2	2	2	2
RosBREED_snp_sweet_8_17492237	3	3	3	3	3
RosBREED_snp_sweet_8_18157624	3	3	3	3	3
RosBREED_snp_sweet_8_18215533	3	3	3	3	3
RosBREED_snp_sweet_8_18748168	1	3	3	3	3
RosBREED_snp_sweet_8_18773645	1	3	3	3	3
RosBREED_snp_sweet_8_19472183	1	2	2	2	2
RosBREED_snp_sweet_8_19869798	5	2	2	2	2
RosBREED_snp_sweet_8_20711066	1	2	2	2	2
RosBREED_snp_sweet_8_21655170	1	3	3	3	3
RosBREED_snp_sweet_8_21765829	1	1	1	1	1
RosBREED_snp_tart_1_00367898	3	6	6	6	6
RosBREED_snp_tart_1_00694731	3	1	1	1	1
RosBREED_snp_tart_1_01235182	5	1	1	1	1
RosBREED_snp_tart_1_11102635	5	2	2	2	2
RosBREED_snp_tart_1_26028238	6	3	3	3	3
RosBREED_snp_tart_1_30065891	3	1	1	1	1
RosBREED_snp_tart_1_30413870	3	3	3	3	3
RosBREED_snp_tart_1_34741316	2	5	5	5	5
RosBREED_snp_tart_1_34916586	3	3	3	3	3
RosBREED_snp_tart_1_35888929	5	1	1	1	1
RosBREED_snp_tart_1_36234910	3	6	6	6	6
RosBREED_snp_tart_1_36417169	5	2	2	2	2
RosBREED_snp_tart_1_36919612	3	1	1	1	1
RosBREED_snp_tart_1_37638086	3	1	1	1	1
RosBREED_snp_tart_1_38376904	3	3	3	3	3
RosBREED_snp_tart_1_40061065	3	1	1	1	1
RosBREED_snp_tart_1_40555324	2	2	2	2	2
RosBREED_snp_tart_1_43556762	2	2	2	2	2
RosBREED_snp_tart_1_45792730	3	1	1	1	1
RosBREED_snp_tart_2_04976130	6	3	3	3	3
RosBREED_snp_tart_2_09020298	6	3	3	3	3
RosBREED_snp_tart_2_14471355	3	3	3	3	3
RosBREED_snp_tart_2_16214114	3	1	1	1	1
RosBREED_snp_tart_2_19304771	6	6	6	6	6
RosBREED_snp_tart_2_20470247	3	1	1	3	3
RosBREED_snp_tart_2_21611064	3	1	1	3	3
RosBREED_snp_tart_3_03988721	2	5	5	5	5
RosBREED_snp_tart_3_04138750	3	6	6	6	6
RosBREED_snp_tart_3_06783562	3	6	6	6	6
RosBREED_snp_tart_3_09782875	3	1	1	1	1
RosBREED_snp_tart_3_12115409	3	6	6	6	6
RosBREED_snp_tart_3_12983766	1	3	3	3	3
RosBREED_snp_tart_3_13209228	5	5	5	5	5
RosBREED_snp_tart_3_13881088	5	5	5	5	5
RosBREED_snp_tart_3_15707136	1	1	1	2	2
RosBREED_snp_tart_3_15963845	6	6	6	6	6
RosBREED_snp_tart_3_17988706	2	5	5	5	5
RosBREED_snp_tart_3_20620773	3	6	6	6	6
RosBREED_snp_tart_4_00725298	1	6	6	6	6
RosBREED_snp_tart_4_02170096	1	3	3	3	3
RosBREED_snp_tart_4_02689311	3	6	6	6	6
RosBREED_snp_tart_4_03565023	1	3	3	3	3
RosBREED_snp_tart_4_04580854	6	6	6	6	6
RosBREED_snp_tart_4_07070007	2	5	5	5	5
RosBREED_snp_tart_4_09939804	3	3	3	3	3
RosBREED_snp_tart_4_16764887	3	6	6	6	6
RosBREED_snp_tart_4_21145128	3	1	1	1	1
RosBREED_snp_tart_4_21534980	1	3	3	3	3
RosBREED_snp_tart_4_23446043	3	3	3	3	3
RosBREED_snp_tart_4_25095403	3	3	3	3	3
RosBREED_snp_tart_5_02351581	5	1	1	2	2
RosBREED_snp_tart_5_13552855	3	3	3	3	3
RosBREED_snp_tart_5_17743459	6	6	6	6	6
RosBREED_snp_tart_6_01734892	3	6	6	6	6
RosBREED_snp_tart_6_01852409	1	2	2	2	2
RosBREED_snp_tart_6_02657859	1	1	1	1	1
RosBREED_snp_tart_6_04331813	1	2	2	2	2
RosBREED_snp_tart_6_05363979	2	1	1	1	1
RosBREED_snp_tart_6_08350576	3	1	1	1	1
RosBREED_snp_tart_6_09172832	3	6	6	6	6
RosBREED_snp_tart_6_09805379	6	3	3	3	3
RosBREED_snp_tart_6_10465107	6	6	6	6	6
RosBREED_snp_tart_6_12119303	1	3	3	3	3
RosBREED_snp_tart_6_20398551	3	1	1	1	1
RosBREED_snp_tart_6_20850123	2	2	2	2	2
RosBREED_snp_tart_6_21758738	3	3	3	3	3
RosBREED_snp_tart_6_22481221	6	6	6	6	6
RosBREED_snp_tart_6_23941299	3	3	3	3	3
RosBREED_snp_tart_6_24433974	3	3	3	3	3
RosBREED_snp_tart_6_24598007	6	3	3	3	3
RosBREED_snp_tart_7_09642445	6	6	6	6	6
RosBREED_snp_tart_7_10329124	2	5	5	5	5
RosBREED_snp_tart_7_11790341	2	2	2	2	2
RosBREED_snp_tart_7_14527951	6	6	6	6	6
RosBREED_snp_tart_7_15744830	3	6	6	6	6
RosBREED_snp_tart_7_17088853	3	1	1	1	1
RosBREED_snp_tart_7_19981542	1	6	6	3	3
RosBREED_snp_tart_7_21750477	3	3	3	3	3
RosBREED_snp_tart_8_00831811	6	3	3	3	3
RosBREED_snp_tart_8_01778533	3	6	6	6	6
RosBREED_snp_tart_8_01972823	1	3	3	3	3
RosBREED_snp_tart_8_02188896	6	3	3	3	3
RosBREED_snp_tart_8_04858931	1	3	3	3	3
RosBREED_snp_tart_8_05452440	6	3	3	3	3
RosBREED_snp_tart_8_07677866	3	3	3	3	3
RosBREED_snp_tart_8_08546822	3	3	3	3	3
RosBREED_snp_tart_8_11225518	3	1	1	1	1
RosBREED_snp_tart_8_12984201	2	1	1	1	1
RosBREED_snp_tart_8_13072600	3	1	1	1	1
RosBREED_snp_tart_8_13901359	3	3	3	3	3
RosBREED_snp_tart_8_16984645	6	6	6	6	6
RosBREED_snp_tart_8_17114381	2	2	2	2	2
RosBREED_snp_tart_8_17636668	3	3	3	3	3
RosBREED_snp_tart_8_19111206	3	3	3	3	3
RosBREED_snp_tart_8_21742581	1	1	1	1	1
RosCOS0474-507_snp_sweet_6_07046277	3	1	1	1	1
RosCOS0502-134_snp_sweet_1_35635393	6	1	1	1	1
RosCOS0502-212_snp_sweet_1_35635315	1	6	6	6	6
RosCOS0519-218_snp_sweet_4_13606903	6	1	1	1	1
RosCOS0546-209_snp_sweet_4_06464070	1	5	5	5	5
RosCOS0548-072_snp_sweet_6_25325556	6	6	6	6	6
RosCOS0548-123_snp_sweet_6_25325607	5	5	5	5	5
RosCOS0921-061_snp_sweet_7_20819981	3	6	6	3	3
RosCOS1084-357_snp_sweet_1_16608849	2	2	2	2	2
RosCOS1089-100_snp_sweet_7_15241465	2	1	1	1	1
RosCOS1107-107_snp_sweet_7_19283645	3	3	3	3	3
RosCOS1107-159_snp_sweet_7_19283697	3	3	3	3	3
RosCOS1107-251_snp_sweet_7_19283789	3	3	3	3	3
RosCOS1107-291_snp_sweet_7_19283829	3	3	3	3	3
RosCOS1115-157_snp_sweet_5_16806162	1	3	3	3	3
RosCOS1124-244_snp_sweet_6_22953307	3	3	3	3	3
RosCOS1134-107_snp_sweet_4_16075683	3	1	1	1	1
RosCOS1139-146_snp_sweet_1_43832684	3	3	3	3	3
RosCOS1148-321_snp_sweet_7_16283834	1	1	1	1	1
RosCOS1154-267_snp_sweet_8_12227080	3	1	1	1	1
RosCOS1159-099_snp_sweet_1_45077993	3	3	3	3	3
RosCOS1169-212_snp_sweet_1_37078592	3	6	6	6	6
RosCOS1197-398_snp_sweet_6_20719389	3	3	3	3	3
RosCOS1201-071_snp_sweet_1_00450381	2	1	1	1	1
RosCOS1232-107_snp_sweet_1_44008658	6	3	3	3	3
RosCOS1232-203_snp_sweet_1_44008562	1	3	3	3	3
RosCOS1232-306_snp_sweet_1_44008459	1	3	3	3	3
RosCOS1295-534_snp_sweet_3_05359437	1	1	1	1	1
RosCOS1310-069_snp_sweet_2_22593235	3	1	1	1	1
RosCOS1310-102_snp_sweet_2_22593260	1	6	6	3	3
RosCOS1311-280_snp_sweet_3_01427814	5	5	5	5	5
RosCOS1311-281_snp_sweet_3_01427813	1	1	1	1	1
RosCOS1315-155_snp_sweet_1_43223890	3	1	1	1	1
RosCOS1328-114_snp_sweet_2_22163199	3	1	1	3	3
RosCOS1328-249_snp_sweet_2_22163062	3	1	1	3	3
RosCOS1328-366_snp_sweet_2_22162942	3	6	6	3	3
RosCOS1328-437_snp_sweet_2_22162871	3	1	1	3	3
RosCOS1338-411_snp_sweet_8_16036151	3	3	3	3	3
RosCOS1363-161_snp_sweet_4_10403896	1	5	5	5	5
RosCOS1396-075_snp_sweet_7_17855350	5	5	5	5	5
RosCOS1396-262_snp_sweet_7_17855163	1	1	1	1	1
RosCOS1400-158_snp_sweet_7_15629934	6	6	6	6	6
RosCOS1404-374_snp_sweet_3_13108919	6	6	6	6	6
RosCOS1405-103_snp_sweet_1_43353354	3	1	1	1	1
RosCOS1405-129_snp_sweet_1_43353380	2	5	5	5	5
RosCOS1406-084_snp_sweet_2_23404552	2	5	5	2	2
RosCOS1406-327_snp_sweet_2_23404309	2	5	5	2	2
RosCOS1409-570_snp_sweet_1_45469715	2	2	2	2	2
RosCOS1422-162_snp_sweet_4_02841085	3	1	1	1	1
RosCOS1448-113_snp_sweet_1_45226245	1	3	3	3	3
RosCOS1462-097_snp_sweet_6_01954283	3	6	6	6	6
RosCOS1462-123_snp_sweet_6_01954309	3	1	1	1	1
RosCOS1500-163_snp_sweet_5_09393745	5	5	5	5	5
RosCOS1500-271_snp_sweet_5_09393638	6	6	6	6	6
RosCOS1503-168_snp_sweet_6_24324785	3	3	3	3	3
RosCOS1520-129_snp_sweet_1_34197844	3	3	3	3	3
RosCOS1533-077_snp_sweet_4_04329962	6	1	1	1	1
RosCOS1537-174_snp_sweet_8_19873761	1	3	3	3	3
RosCOS1537-241_snp_sweet_8_19873828	1	3	3	3	3
RosCOS1539-146_snp_sweet_4_20433462	6	1	1	1	1
RosCOS1539-480_snp_sweet_4_20433776	1	6	6	6	6
RosCOS1549-533_snp_sweet_1_34192653	3	3	3	3	3
RosCOS1551-132_snp_sweet_5_03469706	2	1	1	1	1
RosCOS1559-306_snp_sweet_3_20247750	2	1	1	2	2
RosCOS1612-172_snp_sweet_1_34168048	3	3	3	3	3
RosCOS1616-297_snp_sweet_5_01709155	5	1	1	2	2
RosCOS1618-059_snp_sweet_5_13092722	2	2	2	2	2
RosCOS1618-286_snp_sweet_5_13092948	2	2	2	2	2
RosCOS1618-422_snp_sweet_5_13093085	3	3	3	3	3
RosCOS1619-289_snp_sweet_5_13240090	2	2	2	2	2
RosCOS1627-070_snp_sweet_1_45682217	3	3	3	3	3
RosCOS1689-287_snp_sweet_4_00569769	1	1	1	1	1
RosCOS1756-104_snp_sweet_1_27721194	3	3	3	3	3
RosCOS1765-401_snp_sweet_5_15546817	3	3	3	3	3
RosCOS1765-517_snp_sweet_5_15546701	3	3	3	3	3
RosCOS1919-113_snp_sweet_8_01569566	1	3	3	3	3
RosCOS1983-146_snp_sweet_6_19912441	3	1	1	1	1
RosCOS1983-267_snp_sweet_6_19912562	3	6	6	6	6
RosCOS1983-426_snp_sweet_6_19912697	2	5	5	5	5
RosCOS2092-129_snp_sweet_6_07023241	1	2	2	2	2
RosCOS2092-343_snp_sweet_6_07023454	1	3	3	3	3
RosCOS2143-270_snp_sweet_1_21773370	5	2	2	2	2
RosCOS2370-108_snp_sweet_2_26346122	1	2	2	2	2
RosCOS2373-074_snp_sweet_1_39849154	3	1	1	1	1
RosCOS2378-113_snp_sweet_5_16803595	6	3	3	3	3
RosCOS2378-225_snp_sweet_5_16803495	6	3	3	3	3
RosCOS2380-101_snp_sweet_5_03464517	2	5	5	5	5
RosCOS2380-161_snp_sweet_5_03464457	2	5	5	5	5
RosCOS2386-454_snp_sweet_3_03792552	2	1	1	1	1
RosCOS2579-485_snp_sweet_6_04620420	3	1	1	1	1
RosCOS2579-487_snp_sweet_6_04620418	3	1	1	1	1
RosCOS2586-117_snp_sweet_6_23810925	3	3	3	3	3
RosCOS2597-392_snp_sweet_4_20432548	1	5	5	5	5
RosCOS2597-413_snp_sweet_4_20432569	1	5	5	5	5
RosCOS2599-403_snp_sweet_7_12192907	3	3	3	3	3
RosCOS2609-056_snp_sweet_8_21311784	6	3	3	3	3
RosCOS2609-252_snp_sweet_8_21311977	6	3	3	3	3
RosCOS2609-266_snp_sweet_8_21311991	1	3	3	3	3
RosCOS2609-516_snp_sweet_8_21312240	6	3	3	3	3
RosCOS2609-573_snp_sweet_8_21312298	1	3	3	3	3
RosCOS2612-347_snp_sweet_5_18375738	1	3	3	3	3
RosCOS2613-167_snp_sweet_6_26505790	1	1	1	1	1
RosCOS2622-075_snp_sweet_1_33117964	2	1	1	1	1
RosCOS2633-111_snp_sweet_6_14662633	1	3	3	3	3
RosCOS2633-161_snp_sweet_6_14662583	3	1	1	1	1
RosCOS2633-261_snp_sweet_6_14662485	3	1	1	1	1
RosCOS2753-188_snp_sweet_1_32621488	3	3	3	3	3
RosCOS2753-232_snp_sweet_1_32621532	2	2	2	2	2
RosCOS3030-170_snp_sweet_8_00241070	6	6	6	6	6
RosCOS3322-362_snp_sweet_6_03912624	3	1	1	1	1
RosCOS3434-131_snp_sweet_5_17759765	6	3	3	3	3
RosCOS3437-232_snp_sweet_2_12408002	3	6	6	6	6
RosCOS3576-320_snp_sweet_4_10184012	6	6	6	6	6
RosCOS3729-417_snp_sweet_7_04467254	3	1	1	1	1
RosCOS3732-078_snp_sweet_8_16350869	2	2	2	2	2
RosCOS3732-140_snp_sweet_8_16350931	3	3	3	3	3
RosCOS3736-060_snp_sweet_7_20690600	3	1	1	1	1
RosCOS3738-215_snp_sweet_1_42355743	3	6	6	6	6
RosCOS3748-236_snp_sweet_2_16615589	3	6	6	6	6
RosCOS3766-391_snp_sweet_3_13878008	3	3	3	3	3
RosCOS3782-122_snp_sweet_5_12355943	2	5	5	5	5
RosCOS3782-442_snp_sweet_5_12355624	6	3	3	3	3
RosCOS3782-552_snp_sweet_5_12355515	6	3	3	3	3
RosCOS3786-396_snp_sweet_5_16429681	1	1	1	1	1
RosCOS3802-247_snp_sweet_1_30725127	3	3	3	3	3
RosCOS3819-166_snp_sweet_3_04571814	5	5	5	5	5
