# Supplementary material for: Evaluation of multiple approaches to identify genome-wide polymorphisms in closely related genotypes of sweet cherry (Prunus avium L.)
Source: Comput Struct Biotechnol J. 2017 Mar 18;15:290–8. doi: 10.1016/j.csbj.2017.03.002 (PMC5376269; doi:10.1016/j.csbj.2017.03.002)
Supplement: Supplementary File 9 — WGS NTSys input file. [file mmc9.csv]

1	4029	5
	Bing	Glory	Kimberly	Staccato	Sweetheart
8_45a	1	3	1	1	1
20_10a	4	2	2	4	2
21_66a	2	4	4	4	4
24_46a	4	2	4	4	4
34_37a	1	1	4	1	1
58_122a	1	1	2	2	1
96_3a	3	3	1	3	1
116_62a	2	2	4	2	2
147_79a	1	3	3	3	1
199_3a	3	3	3	1	1
220_104a	1	2	1	1	1
234_1a	2	2	4	2	2
357_73a	3	3	3	1	3
435_3a	2	2	2	4	2
437_28a	4	4	4	4	2
450_86a	4	2	4	2	4
513_4a	1	3	3	1	3
520_22a	3	3	4	4	3
534_34a	1	2	2	2	2
551_20a	3	3	3	3	2
552_68a	2	4	4	4	4
554_2a	1	1	3	1	3
656_13a	2	4	2	4	4
658_39a	1	3	1	1	1
687_28a	2	2	2	2	4
710_34a	1	1	2	2	2
742_3a	4	1	4	4	1
767_50a	1	3	3	3	3
773_114a	4	3	4	3	4
781_52a	3	1	3	3	3
789_88a	3	4	4	4	4
848_90a	4	4	4	4	3
883_28a	1	1	3	1	1
1055_122a	4	4	1	4	4
1063_46a	2	3	2	2	3
1079_10a	2	1	2	2	2
1081_17a	2	1	1	1	1
1088_0a	2	2	1	2	2
1215_14a	2	2	2	2	3
1220_13a	2	4	4	4	4
1264_34a	2	2	2	2	3
1273_124a	1	3	1	1	3
1283_1a	1	2	1	1	1
1291_8a	2	2	3	3	2
1342_3a	4	4	4	1	4
1392_84a	2	4	4	4	4
1424_28a	2	2	2	2	4
1441_72a	2	4	2	2	2
1445_5a	4	4	1	4	4
1452_18a	2	2	2	2	1
1465_71a	2	2	2	3	2
1495_3a	2	4	4	4	4
1559_3a	3	3	3	1	3
1608_12a	2	2	4	4	4
1623_38a	2	1	2	2	2
1653_48a	2	4	2	4	4
1661_6a	1	3	3	3	3
1667_70a	1	1	3	1	1
1677_8a	3	3	3	3	4
1692_70a	2	1	2	2	1
1726_31a	1	1	1	3	1
1743_0a	4	1	4	4	4
1760_88a	2	4	4	4	4
1768_36a	1	3	3	3	3
1774_29a	3	2	2	2	3
1775_115a	4	2	2	2	2
1783_15a	3	4	4	4	4
1785_25a	1	4	1	4	4
1790_12a	4	4	4	4	2
1797_4a	1	3	3	3	3
1807_9a	3	1	3	1	3
1816_3a	3	3	3	1	1
1830_79a	4	4	4	4	2
1850_57a	3	3	3	1	3
1856_110a	4	4	2	4	4
1906_2a	3	1	3	3	1
1921_43a	2	4	2	2	4
1932_47a	3	1	1	1	3
1975_71a	4	1	1	1	1
1978_5a	3	4	3	3	3
2019_19a	2	1	2	2	2
2037_1a	3	1	3	1	3
2053_5a	2	4	4	4	4
2090_108a	3	1	1	1	1
2100_97a	3	3	4	4	3
2109_61a	1	1	1	3	3
2115_28a	2	2	3	2	3
2117_52a	3	2	3	2	2
2118_6a	2	4	2	2	2
2161_116a	3	3	3	1	3
2194_7a	3	3	4	3	3
2210_87a	3	4	4	4	4
2321_28a	3	3	1	3	3
2355_4a	1	3	1	1	3
2382_104a	4	2	2	2	2
2399_27a	1	1	1	1	4
2448_14a	1	2	2	2	2
2452_18a	3	3	3	4	3
2459_35a	4	1	1	1	1
2463_72a	3	1	3	3	1
2502_23a	1	3	1	1	3
2558_46a	1	2	1	1	1
2573_22a	1	2	2	2	2
2578_28a	2	3	2	3	2
2584_29a	1	3	3	3	3
2590_14a	1	3	3	3	3
2645_12a	2	4	4	4	4
2661_64a	1	3	3	3	3
2687_124a	4	3	4	4	3
2750_12a	1	2	2	2	2
2753_83a	3	1	3	3	3
2865_52a	4	3	4	4	4
2884_6a	2	4	4	4	4
2896_21a	3	3	1	1	1
2900_11a	2	4	2	2	4
2914_101a	4	4	4	3	4
2940_34a	2	2	3	2	3
2975_38a	2	4	4	2	2
3022_3a	2	1	1	1	1
3058_70a	1	3	3	3	3
3103_44a	2	3	3	3	3
3195_102a	1	1	1	2	1
3200_43a	3	1	3	3	3
3219_119a	2	4	4	4	4
3316_7a	3	1	1	1	1
3326_8a	2	3	2	2	2
3332_22a	2	4	4	4	4
3353_29a	1	3	3	3	1
3418_27a	1	3	3	3	3
3437_67a	1	3	3	3	3
3480_109a	4	4	2	2	2
3483_38a	1	1	4	1	1
3485_19a	2	4	2	4	4
3528_4a	1	3	3	3	3
3559_43a	4	2	4	4	4
3610_79a	1	1	3	3	3
3619_36a	1	1	4	1	1
3622_59a	1	3	3	3	3
3634_4a	3	1	3	3	3
3696_112a	2	2	3	2	2
3708_10a	2	2	2	2	4
3718_1a	4	1	1	1	4
3730_42a	2	4	4	4	4
3767_107a	1	3	3	1	1
3792_68a	2	2	2	4	2
3820_122a	3	3	1	3	3
3829_30a	3	3	1	1	1
3884_3a	1	1	4	1	1
3891_37a	2	3	2	2	2
3948_76a	2	4	4	4	4
3968_55a	2	4	4	4	4
3969_110a	1	4	1	1	1
3974_92a	3	4	4	4	3
4009_26a	4	2	2	4	4
4054_63a	2	4	4	4	4
4056_50a	2	4	4	4	4
4061_49a	1	3	3	3	3
4074_4a	2	2	2	4	2
4127_30a	3	3	1	3	1
4222_3a	1	2	1	1	1
4258_29a	1	2	2	2	2
4259_1a	4	1	4	4	1
4280_52a	1	3	3	1	1
4290_37a	4	2	4	4	4
4315_20a	3	3	3	3	1
4337_43a	4	4	2	4	4
4371_72a	4	2	2	2	2
4426_3a	4	4	1	4	1
4482_5a	4	2	2	2	4
4516_0a	4	4	4	2	4
4527_23a	2	1	1	1	1
4566_14a	4	4	2	2	4
4570_18a	2	2	2	2	1
4583_0a	2	2	2	2	4
4608_31a	2	2	1	2	1
4664_25a	1	1	1	2	2
4672_107a	1	1	3	1	1
4674_28a	2	2	1	1	2
4694_71a	2	4	2	2	2
4695_57a	1	4	4	4	4
4701_18a	2	1	2	2	2
4715_78a	2	4	4	4	2
4723_0a	4	1	4	4	4
4739_3a	2	4	2	2	4
4752_4a	3	1	3	1	3
4802_19a	1	3	1	3	3
4809_115a	1	2	2	2	2
4823_8a	3	1	3	3	3
4867_24a	4	4	3	4	4
4914_4a	1	1	3	3	1
4936_20a	1	3	1	1	1
4960_9a	3	1	1	1	3
4984_28a	1	1	3	1	1
4999_111a	2	4	4	4	4
5044_73a	1	1	1	3	1
5072_27a	2	2	4	2	2
5131_20a	1	1	1	3	3
5184_3a	1	1	4	1	1
5196_90a	2	1	2	1	1
5217_7a	3	4	3	3	3
5260_1a	3	1	1	1	1
5287_34a	4	2	2	2	2
5298_47a	2	2	2	2	3
5301_26a	4	4	2	4	4
5345_61a	2	2	4	2	2
5357_110a	3	3	3	1	3
5399_63a	4	4	4	4	2
5400_35a	1	3	3	1	1
5460_24a	4	3	3	4	4
5508_6a	3	3	3	1	3
5533_27a	1	3	3	3	3
5581_7a	4	1	4	4	1
5645_72a	2	4	4	4	4
5661_66a	3	3	3	3	1
5670_2a	4	4	1	4	4
5685_15a	1	3	3	1	3
5715_7a	3	3	1	3	3
5717_28a	1	3	3	1	1
5782_46a	2	4	4	4	4
5783_11a	2	1	2	2	2
5792_51a	3	1	1	1	1
5798_101a	1	1	4	4	4
5844_86a	3	3	3	3	4
5848_62a	2	2	2	4	2
5849_3a	3	3	3	1	3
5850_40a	4	3	4	4	3
5864_101a	2	4	4	4	4
5907_70a	1	1	3	1	1
5952_0a	2	4	4	4	4
5960_37a	1	2	2	2	2
5972_17a	1	3	3	3	3
5990_9a	2	2	2	4	2
5994_12a	3	3	1	1	3
6016_16a	4	2	2	4	2
6085_9a	2	2	2	2	1
6088_26a	1	1	1	1	3
6109_73a	1	4	4	4	4
6116_14a	4	3	3	3	3
6117_33a	4	4	2	4	4
6207_98a	1	3	1	3	3
6209_38a	2	4	4	2	4
6211_10a	1	2	2	1	2
6219_71a	1	3	1	1	1
6228_119a	1	4	4	4	4
6269_96a	1	3	3	3	3
6270_55a	4	4	1	4	4
6295_30a	3	3	3	3	1
6324_1a	4	4	2	4	2
6348_77a	2	4	2	2	2
6420_5a	1	1	1	4	1
6438_78a	2	4	4	4	4
6443_80a	3	1	1	1	1
6494_79a	1	1	1	1	3
6506_34a	1	3	3	3	1
6549_29a	1	2	2	2	1
6599_99a	2	4	4	2	2
6614_84a	3	1	1	1	3
6615_26a	4	4	4	4	2
6625_1a	4	3	4	4	4
6628_111a	4	4	4	1	4
6662_1a	1	2	2	2	2
6669_32a	4	4	4	3	4
6703_68a	2	2	2	3	2
6735_44a	4	3	4	4	4
6799_2a	2	2	4	4	2
6873_19a	1	3	1	3	3
6879_9a	2	4	2	4	4
7002_35a	4	2	2	2	2
7015_44a	4	4	4	2	2
7016_109a	4	4	4	2	4
7036_35a	3	3	3	1	3
7079_40a	1	1	1	1	4
7081_64a	4	1	4	4	4
7110_33a	1	1	3	1	3
7177_12a	4	4	4	2	4
7222_5a	4	1	1	1	1
7253_97a	3	3	3	3	1
7267_42a	3	1	1	1	1
7285_87a	2	4	2	2	2
7309_56a	4	4	2	4	4
7367_4a	4	4	4	2	4
7385_22a	4	4	2	4	4
7386_24a	3	3	3	1	3
7387_1a	3	1	3	3	3
7438_6a	3	4	4	4	4
7447_1a	2	4	4	4	4
7478_93a	2	2	2	4	2
7489_50a	1	3	3	3	1
7493_73a	4	2	4	2	2
7528_8a	2	2	4	2	2
7533_98a	3	1	1	1	1
7583_7a	4	3	3	3	3
7588_90a	3	3	1	3	3
7644_27a	4	1	4	1	1
7655_60a	2	4	4	4	4
7658_49a	2	4	2	4	2
7666_14a	3	1	1	1	1
7728_12a	4	4	3	4	4
7733_124a	2	4	4	4	4
7734_43a	4	4	3	3	4
7738_63a	4	4	4	4	2
7751_6a	1	3	3	3	3
7787_2a	3	1	3	3	3
7789_7a	4	3	3	3	3
7790_15a	3	1	1	1	1
7825_16a	2	4	4	4	4
7827_82a	3	2	2	2	2
7836_10a	2	2	1	2	2
7877_12a	2	3	2	3	3
7878_19a	4	4	2	2	4
7952_30a	2	4	4	4	4
8004_21a	3	3	1	3	3
8075_30a	2	4	4	4	4
8114_88a	4	2	4	2	2
8116_33a	1	3	1	1	1
8149_48a	3	3	1	3	1
8166_1a	3	1	1	3	1
8187_0a	2	4	4	4	4
8192_55a	3	3	3	1	3
8198_60a	3	3	3	4	3
8218_74a	1	2	2	2	2
8241_51a	3	3	3	3	1
8292_26a	1	3	3	3	3
8333_110a	1	1	4	4	1
8367_9a	4	4	4	4	2
8409_82a	1	3	3	3	3
8411_23a	1	3	3	1	3
8446_57a	1	3	3	3	3
8474_99a	1	1	4	1	4
8504_38a	2	4	2	2	2
8508_51a	2	4	4	4	4
8523_14a	2	2	2	2	1
8544_18a	3	3	4	4	3
8563_1a	3	3	3	1	3
8605_8a	1	3	1	3	3
8620_113a	4	4	2	4	4
8626_46a	1	3	3	3	3
8633_4a	3	4	4	4	4
8637_86a	1	1	4	1	1
8649_6a	1	3	3	3	3
8658_42a	2	4	2	4	2
8680_5a	4	3	4	4	4
8688_6a	4	4	2	4	4
8739_1a	1	3	3	3	3
8763_35a	4	4	1	4	4
8797_27a	2	2	1	2	2
8817_4a	3	1	3	1	3
8820_1a	1	1	4	1	1
8842_6a	4	4	1	4	4
8872_26a	2	4	2	2	2
8900_95a	3	3	1	3	3
8946_1a	1	3	3	3	3
8953_9a	1	3	3	1	1
8957_7a	2	1	1	1	2
8993_42a	4	2	2	2	2
8994_32a	1	1	4	1	1
8995_11a	1	1	1	3	3
9005_28a	3	1	3	1	1
9007_23a	4	4	1	4	4
9018_66a	2	2	2	2	4
9060_118a	1	3	3	3	3
9071_8a	1	3	3	3	3
9118_27a	1	3	3	3	3
9123_69a	4	2	4	4	4
9208_1a	3	1	3	3	3
9229_19a	3	1	3	3	3
9289_3a	2	4	4	4	4
9296_61a	1	1	3	3	3
9311_77a	3	3	1	3	3
9327_27a	2	4	2	2	4
9351_27a	2	2	3	2	2
9355_12a	1	1	4	1	1
9360_15a	4	4	4	3	4
9450_53a	3	1	3	3	3
9453_123a	1	4	1	1	1
9462_6a	2	1	2	2	2
9512_2a	2	2	2	4	2
9565_13a	3	1	1	1	1
9629_61a	3	2	2	3	2
9654_92a	1	3	1	1	1
9684_28a	2	2	4	2	2
9716_80a	3	1	3	3	3
9745_26a	2	2	1	1	2
9772_0a	1	1	2	1	1
9842_10a	1	1	2	1	1
9874_20a	2	3	3	3	3
9889_104a	1	3	3	3	1
9920_43a	4	4	2	2	4
9933_16a	1	1	1	1	4
9934_101a	4	4	2	2	2
9973_49a	4	4	2	4	2
9999_3a	1	1	3	1	1
10041_0a	1	4	4	1	1
10044_5a	3	1	3	1	1
10053_2a	1	3	3	3	1
10072_30a	1	1	1	2	2
10095_24a	4	4	4	2	2
10166_84a	2	4	4	4	4
10185_91a	4	2	4	4	2
10186_1a	2	4	2	2	2
10195_6a	4	2	4	4	4
10208_73a	3	1	3	1	3
10226_19a	4	4	2	4	2
10244_74a	4	2	4	4	4
10327_3a	1	3	3	3	3
10364_90a	4	4	1	4	4
10400_10a	2	4	4	4	4
10442_13a	3	3	1	3	1
10476_6a	2	4	4	2	4
10487_39a	2	4	2	4	4
10613_2a	3	3	3	3	1
10652_118a	3	3	1	3	3
10684_11a	2	4	4	4	4
10727_96a	1	2	1	1	2
10733_0a	2	4	4	4	4
10754_36a	4	2	2	2	2
10760_42a	3	1	1	1	1
10763_7a	4	4	4	1	4
10786_21a	1	2	2	1	1
10829_57a	1	3	3	3	3
10933_71a	4	2	2	2	2
10965_6a	2	4	4	4	4
10978_5a	3	1	1	3	3
10985_11a	4	4	4	2	2
10986_89a	4	4	4	4	3
10988_12a	4	4	4	2	4
11004_2a	1	1	1	1	3
11027_122a	1	3	3	3	3
11076_82a	4	2	4	2	4
11087_14a	4	3	4	3	4
11105_42a	4	4	4	4	1
11164_16a	2	2	4	2	2
11182_7a	2	2	2	4	2
11196_12a	1	3	3	3	3
11232_33a	1	1	1	2	1
11235_17a	4	4	4	4	3
11338_1a	1	2	2	2	2
11350_8a	4	4	2	4	4
11358_40a	2	1	1	1	1
11368_2a	2	1	2	2	2
11371_38a	2	4	4	2	2
11377_5a	1	1	1	4	4
11392_64a	3	1	1	1	1
11397_9a	2	1	1	1	2
11399_103a	1	1	1	2	1
11472_43a	4	4	4	4	2
11489_16a	1	3	3	3	3
11509_53a	3	3	3	1	1
11528_46a	3	1	3	3	3
11548_95a	3	3	4	3	3
11575_4a	1	3	1	1	1
11598_4a	3	3	3	1	1
11630_0a	3	3	2	3	3
11675_91a	3	1	1	1	3
11693_31a	2	2	2	2	3
11724_104a	3	1	3	1	1
11743_52a	3	1	3	3	1
11748_36a	3	1	1	1	1
11750_25a	1	3	3	3	3
11786_28a	3	3	3	4	3
11811_5a	4	4	4	2	2
11820_12a	2	2	2	4	2
11824_96a	3	2	2	2	3
11846_3a	2	4	4	4	2
11868_5a	1	3	3	3	3
11901_1a	2	4	4	4	4
11931_0a	1	3	3	3	3
11942_86a	2	4	4	2	2
11977_122a	4	4	4	4	1
11981_53a	1	2	2	2	2
12037_113a	2	2	1	1	1
12073_66a	3	1	3	3	3
12110_0a	4	3	4	4	4
12135_17a	3	3	3	1	1
12198_58a	2	4	2	4	2
12208_46a	2	2	1	2	2
12213_78a	1	3	1	3	3
12259_15a	2	2	3	2	2
12281_35a	1	1	4	1	1
12306_65a	4	4	1	1	1
12352_101a	3	4	4	4	4
12393_84a	1	2	2	2	2
12407_67a	3	4	3	3	3
12488_9a	2	4	2	4	4
12515_31a	4	4	3	4	3
12541_23a	2	4	2	4	2
12543_110a	4	3	4	4	4
12568_0a	3	3	3	3	1
12625_1a	1	1	3	1	1
12631_41a	1	1	1	2	1
12654_3a	1	1	3	1	1
12657_13a	1	4	4	4	4
12660_2a	1	3	3	3	3
12733_69a	2	2	2	4	2
12736_39a	1	3	3	3	3
12771_0a	4	4	4	2	2
12821_5a	4	4	4	3	4
12859_61a	3	2	2	2	2
12927_54a	1	3	3	3	3
12973_27a	1	2	2	1	2
13001_8a	4	2	4	2	2
13008_107a	1	3	1	1	1
13012_68a	1	4	4	1	1
13022_45a	1	3	1	1	1
13028_59a	3	1	1	1	1
13043_20a	4	4	1	4	1
13046_14a	3	1	3	3	3
13102_19a	2	4	4	4	4
13115_48a	3	3	3	3	1
13193_5a	2	3	2	3	3
13227_96a	4	2	4	4	4
13279_5a	1	1	1	3	1
13315_9a	2	4	4	2	4
13323_103a	2	4	4	2	4
13340_60a	3	3	3	3	1
13362_30a	4	2	4	2	4
13405_77a	2	2	2	3	2
13412_13a	3	3	1	3	3
13419_1a	4	3	3	3	3
13422_27a	1	3	3	3	3
13423_33a	2	2	2	1	2
13453_0a	1	3	3	3	3
13500_29a	3	1	1	1	1
13503_13a	1	1	2	1	1
13521_1a	1	2	2	2	2
13522_24a	1	2	2	2	2
13524_38a	2	1	1	1	1
13528_1a	4	4	4	2	4
13554_102a	3	3	3	1	3
13584_12a	3	1	1	3	3
13592_1a	1	4	4	4	4
13612_5a	4	2	2	2	2
13652_24a	3	3	3	3	4
13655_82a	4	4	2	4	4
13661_25a	3	1	3	3	3
13665_78a	4	4	1	4	4
13667_1a	4	2	2	4	4
13671_1a	1	3	3	3	3
13683_73a	4	2	2	4	4
13702_9a	2	2	2	4	2
13714_17a	3	1	1	1	1
13720_101a	4	4	4	3	4
13721_108a	4	3	4	4	4
13761_49a	1	1	1	3	1
13763_52a	2	4	4	4	4
13822_26a	2	4	4	4	4
13850_34a	1	1	3	3	3
13854_7a	1	1	1	1	3
13884_42a	2	2	4	2	2
13889_47a	3	3	3	3	1
13895_57a	1	2	2	1	1
13925_0a	2	1	1	1	2
13954_9a	3	3	3	4	3
13985_4a	3	3	3	3	1
14062_120a	1	3	3	3	3
14095_12a	4	2	4	2	4
14135_19a	4	1	1	4	1
14144_19a	1	3	1	3	1
14152_31a	2	4	2	2	2
14176_34a	2	4	4	4	4
14187_3a	3	3	3	1	3
14263_29a	1	1	1	3	1
14303_51a	1	3	3	3	3
14331_40a	2	2	4	2	4
14337_68a	1	1	3	1	1
14360_7a	4	4	1	4	4
14373_54a	3	3	1	1	1
14475_14a	4	4	4	1	4
14517_73a	3	1	1	3	1
14535_0a	4	4	4	4	2
14538_21a	4	4	4	4	1
14582_21a	1	4	4	4	4
14660_15a	1	3	3	3	3
14701_31a	1	3	3	3	3
14720_31a	3	3	1	1	3
14750_8a	1	1	1	4	1
14753_47a	4	1	4	1	4
14758_121a	1	3	1	1	3
14837_9a	3	3	1	3	3
14853_63a	2	2	2	2	3
14899_38a	3	3	3	1	1
14952_77a	1	1	3	1	1
15003_0a	1	3	1	1	3
15013_40a	1	1	1	2	1
15027_12a	3	1	1	3	1
15053_19a	2	2	4	4	2
15105_4a	4	4	4	2	2
15139_57a	3	2	2	2	2
15176_62a	3	3	3	4	3
15208_28a	1	3	1	3	1
15212_12a	3	1	1	1	1
15263_17a	2	3	3	2	3
15287_17a	2	2	4	2	4
15358_100a	3	3	1	1	3
15368_19a	2	2	4	4	4
15382_11a	4	4	2	4	4
15430_5a	1	1	3	1	1
15459_8a	1	3	3	3	3
15475_4a	4	4	4	4	2
15494_69a	2	4	4	2	2
15581_78a	3	1	3	1	3
15599_0a	2	1	1	1	2
15613_5a	1	3	3	3	1
15621_42a	3	3	1	3	3
15648_69a	4	2	2	2	2
15687_16a	2	1	1	1	1
15693_43a	4	4	2	4	4
15718_28a	2	4	4	4	4
15732_10a	2	2	4	2	2
15739_39a	3	1	3	1	3
15742_13a	3	3	1	1	1
15763_26a	1	1	1	3	3
15770_14a	2	4	2	2	2
15793_7a	4	3	4	4	3
15798_14a	3	4	4	4	4
15854_14a	3	1	1	1	1
15874_43a	3	3	2	3	3
15881_0a	1	4	4	1	1
15897_4a	1	1	4	1	4
15906_100a	1	1	4	1	1
15923_0a	4	3	3	3	4
15935_5a	3	3	2	3	2
15944_14a	1	3	3	3	3
15958_41a	1	1	3	3	3
15976_20a	4	2	4	4	4
16037_9a	2	2	4	4	2
16066_48a	3	1	3	1	3
16093_119a	3	3	1	1	1
16160_112a	2	3	2	3	2
16244_2a	3	1	3	3	1
16298_16a	1	4	4	4	4
16330_75a	3	1	3	3	3
16336_97a	2	2	2	3	2
16346_29a	3	2	2	2	2
16366_10a	3	3	3	3	2
16407_4a	3	1	1	1	1
16485_2a	1	4	4	4	4
16505_8a	4	1	1	4	4
16526_39a	2	2	4	4	4
16551_63a	1	4	4	4	4
16563_26a	4	4	2	4	4
16595_25a	2	3	2	3	2
16618_39a	2	1	1	2	1
16634_20a	1	4	4	4	4
16666_37a	2	2	4	4	2
16729_13a	1	3	3	3	3
16735_66a	3	1	1	1	1
16802_84a	3	3	1	3	3
16852_99a	1	1	1	3	3
16854_20a	3	3	1	3	3
16886_122a	3	1	3	3	3
16888_26a	3	1	3	3	3
16890_6a	2	1	2	1	1
16893_5a	4	4	4	4	3
16937_0a	3	3	3	3	1
16990_9a	1	3	3	3	3
16996_26a	1	1	2	1	2
17000_42a	2	2	2	4	2
17006_5a	1	3	3	1	1
17007_14a	2	3	2	2	2
17015_19a	4	4	4	4	3
17035_96a	1	3	3	3	3
17036_34a	4	4	2	2	4
17122_61a	1	3	3	3	3
17178_25a	1	3	3	3	3
17186_11a	3	3	1	3	1
17252_52a	1	1	2	1	2
17256_1a	4	2	2	2	2
17288_9a	1	2	2	2	2
17318_117a	2	1	1	1	1
17365_112a	1	2	1	2	1
17400_77a	3	1	3	3	1
17438_44a	1	4	1	4	4
17454_10a	1	3	1	3	3
17488_15a	3	4	4	3	4
17509_8a	3	4	4	4	4
17528_6a	1	1	2	1	1
17532_6a	1	1	3	1	1
17554_90a	1	4	4	4	1
17558_43a	1	3	1	1	1
17609_124a	2	4	4	4	4
17625_103a	3	4	3	3	4
17639_15a	3	4	4	4	4
17652_15a	3	3	3	1	3
17682_0a	3	3	2	3	2
17719_40a	3	3	1	1	3
17724_7a	2	4	2	2	2
17728_29a	1	1	1	1	3
17774_23a	4	1	4	4	4
17792_20a	3	1	1	1	1
17798_103a	4	2	2	2	2
17814_0a	4	4	3	4	4
17818_21a	2	2	3	2	3
17834_12a	3	3	3	1	3
17877_13a	1	1	3	3	3
17910_113a	2	2	1	2	2
17914_0a	3	3	3	4	3
17935_39a	3	3	1	3	3
17940_61a	3	1	1	3	1
17943_56a	4	4	4	2	4
17952_1a	1	3	3	3	3
17966_39a	4	4	4	2	4
18012_9a	2	1	1	1	1
18056_0a	1	3	3	3	3
18068_5a	3	3	3	3	4
18070_38a	4	4	4	1	4
18089_106a	3	1	3	3	1
18107_105a	3	4	3	3	4
18155_35a	4	4	1	1	4
18162_2a	3	3	3	3	2
18191_12a	1	3	1	3	3
18226_13a	4	2	4	4	4
18277_62a	2	4	4	4	4
18284_13a	2	2	2	2	4
18300_65a	3	1	3	1	1
18310_26a	4	3	4	4	4
18329_97a	4	4	4	1	1
18361_2a	1	3	3	3	3
18389_32a	3	3	1	1	3
18405_42a	4	4	3	4	4
18435_107a	4	2	4	2	2
18437_57a	4	4	4	4	2
18451_88a	1	1	1	3	3
18492_37a	2	2	2	1	2
18525_123a	1	3	3	3	3
18550_6a	3	3	1	3	3
18572_1a	3	4	4	4	3
18575_39a	4	4	4	4	2
18599_87a	1	1	3	3	3
18609_33a	3	3	3	1	3
18621_14a	3	3	1	1	1
18658_14a	1	2	1	1	1
18682_74a	1	3	1	1	1
18695_43a	4	4	4	4	3
18752_17a	4	3	4	3	3
18756_5a	3	3	3	3	1
18773_69a	4	2	4	4	4
18775_4a	2	2	2	2	4
18822_57a	2	2	2	4	2
18853_51a	1	3	3	3	3
18858_29a	4	4	2	4	2
18871_56a	3	1	1	1	1
18879_103a	4	4	4	2	4
18909_22a	4	1	1	4	4
18921_96a	3	1	1	1	1
18923_31a	2	2	3	2	2
18927_65a	2	1	1	1	2
18959_6a	2	4	4	2	2
18991_43a	1	1	1	1	3
19013_7a	2	4	4	4	2
19022_35a	1	3	3	1	3
19029_21a	3	1	3	1	1
19041_10a	3	1	1	1	1
19070_0a	1	3	1	3	3
19081_10a	4	4	1	4	4
19101_82a	4	1	1	4	4
19126_112a	1	3	1	3	1
19156_5a	3	3	4	3	4
19158_11a	3	1	3	3	1
19197_43a	1	3	3	3	3
19206_47a	4	4	2	4	4
19208_12a	3	3	1	3	3
19241_0a	2	2	2	4	2
19242_57a	2	2	2	4	2
19298_55a	3	3	3	1	1
19337_95a	2	4	4	4	4
19376_79a	4	4	4	4	3
19412_90a	3	3	4	3	4
19458_78a	2	4	4	4	4
19484_30a	1	2	2	2	2
19488_40a	3	1	3	3	3
19553_80a	1	1	3	1	3
19600_68a	3	3	3	4	4
19627_79a	3	1	1	1	3
19651_50a	2	4	2	2	2
19652_38a	1	1	4	1	4
19668_19a	3	2	2	2	2
19700_49a	2	3	3	3	3
19717_42a	1	1	3	1	1
19754_3a	1	1	1	3	1
19769_35a	1	3	3	1	3
19786_32a	2	2	2	4	2
19798_58a	2	2	2	1	2
19813_55a	1	4	4	1	1
19846_21a	1	3	1	1	1
19848_27a	3	4	4	4	3
19912_4a	3	1	1	1	1
19925_82a	2	2	2	4	4
19933_37a	3	3	3	4	4
19943_44a	3	4	3	3	3
19947_7a	1	3	1	3	3
19964_97a	1	1	4	1	1
20002_2a	4	4	4	4	3
20007_87a	2	1	1	1	1
20070_3a	3	1	3	3	3
20087_0a	2	2	2	2	1
20115_29a	3	4	3	3	3
20134_59a	3	3	4	3	3
20148_28a	2	2	4	2	4
20168_117a	3	3	2	3	3
20213_49a	1	3	3	3	3
20237_11a	4	3	3	3	3
20319_57a	2	2	4	2	4
20338_1a	1	1	3	3	3
20352_26a	3	1	3	1	3
20367_10a	1	4	1	1	4
20380_13a	1	1	3	1	1
20382_43a	1	1	1	1	3
20395_37a	3	3	1	1	3
20404_14a	4	2	2	2	2
20412_33a	1	1	1	2	1
20469_52a	1	3	3	1	1
20482_45a	4	3	3	3	3
20528_30a	1	2	2	2	2
20541_1a	4	2	2	2	2
20543_39a	3	1	1	1	1
20564_20a	4	4	4	4	2
20566_29a	1	1	1	2	2
20576_7a	2	4	2	2	2
20599_0a	3	1	3	3	3
20613_17a	2	4	4	4	4
20638_56a	4	2	2	2	4
20673_35a	3	3	3	1	3
20694_9a	2	4	4	4	4
20718_115a	1	1	1	3	1
20739_23a	1	3	1	3	3
20777_45a	4	4	4	2	2
20855_124a	2	3	2	2	2
20902_23a	2	4	4	4	4
20922_55a	3	1	3	3	3
20953_10a	3	1	3	3	3
20977_44a	2	4	2	2	2
20982_31a	1	1	1	1	3
20998_14a	3	1	1	1	1
21016_50a	4	2	4	2	4
21021_95a	3	3	3	1	1
21069_36a	1	3	1	1	1
21083_0a	1	1	1	1	3
21134_118a	2	3	2	3	2
21157_92a	2	2	4	2	4
21164_21a	1	3	3	1	1
21169_78a	2	4	4	4	4
21214_67a	1	3	3	1	3
21219_111a	1	3	3	3	3
21245_11a	2	1	2	2	2
21259_34a	4	4	4	4	2
21274_1a	3	1	1	3	3
21283_103a	4	1	4	1	4
21311_51a	3	4	3	4	4
21331_2a	3	3	3	1	3
21363_7a	2	2	3	2	2
21409_40a	3	1	1	1	1
21417_52a	3	3	3	3	2
21475_42a	2	4	4	4	4
21517_14a	2	2	2	3	2
21543_33a	3	1	3	1	1
21544_92a	2	2	1	2	2
21603_99a	1	4	1	1	1
21611_43a	3	1	3	3	3
21614_4a	1	1	3	3	3
21638_94a	3	2	2	2	3
21725_38a	4	2	4	4	4
21726_52a	4	2	4	2	2
21734_20a	4	4	4	1	1
21766_80a	2	2	4	2	4
21795_4a	2	2	1	1	2
21804_13a	3	3	4	4	4
21817_67a	4	4	2	4	4
21832_88a	3	1	3	1	3
21905_108a	1	1	1	3	1
21995_103a	4	4	1	4	4
22024_4a	3	1	3	1	3
22030_120a	1	4	4	1	1
22034_9a	2	2	2	2	4
22052_124a	3	1	1	1	1
22064_44a	1	3	1	3	3
22070_12a	4	4	4	4	2
22138_8a	1	3	1	3	3
22162_79a	2	4	2	2	2
22175_1a	1	1	1	3	1
22240_19a	1	3	1	1	3
22281_0a	4	4	4	1	1
22301_1a	2	2	2	1	2
22305_31a	4	2	2	2	4
22315_64a	4	4	4	2	4
22337_27a	4	1	4	1	1
22393_4a	1	1	4	4	1
22408_107a	1	3	3	1	3
22429_48a	3	1	3	1	3
22438_15a	2	4	4	4	4
22478_6a	4	3	4	4	4
22589_5a	4	4	1	4	4
22621_15a	1	2	2	2	1
22685_16a	3	3	1	1	1
22714_44a	1	1	1	1	3
22726_12a	1	1	1	3	3
22809_9a	4	4	1	4	4
22852_3a	2	4	4	4	4
22865_42a	3	3	1	3	3
22883_61a	4	4	4	4	3
22887_28a	2	4	4	4	4
22889_46a	4	2	2	4	4
22895_61a	1	4	1	1	1
22897_27a	3	1	3	1	1
22936_84a	2	2	4	4	2
22947_76a	2	2	2	3	2
22977_121a	3	4	4	4	4
22984_8a	3	3	3	3	4
23003_103a	4	3	4	4	4
23114_0a	2	4	4	4	4
23139_16a	4	2	4	2	4
23196_90a	2	4	4	4	4
23242_66a	2	2	2	2	4
23248_17a	4	4	4	4	2
23260_61a	2	4	4	4	4
23265_33a	2	1	2	2	2
23303_11a	2	3	3	3	3
23315_7a	2	2	2	2	4
23317_33a	2	3	3	2	2
23353_69a	1	1	1	3	1
23422_6a	4	4	2	2	4
23444_6a	1	1	4	1	1
23454_21a	2	4	4	4	4
23459_6a	1	3	3	3	3
23512_71a	1	1	3	3	3
23523_40a	3	3	1	3	3
23536_1a	2	4	4	4	4
23569_107a	4	4	2	4	4
23581_44a	1	3	1	3	1
23590_77a	1	4	4	1	4
23608_52a	4	3	4	4	4
23634_29a	1	3	3	3	3
23654_93a	4	4	4	4	2
23751_63a	2	2	2	2	4
23752_22a	2	1	1	2	2
23756_124a	3	1	1	1	1
23769_18a	3	3	3	1	1
23801_33a	1	1	4	4	4
23806_45a	1	3	3	3	3
23830_8a	4	1	4	4	4
23866_16a	2	2	1	2	2
23877_84a	4	2	4	4	4
23888_55a	3	3	2	3	3
23992_3a	3	2	2	3	2
24009_63a	1	1	1	3	1
24011_61a	4	4	2	4	4
24021_31a	1	1	1	3	1
24028_45a	1	3	1	3	3
24056_22a	2	2	1	2	2
24098_37a	4	4	1	1	1
24099_2a	1	1	4	1	1
24101_117a	3	3	3	3	1
24117_10a	1	1	3	1	1
24153_0a	1	2	1	1	1
24159_29a	3	3	1	3	3
24183_2a	3	3	3	3	1
24243_13a	2	4	2	2	4
24259_12a	1	3	3	3	3
24278_51a	4	4	4	1	1
24284_118a	2	2	2	2	1
24289_41a	4	2	4	4	4
24291_8a	1	4	4	4	1
24319_31a	1	3	3	3	3
24354_43a	1	3	3	3	1
24356_53a	4	4	4	4	1
24376_3a	1	4	1	1	1
24410_10a	2	3	3	3	3
24438_89a	2	2	2	2	4
24459_28a	3	3	4	3	3
24476_79a	1	1	1	1	2
24506_1a	3	1	3	3	3
24514_30a	4	1	4	4	1
24519_4a	2	2	2	2	1
24522_17a	4	4	1	4	4
24572_11a	3	3	1	3	3
24607_36a	3	1	1	1	1
24652_2a	1	3	3	3	3
24668_4a	3	4	4	4	4
24693_96a	4	4	4	4	2
24713_4a	1	3	3	3	3
24733_13a	4	4	1	1	1
24745_98a	2	4	4	4	4
24778_39a	3	3	1	3	3
24784_9a	2	2	2	4	2
24787_20a	2	1	1	1	1
24791_46a	4	2	4	4	4
24843_66a	2	4	2	2	2
24857_58a	2	4	2	2	2
24864_1a	4	4	4	2	4
24882_3a	2	2	2	2	1
24884_115a	2	4	4	4	4
24902_5a	2	4	2	2	2
24922_6a	2	2	2	1	2
24958_2a	3	3	3	1	1
24998_30a	3	1	3	3	3
25034_31a	4	4	2	4	4
25075_87a	2	4	4	4	4
25105_54a	4	4	2	2	2
25154_8a	4	3	4	4	3
25179_122a	3	2	2	3	2
25191_60a	1	3	1	3	1
25193_70a	2	2	2	2	4
25195_58a	2	4	4	4	2
25219_37a	1	1	1	1	3
25221_2a	2	4	4	4	4
25222_121a	1	1	1	1	3
25237_72a	1	2	2	2	1
25288_12a	1	2	2	2	2
25297_10a	3	1	1	1	1
25299_2a	4	2	4	4	4
25312_49a	4	2	4	4	4
25336_16a	4	4	4	1	4
25349_99a	4	2	4	4	2
25366_113a	2	4	2	2	4
25420_2a	1	3	3	3	3
25435_27a	1	1	3	1	1
25449_3a	4	4	4	4	2
25451_79a	3	1	3	1	1
25453_99a	3	3	3	3	1
25456_77a	1	3	3	1	1
25502_7a	1	1	4	1	1
25562_2a	1	1	4	1	1
25563_1a	2	2	2	4	2
25580_19a	2	2	4	2	4
25588_21a	4	1	1	1	1
25631_31a	4	2	4	4	4
25660_62a	2	2	2	2	4
25690_39a	2	2	2	3	2
25692_11a	1	1	1	1	2
25693_6a	2	4	4	4	2
25725_105a	2	2	1	2	2
25742_81a	4	3	4	4	4
25746_1a	1	3	1	3	3
25754_36a	2	2	4	4	4
25783_25a	3	1	3	1	1
25801_43a	2	2	2	1	2
25817_9a	4	4	1	4	4
25836_20a	1	3	3	3	3
25858_5a	1	1	1	1	3
25867_107a	4	4	4	2	4
25888_23a	2	4	4	4	4
25890_2a	2	2	3	2	2
25928_50a	3	3	3	1	3
25999_52a	3	3	3	3	1
26025_4a	1	4	4	4	4
26033_24a	1	4	1	1	1
26043_27a	3	1	1	1	1
26070_64a	3	1	1	1	1
26087_2a	1	3	3	1	1
26120_21a	2	4	4	4	2
26173_9a	3	3	3	3	1
26199_0a	1	1	1	1	3
26207_2a	3	1	1	3	1
26271_93a	1	3	1	1	3
26278_30a	3	3	3	3	4
26296_3a	1	1	1	1	3
26318_20a	2	4	2	2	2
26347_59a	2	2	2	2	1
26357_27a	3	2	2	2	2
26359_12a	1	3	3	3	1
26382_1a	4	4	1	4	4
26395_66a	1	1	4	4	1
26434_46a	2	4	2	2	2
26442_28a	2	4	4	4	4
26448_8a	2	4	4	2	4
26450_13a	2	2	1	1	2
26477_8a	4	2	4	4	4
26495_12a	3	1	3	3	3
26518_44a	2	4	2	2	2
26551_36a	1	1	1	1	3
26560_78a	2	1	1	1	2
26596_5a	2	2	2	1	2
26613_0a	2	4	2	2	2
26621_53a	1	3	3	3	3
26689_61a	2	2	2	2	4
26711_68a	2	4	2	4	2
26716_87a	2	2	3	2	2
26740_47a	3	1	1	1	3
26805_23a	1	3	3	1	1
26817_3a	3	4	3	3	3
26818_91a	4	2	4	4	2
26878_8a	3	3	4	4	3
26887_2a	3	3	1	3	1
26919_30a	1	2	2	2	2
26929_15a	1	3	1	1	1
26934_26a	1	3	3	3	3
26939_97a	1	3	3	3	3
26943_27a	4	4	2	4	4
26953_4a	1	3	3	3	3
26987_2a	1	1	3	1	1
26995_22a	1	3	1	1	1
27013_55a	2	2	4	2	4
27015_28a	4	4	4	1	4
27046_35a	1	1	1	1	3
27077_10a	4	4	1	4	1
27078_18a	3	4	4	4	4
27106_22a	4	2	2	2	2
27111_90a	3	1	3	1	3
27122_57a	2	1	2	2	1
27141_7a	3	3	3	1	3
27181_15a	4	3	4	4	4
27219_0a	3	3	1	1	3
27221_31a	1	3	1	3	3
27249_88a	1	1	3	3	1
27299_82a	2	4	4	4	4
27308_64a	4	3	4	4	4
27330_4a	4	2	4	2	2
27352_78a	1	2	2	2	2
27353_33a	2	2	1	2	2
27360_80a	3	1	3	1	1
27387_57a	2	2	2	1	2
27421_2a	1	2	1	2	2
27432_26a	3	1	3	3	3
27542_34a	4	1	1	4	4
27555_50a	4	4	4	3	3
27580_12a	1	4	4	4	4
27596_43a	1	4	1	1	1
27627_10a	2	4	4	2	4
27633_8a	3	1	1	1	3
27752_62a	4	4	4	2	2
27762_86a	2	4	4	4	4
27797_70a	2	2	3	2	2
27866_60a	2	2	4	4	4
27883_38a	3	1	1	3	1
27920_0a	1	4	4	4	4
27955_48a	3	2	2	2	2
27971_5a	2	4	4	4	4
27974_67a	2	2	3	2	2
27982_8a	2	2	4	4	2
28022_58a	3	1	3	3	3
28026_37a	2	2	4	2	2
28038_0a	4	1	4	4	4
28046_111a	4	4	1	4	4
28066_64a	2	4	4	4	2
28093_61a	3	3	1	3	3
28117_5a	4	2	4	2	4
28118_48a	4	1	1	4	4
28124_16a	3	3	3	3	1
28140_2a	4	4	2	4	4
28156_103a	4	4	1	4	4
28183_88a	3	1	1	1	1
28257_55a	1	1	1	4	1
28290_11a	1	1	1	3	3
28293_14a	4	4	4	4	2
28323_20a	1	1	1	3	1
28351_2a	2	1	2	1	2
28363_28a	4	4	2	4	4
28404_46a	4	4	2	4	4
28415_72a	1	1	1	1	3
28422_4a	3	3	1	3	3
28431_0a	3	1	1	1	1
28437_7a	3	4	3	4	3
28450_40a	2	2	3	2	2
28456_47a	4	4	4	4	1
28465_6a	4	3	4	3	4
28581_7a	3	3	1	3	3
28589_20a	2	1	1	1	1
28593_3a	3	1	1	1	1
28605_40a	2	4	4	4	4
28621_16a	2	2	1	2	2
28660_64a	4	4	4	2	4
28720_110a	4	2	4	2	2
28751_45a	1	3	3	3	3
28780_18a	2	1	2	2	2
28785_5a	3	3	3	2	3
28797_67a	4	3	4	4	4
28803_108a	4	2	2	4	4
28805_12a	1	3	1	3	1
28821_12a	2	2	2	1	2
28842_1a	1	3	3	3	1
28920_10a	4	2	4	4	4
28940_51a	1	1	2	1	2
28950_11a	3	3	1	1	3
28975_34a	2	3	3	2	3
29019_57a	1	3	3	1	3
29023_4a	1	1	3	1	3
29038_5a	1	1	1	3	1
29052_49a	1	2	2	2	1
29136_58a	2	4	4	4	4
29159_89a	2	3	3	3	3
29160_62a	2	2	2	2	3
29243_89a	1	3	1	3	3
29254_9a	1	3	3	1	1
29262_47a	2	1	2	2	2
29277_15a	1	3	3	1	1
29387_39a	1	3	3	3	3
29391_38a	1	3	3	3	3
29402_104a	2	4	4	4	4
29407_4a	4	2	4	4	4
29413_17a	4	4	2	2	4
29526_24a	3	1	3	3	3
29528_11a	3	3	3	3	1
29560_5a	1	3	3	3	3
29577_93a	2	2	2	2	4
29596_4a	1	1	4	1	1
29603_43a	3	2	3	3	2
29607_38a	1	3	3	1	1
29616_95a	4	4	4	2	4
29632_94a	2	2	2	4	2
29648_49a	2	2	4	2	2
29654_26a	2	2	4	2	2
29696_19a	2	4	4	4	4
29703_24a	2	2	2	2	4
29742_34a	4	4	4	4	1
29768_120a	4	4	4	4	2
29857_5a	4	1	4	4	4
29870_36a	4	4	2	2	4
29876_25a	4	4	4	4	2
29881_72a	3	1	3	3	3
29921_32a	2	4	4	2	4
29947_13a	3	3	3	4	3
30078_33a	4	4	4	2	4
30104_71a	3	1	1	1	1
30134_52a	4	4	2	2	2
30138_111a	2	2	2	2	1
30161_110a	3	3	3	3	1
30163_5a	3	3	1	3	1
30198_10a	1	1	1	3	3
30253_29a	3	1	3	3	3
30301_3a	3	3	3	1	3
30346_60a	4	4	4	2	4
30360_0a	3	3	4	3	4
30430_12a	1	3	3	3	1
30434_3a	2	4	2	2	4
30458_75a	2	2	4	2	4
30499_77a	2	2	2	2	4
30539_107a	3	1	3	1	3
30572_106a	3	3	1	3	3
30602_13a	2	2	2	4	2
30605_5a	3	1	3	1	3
30629_32a	2	4	2	4	2
30645_49a	2	2	4	2	2
30675_86a	3	4	3	4	3
30707_33a	3	3	3	3	2
30766_79a	3	1	1	3	1
30775_15a	1	1	1	1	4
30802_2a	4	2	4	4	2
30819_25a	4	1	1	4	4
30822_20a	3	3	3	1	1
30911_11a	4	2	2	2	2
30935_37a	2	4	2	4	4
30991_112a	3	3	1	3	3
31000_8a	1	4	4	1	1
31045_43a	4	3	4	4	4
31079_9a	1	1	1	1	4
31104_39a	3	1	1	1	1
31156_102a	3	3	3	1	1
31188_12a	4	2	4	2	4
31224_19a	2	2	4	4	2
31299_31a	1	3	3	3	3
31311_35a	1	3	3	3	3
31349_13a	4	4	4	4	1
31367_102a	2	4	2	4	2
31370_70a	3	1	1	1	3
31407_74a	2	4	2	2	2
31409_71a	1	4	4	4	4
31457_41a	2	1	1	1	1
31469_36a	1	3	1	1	1
31472_47a	4	4	4	4	2
31499_4a	4	4	4	1	4
31509_35a	3	3	3	1	3
31553_58a	1	2	1	2	1
31703_51a	2	2	1	2	2
31718_91a	2	2	1	2	2
31729_6a	2	2	3	2	2
31732_20a	3	3	3	1	3
31758_4a	4	4	2	4	4
31764_21a	3	1	1	1	1
31811_38a	2	4	2	2	2
31830_25a	3	1	3	3	3
31835_7a	1	1	3	1	1
31878_119a	4	1	4	4	1
31885_67a	1	4	4	4	4
31887_86a	2	4	2	4	4
31888_25a	2	4	4	4	4
31899_24a	1	3	3	3	3
31923_52a	2	4	4	4	4
31926_47a	4	1	4	4	4
31967_24a	4	2	2	2	2
31989_27a	4	4	4	3	4
32036_14a	4	4	2	4	4
32047_50a	4	1	4	4	4
32062_3a	4	4	4	1	4
32108_33a	4	4	2	4	4
32118_42a	3	1	3	3	3
32211_1a	1	1	3	1	1
32236_2a	2	2	2	4	4
32263_26a	1	4	4	4	4
32284_88a	4	4	4	4	3
32298_47a	4	3	4	3	4
32313_10a	4	1	1	1	4
32331_41a	3	3	3	4	3
32342_16a	4	4	4	2	4
32351_19a	3	1	3	3	3
32368_14a	3	1	3	3	3
32390_45a	4	4	4	3	4
32408_77a	2	2	4	2	2
32414_0a	4	4	4	4	1
32434_0a	1	3	1	1	3
32484_2a	1	3	3	1	3
32538_7a	1	1	1	3	1
32579_24a	3	1	1	3	3
32653_2a	2	4	4	4	2
32665_6a	3	3	3	3	1
32689_74a	3	1	3	3	3
32726_117a	1	3	3	3	3
32727_32a	3	3	3	1	3
32738_36a	4	4	4	1	4
32740_40a	2	4	4	4	4
32778_56a	4	4	4	3	4
32780_1a	3	3	1	3	3
32812_16a	3	1	1	1	1
32870_14a	1	1	3	1	3
32886_4a	4	4	3	3	4
32946_82a	3	4	4	3	3
32950_51a	1	4	1	1	1
32972_50a	1	3	1	1	1
33007_69a	2	1	2	2	2
33012_88a	3	3	2	3	3
33024_119a	2	4	4	4	4
33051_75a	2	2	2	1	2
33106_11a	1	1	1	4	1
33123_43a	4	1	4	4	4
33144_23a	3	4	3	3	3
33167_19a	4	4	4	2	4
33223_32a	3	2	3	2	2
33252_9a	1	1	3	1	1
33288_6a	4	2	4	4	2
33299_17a	2	4	2	2	2
33308_18a	3	3	4	3	3
33312_26a	2	1	1	1	1
33322_43a	4	2	4	2	2
33328_16a	4	4	1	4	1
33361_2a	3	4	3	4	3
33422_41a	1	3	3	3	3
33480_82a	1	1	4	1	1
33536_2a	2	4	2	2	2
33575_10a	1	3	1	1	3
33578_37a	1	1	1	1	3
33635_9a	1	2	1	1	2
33639_4a	4	1	4	4	4
33651_93a	2	2	2	2	4
33673_34a	3	3	4	3	4
33689_15a	4	4	4	4	3
33717_88a	3	1	1	1	1
33730_106a	1	2	2	2	2
33793_55a	3	3	1	1	1
33801_0a	3	3	3	1	3
33810_3a	1	3	3	1	3
33829_6a	4	3	3	3	3
33960_29a	4	4	3	4	4
33973_39a	2	2	2	4	2
34025_72a	4	2	4	4	4
34044_33a	1	3	3	3	1
34118_4a	4	2	2	4	4
34141_3a	1	1	4	1	1
34142_26a	3	1	1	1	1
34143_50a	2	1	2	2	2
34146_18a	2	1	2	1	2
34182_58a	2	4	4	4	2
34204_14a	3	3	3	3	1
34270_1a	2	2	4	2	2
34281_79a	3	3	3	3	2
34296_63a	2	2	4	2	2
34347_15a	2	4	4	4	4
34371_42a	1	1	3	3	3
34381_24a	1	3	3	3	3
34393_86a	2	4	4	4	4
34398_98a	2	1	2	1	1
34421_80a	1	1	4	1	1
34428_55a	4	2	4	4	4
34506_23a	2	4	2	2	2
34514_0a	4	4	4	2	4
34531_32a	4	2	4	2	2
34539_3a	4	1	1	4	1
34556_4a	3	3	4	3	4
34624_5a	3	1	1	1	1
34664_27a	2	4	4	4	4
34693_51a	1	4	1	1	4
34697_32a	3	1	3	1	3
34730_6a	4	4	4	3	4
34777_20a	4	4	4	4	2
34778_107a	2	4	2	2	2
34797_14a	3	3	1	1	1
34830_115a	3	2	2	2	2
34860_82a	3	2	3	2	2
34866_83a	3	1	1	1	3
34941_38a	4	4	4	4	2
34955_49a	1	2	2	2	1
34999_34a	3	4	3	4	3
35003_108a	2	4	4	4	4
35013_64a	4	2	4	4	4
35041_55a	1	1	3	1	1
35043_11a	1	4	1	1	1
35062_2a	2	2	1	2	2
35178_38a	1	1	1	2	1
35238_1a	1	3	3	1	3
35243_10a	4	4	3	4	4
35294_66a	3	1	1	1	1
35302_123a	4	1	1	1	1
35335_0a	2	4	2	4	4
35366_56a	4	2	4	4	4
35403_36a	1	4	4	4	4
35511_28a	4	2	4	4	4
35538_9a	4	4	4	2	4
35570_106a	3	1	1	1	3
35601_62a	4	4	4	2	4
35617_95a	4	2	4	2	2
35639_13a	3	3	1	1	3
35643_0a	3	1	1	3	1
35722_8a	4	3	4	4	4
35791_12a	1	3	3	3	3
35844_2a	2	4	2	2	2
35889_2a	2	4	4	2	2
35898_60a	2	2	2	2	1
35899_6a	1	3	3	1	3
35907_1a	4	3	3	3	3
35908_31a	2	2	2	4	2
35933_25a	2	1	1	1	1
35943_104a	2	4	4	4	4
36003_32a	4	2	2	2	2
36030_1a	4	4	2	4	4
36047_7a	2	4	2	2	2
36050_43a	1	3	1	3	1
36083_44a	1	4	4	4	4
36088_30a	1	1	2	1	1
36121_16a	4	2	2	4	4
36142_20a	4	4	1	4	4
36181_33a	2	2	4	2	2
36203_11a	1	2	1	2	2
36216_11a	4	4	3	3	3
36235_8a	1	4	4	4	1
36260_14a	1	2	2	2	2
36311_34a	2	4	2	2	2
36315_0a	1	4	1	4	4
36334_95a	2	2	4	2	2
36338_21a	4	4	4	4	3
36339_58a	3	1	1	1	1
36351_98a	1	3	3	3	3
36367_6a	3	3	3	3	4
36372_60a	2	4	4	4	4
36410_120a	2	2	2	2	1
36436_7a	1	3	3	3	1
36468_91a	4	4	4	2	4
36470_37a	4	2	4	2	4
36474_31a	2	2	4	2	4
36483_1a	3	4	3	3	3
36504_63a	1	4	1	1	1
36511_47a	3	3	1	3	3
36516_20a	2	4	2	4	4
36545_100a	3	1	1	1	1
36551_17a	4	2	2	4	4
36578_76a	4	1	1	1	1
36626_2a	4	3	3	4	4
36646_2a	3	1	1	1	1
36669_50a	1	2	1	1	1
36692_123a	4	4	1	4	4
36696_2a	2	3	3	3	3
36717_49a	3	3	4	4	3
36738_14a	2	1	2	2	2
36752_38a	4	4	4	4	2
36758_27a	2	2	4	4	4
36770_3a	1	4	4	4	4
36803_11a	2	2	2	4	2
36808_46a	4	4	3	3	4
36865_86a	2	1	1	1	1
36919_2a	3	3	1	3	3
36920_30a	4	4	2	2	4
36922_119a	2	1	1	1	1
36939_34a	2	2	1	1	1
36952_88a	1	1	1	2	2
36972_19a	4	4	2	2	2
37019_86a	3	3	3	3	1
37048_3a	4	3	3	4	3
37195_11a	2	4	2	4	4
37197_38a	2	2	2	4	2
37251_0a	4	3	4	4	4
37321_53a	3	3	3	3	1
37326_11a	3	3	3	3	1
37339_6a	2	2	1	1	1
37373_29a	4	4	2	2	2
37399_16a	1	1	1	1	4
37414_5a	4	4	4	4	2
37435_6a	2	2	4	2	2
37442_65a	1	3	3	3	3
37446_92a	3	3	1	3	3
37454_0a	4	4	1	4	1
37469_2a	4	4	1	4	4
37473_79a	2	2	2	2	1
37479_4a	1	3	3	3	3
37497_36a	4	4	4	2	4
37518_1a	1	2	2	2	2
37527_40a	3	3	3	3	1
37536_27a	3	2	3	3	2
37551_22a	4	4	4	1	4
37562_9a	3	3	3	3	1
37572_55a	2	2	4	2	2
37586_33a	1	3	3	3	3
37610_15a	1	3	3	3	3
37625_55a	4	4	2	4	4
37673_0a	4	1	4	4	4
37783_122a	4	4	2	4	4
37824_42a	1	3	3	3	3
37827_7a	4	1	4	1	1
37854_88a	3	1	1	1	1
37874_26a	3	3	1	3	3
37956_43a	4	4	4	2	4
37967_27a	4	4	4	4	3
37977_113a	2	2	2	4	2
38014_14a	1	1	1	1	3
38076_22a	4	4	1	4	4
38078_46a	3	3	3	1	1
38123_26a	1	1	3	3	3
38125_6a	1	1	1	1	3
38145_1a	1	4	4	4	4
38147_106a	4	4	1	1	1
38158_18a	3	1	1	1	1
38170_8a	4	4	4	4	1
38216_1a	1	3	1	3	1
38217_46a	3	3	1	3	3
38327_1a	4	2	2	2	2
38330_38a	2	4	4	4	4
38331_115a	1	3	3	3	3
38370_20a	3	1	1	3	1
38416_29a	4	1	4	4	4
38424_53a	1	1	2	2	1
38430_12a	3	1	1	1	3
38446_15a	3	1	3	1	3
38587_27a	1	4	1	1	1
38597_18a	3	1	1	1	1
38632_7a	1	2	2	1	1
38643_118a	1	1	4	1	1
38658_72a	3	1	3	1	1
38663_70a	2	3	3	3	3
38667_21a	2	4	4	4	4
38675_4a	3	4	4	4	4
38684_12a	1	3	3	1	1
38728_12a	1	3	3	3	3
38732_107a	3	3	1	3	3
38744_90a	1	1	1	3	1
38879_110a	4	2	2	4	2
38918_13a	3	3	4	4	4
38934_30a	3	1	3	1	1
38947_29a	3	4	3	3	3
38968_0a	3	1	1	1	1
38975_13a	4	4	4	2	4
38980_3a	4	3	3	3	3
39007_95a	2	1	2	2	2
39022_56a	1	3	3	3	3
39058_20a	3	2	2	2	2
39098_1a	2	1	2	2	2
39101_33a	3	3	1	3	3
39221_0a	4	4	4	1	4
39265_51a	1	3	1	3	1
39311_35a	3	2	2	3	2
39338_95a	3	1	1	1	3
39340_1a	3	3	3	3	1
39342_9a	1	3	3	3	3
39380_0a	3	1	1	3	3
39390_29a	1	3	3	1	3
39403_10a	4	1	4	4	4
39413_32a	1	1	3	1	1
39464_1a	3	3	4	4	4
39491_38a	3	4	3	3	3
39528_0a	1	2	2	2	1
39568_60a	3	1	3	3	3
39576_14a	1	1	1	1	4
39579_10a	2	2	2	2	4
39739_90a	1	1	1	1	3
39743_57a	1	4	4	4	4
39746_0a	2	2	4	2	2
39804_82a	1	2	2	2	2
39824_43a	4	4	2	4	4
39826_8a	1	2	1	2	1
39840_19a	2	2	4	4	4
39864_6a	1	1	1	3	1
39924_36a	1	1	2	1	1
39926_43a	2	4	2	2	2
39928_55a	3	1	3	3	3
39944_10a	3	1	3	1	1
39959_16a	4	1	4	1	4
39964_29a	3	4	4	3	4
39965_75a	2	2	4	2	2
39989_5a	4	2	4	2	2
40026_11a	3	1	1	1	1
40027_20a	1	3	3	3	3
40041_83a	2	1	2	1	2
40058_22a	1	1	4	1	1
40097_67a	4	4	4	2	4
40098_8a	3	4	4	4	3
40108_5a	4	4	4	4	1
40135_0a	2	2	4	2	4
40169_22a	1	1	2	1	1
40192_46a	4	2	4	4	4
40213_19a	1	3	1	1	1
40231_1a	1	1	1	1	3
40233_87a	3	3	1	3	3
40252_28a	1	1	1	1	3
40271_65a	1	3	3	3	1
40307_29a	3	3	3	1	3
40322_40a	3	1	3	3	1
40378_74a	4	2	4	4	2
40412_69a	3	1	3	1	1
40423_17a	4	4	4	2	4
40427_33a	2	4	2	2	4
40443_1a	1	3	3	3	1
40446_68a	3	1	1	1	1
40447_10a	3	1	1	1	1
40450_79a	3	3	3	1	1
40488_20a	2	2	2	4	2
40499_45a	2	2	4	2	2
40503_0a	4	4	4	4	3
40514_9a	1	2	1	1	2
40524_84a	3	1	1	3	3
40543_44a	4	4	1	1	1
40562_108a	3	3	3	1	3
40575_21a	2	3	3	3	2
40582_18a	1	3	3	3	3
40589_2a	3	3	1	3	3
40649_42a	4	2	4	4	4
40665_61a	3	1	1	1	1
40700_78a	4	3	3	4	4
40709_55a	3	1	1	3	3
40755_18a	1	3	1	1	1
40830_80a	3	1	1	1	1
40906_17a	2	4	4	4	4
40944_14a	1	4	4	4	4
40983_3a	1	2	2	2	2
41014_46a	4	2	4	2	2
41040_56a	3	1	1	1	1
41048_66a	3	3	1	3	3
41092_44a	1	3	3	3	3
41123_33a	3	1	1	1	3
41124_13a	3	3	3	3	1
41126_38a	2	2	1	2	2
41147_4a	4	4	4	4	1
41186_7a	4	4	4	4	1
41229_57a	3	3	4	3	3
41252_102a	1	1	1	3	1
41327_55a	2	4	4	4	4
41344_22a	1	1	1	2	1
41346_61a	4	4	4	2	2
41364_57a	4	4	1	4	4
41405_117a	1	1	2	1	2
41425_92a	1	1	3	1	3
41467_41a	3	1	3	1	1
41531_111a	3	4	4	4	4
41533_58a	1	3	1	1	3
41644_4a	2	4	4	4	2
41719_15a	2	2	4	2	2
41727_115a	1	1	1	3	1
41771_29a	2	4	2	2	2
41786_116a	2	3	3	2	2
41788_70a	1	1	4	1	1
41795_38a	3	1	1	1	3
41796_52a	3	1	1	1	1
41800_4a	3	3	1	3	3
41817_88a	2	2	2	1	2
41826_0a	4	1	4	4	4
41845_1a	4	4	4	4	1
41850_8a	1	3	3	1	1
41890_33a	1	3	3	3	3
41929_78a	3	4	4	4	4
41939_6a	3	3	4	4	3
41950_5a	2	2	2	2	4
41970_50a	4	4	4	2	4
42099_1a	1	3	1	3	3
42103_7a	1	3	3	3	3
42108_49a	2	4	4	4	4
42175_17a	1	1	3	3	3
42211_35a	2	4	4	4	4
42233_43a	2	4	4	4	2
42248_39a	4	3	3	3	3
42278_46a	1	1	1	1	4
42316_3a	2	4	4	4	4
42323_74a	3	3	1	3	3
42336_112a	1	1	3	1	3
42351_90a	1	2	2	2	2
42355_57a	4	4	4	4	2
42357_10a	1	1	3	1	1
42379_18a	2	2	4	2	2
42441_1a	2	4	4	4	4
42461_6a	4	2	2	2	2
42462_53a	3	1	3	1	3
42483_38a	3	3	3	1	3
42527_24a	4	1	4	1	4
42555_6a	2	2	2	4	2
42570_68a	2	1	2	2	2
42572_0a	1	4	1	1	1
42595_24a	3	3	1	3	3
42600_0a	4	4	2	2	2
42618_19a	4	4	4	3	4
42636_0a	4	4	2	2	4
42653_81a	2	4	4	4	4
42675_2a	1	1	1	1	3
42755_15a	4	4	1	4	4
42759_1a	1	2	2	2	1
42782_0a	4	1	1	1	1
42788_9a	3	4	4	4	4
42896_100a	4	4	4	1	4
42906_35a	2	4	2	4	4
42924_11a	1	1	3	3	3
42941_1a	1	3	1	1	3
42953_31a	2	1	1	1	1
42956_31a	1	1	3	1	1
42976_71a	4	2	2	2	2
42982_52a	3	1	1	1	1
43013_29a	2	2	2	2	4
43132_4a	2	2	2	4	2
43153_28a	4	1	4	4	4
43164_40a	2	3	2	3	2
43208_15a	1	3	3	3	3
43230_36a	1	3	1	1	3
43237_51a	3	3	3	3	1
43289_72a	4	2	4	2	4
43313_86a	2	4	2	4	2
43321_13a	1	3	3	1	3
43385_119a	1	3	1	1	1
43407_6a	4	4	4	4	2
43421_71a	3	3	1	3	3
43434_9a	4	4	3	4	4
43439_69a	3	3	1	3	3
43610_12a	1	1	1	1	3
43611_44a	4	4	4	4	2
43674_0a	1	2	1	1	2
43677_9a	3	3	3	1	3
43693_20a	3	3	3	3	1
43758_53a	1	1	2	2	1
43761_13a	1	1	1	2	2
43773_78a	2	2	2	4	2
43779_82a	2	1	1	1	1
43790_81a	1	4	4	4	4
43801_3a	1	1	2	2	1
43836_5a	1	2	2	1	2
43840_10a	1	2	2	2	2
43879_10a	1	3	1	1	1
43897_83a	1	1	1	1	3
43927_50a	2	2	4	2	2
43968_12a	3	3	3	3	1
43996_56a	1	4	4	4	4
44024_12a	4	4	4	4	1
44062_78a	3	2	2	2	2
44063_55a	1	1	3	3	1
44117_1a	3	3	1	3	3
44126_42a	2	3	2	2	2
44150_5a	4	2	4	4	4
44201_79a	4	2	4	4	2
44214_25a	2	4	4	2	2
44233_40a	2	2	2	2	4
44256_18a	3	1	3	3	3
44294_9a	1	3	3	3	3
44312_60a	1	1	3	1	1
44368_70a	3	1	1	1	1
44403_23a	3	3	1	3	3
44419_51a	1	1	3	1	3
44482_2a	2	4	4	4	4
44507_3a	1	1	1	1	2
44514_18a	2	2	2	2	3
44548_1a	4	4	3	4	3
44553_9a	3	1	3	3	3
44558_93a	4	2	4	4	4
44605_120a	4	2	2	4	2
44660_109a	4	2	4	4	4
44682_43a	4	4	2	4	2
44729_25a	2	2	2	4	2
44799_44a	2	2	2	2	3
44803_5a	4	2	4	4	4
44823_82a	1	1	3	1	1
44831_57a	2	4	4	2	4
44841_99a	3	3	1	3	3
44968_1a	1	1	1	4	1
44970_1a	1	2	1	2	1
44972_16a	3	3	1	1	1
44978_14a	3	3	3	3	1
44987_10a	4	4	2	4	4
45011_38a	1	1	2	2	1
45064_114a	2	4	2	2	2
45067_105a	4	4	2	4	4
45079_41a	3	3	3	3	4
45102_87a	3	1	1	1	1
45104_32a	3	3	3	3	1
45105_23a	4	1	4	4	4
45117_62a	1	1	4	4	1
45145_3a	1	2	2	2	2
45150_25a	3	2	2	2	2
45153_11a	1	1	3	1	1
45189_39a	3	2	2	2	2
45217_43a	3	3	1	1	1
45222_96a	2	1	1	1	2
45231_4a	4	2	2	2	2
45267_91a	2	2	2	2	4
45272_26a	1	1	1	2	2
45293_6a	3	1	3	3	1
45305_15a	3	3	3	2	3
45366_44a	4	2	2	4	4
45367_106a	1	3	3	3	3
45409_71a	3	4	3	3	3
45411_93a	3	1	1	1	1
45417_15a	4	2	4	2	4
45434_74a	2	2	4	2	2
45466_7a	4	3	4	4	4
45471_56a	3	3	1	3	3
45495_88a	2	2	4	2	2
45508_15a	4	4	4	4	1
45527_14a	1	1	1	1	3
45555_86a	1	1	2	1	2
45569_39a	2	2	3	3	2
45576_93a	3	1	1	1	1
45595_31a	1	3	3	1	3
45616_40a	1	1	1	1	4
45618_58a	1	4	4	4	4
45640_67a	1	3	3	3	1
45699_109a	4	4	2	4	4
45737_34a	1	1	1	1	4
45796_15a	3	3	3	3	1
45806_28a	2	4	4	4	4
45808_50a	1	1	1	3	1
45837_104a	3	1	3	1	3
45861_5a	1	1	4	4	1
45874_55a	4	4	3	4	3
45926_73a	4	4	4	1	4
45985_0a	2	2	2	2	1
46016_49a	3	1	1	1	1
46030_8a	3	1	3	3	1
46088_103a	1	4	1	1	4
46096_31a	2	2	4	2	2
46127_2a	2	4	4	2	4
46150_98a	2	2	2	4	2
46181_40a	1	1	3	3	3
46191_38a	3	1	1	1	1
46232_41a	4	4	3	4	4
46311_85a	3	3	1	1	3
46323_31a	2	2	2	2	4
46327_0a	1	2	1	1	2
46367_2a	1	1	2	1	1
46373_17a	1	3	3	3	1
46392_23a	1	1	1	1	3
46428_55a	2	4	4	4	4
46443_68a	2	1	2	2	2
46455_22a	1	4	4	4	4
46471_19a	3	1	3	3	3
46489_0a	3	4	4	4	4
46502_8a	3	1	1	1	1
46511_8a	2	2	2	1	2
46517_64a	3	1	1	1	1
46550_45a	4	1	1	1	1
46559_85a	3	1	3	1	3
46565_20a	2	4	2	2	2
46578_21a	1	3	3	3	1
46600_2a	1	1	2	2	1
46602_21a	3	1	3	3	1
46624_32a	1	3	3	3	3
46626_58a	3	1	3	1	3
46647_8a	1	4	4	4	4
46655_7a	1	3	3	3	3
46673_4a	4	2	2	2	2
46679_48a	1	3	3	3	3
46689_53a	2	2	2	2	1
46707_20a	4	1	4	1	1
46712_79a	3	3	3	3	1
46732_38a	3	1	3	3	3
46739_23a	3	3	3	3	1
46745_63a	4	4	4	1	1
46766_3a	3	3	3	1	3
46770_79a	4	1	4	4	4
46790_7a	2	4	4	4	4
46794_28a	2	2	3	2	2
46819_15a	4	1	4	1	4
46888_72a	4	4	4	4	2
46922_5a	3	3	1	1	1
46930_45a	1	1	1	2	1
46970_33a	4	4	4	4	2
47095_31a	4	2	4	4	4
47101_45a	4	2	4	4	2
47133_3a	3	3	1	3	3
47194_24a	3	3	1	3	1
47223_8a	2	2	2	1	2
47353_47a	1	3	3	3	3
47359_61a	2	4	2	4	2
47395_24a	1	3	3	3	1
47399_54a	4	4	2	2	4
47468_31a	4	2	2	2	2
47512_50a	4	2	2	2	4
47522_54a	4	4	2	4	4
47556_61a	3	1	1	3	1
47599_45a	4	1	1	1	1
47604_53a	4	4	4	1	4
47610_123a	4	4	2	4	2
47617_39a	1	3	3	3	3
47621_97a	3	3	1	1	1
47625_51a	1	3	3	3	3
47646_1a	2	4	2	2	2
47674_47a	1	1	2	1	1
47699_98a	3	3	3	3	1
47701_102a	3	1	1	1	1
47733_4a	4	4	4	4	2
47743_16a	1	3	3	3	3
47753_114a	2	2	4	4	2
47764_15a	2	4	4	2	4
47810_105a	3	3	3	1	3
47860_33a	1	2	2	2	2
47861_111a	1	1	3	1	1
47945_5a	3	1	3	1	3
47974_25a	4	4	3	4	4
48048_11a	2	2	3	2	2
48063_9a	3	1	1	1	1
48071_1a	4	4	4	1	4
48093_4a	1	3	1	1	1
48098_94a	2	3	3	3	3
48121_106a	1	1	1	1	3
48124_61a	2	4	4	2	2
48168_84a	4	2	4	4	4
48170_2a	4	4	1	1	1
48194_10a	4	4	2	2	4
48203_112a	2	4	4	4	4
48303_28a	1	3	1	1	1
48319_69a	2	4	4	4	4
48321_31a	2	2	2	2	3
48322_121a	2	4	2	4	2
48352_54a	2	4	2	2	2
48365_37a	2	4	4	4	2
48378_90a	1	3	3	3	3
48484_104a	1	3	3	3	3
48488_25a	3	2	2	2	2
48489_76a	2	2	2	4	2
48493_1a	4	4	3	4	4
48505_116a	2	2	2	2	4
48526_26a	3	3	4	3	3
48565_25a	2	4	4	4	4
48582_13a	2	4	4	2	2
48620_84a	3	2	2	2	2
48631_0a	1	3	1	1	3
48647_9a	1	1	2	1	1
48663_11a	1	1	1	1	3
48667_16a	1	4	4	1	1
48684_17a	3	3	1	3	3
48726_37a	2	2	4	4	4
48747_10a	2	4	2	4	4
48769_22a	2	4	4	4	4
48779_34a	3	1	1	3	3
48791_17a	1	1	1	3	1
48799_5a	4	4	1	4	4
48884_79a	3	1	3	3	3
48911_6a	2	2	1	1	1
48931_17a	3	1	1	1	1
48959_44a	1	3	1	3	1
48978_39a	2	4	4	4	2
48983_22a	1	1	3	1	1
48988_24a	3	2	2	2	2
48992_7a	3	1	1	3	3
48994_17a	1	1	3	1	1
49005_94a	2	4	2	2	2
49024_7a	2	4	4	4	4
49069_21a	3	1	3	1	3
49076_25a	1	4	4	4	4
49100_78a	2	2	2	2	3
49124_81a	3	1	3	1	1
49134_11a	3	3	1	3	3
49155_2a	1	1	4	1	1
49209_5a	1	2	1	1	1
49228_81a	1	4	4	1	4
49237_46a	4	2	4	4	4
49241_110a	3	3	3	1	3
49253_4a	4	4	2	4	4
49263_1a	2	1	2	1	2
49266_54a	4	4	2	4	2
49268_98a	1	4	1	1	1
49401_20a	2	1	2	2	1
49416_55a	3	3	3	4	3
49538_20a	1	2	2	1	2
49576_100a	3	1	3	1	3
49605_25a	4	2	2	4	2
49633_6a	1	3	3	3	3
49657_30a	3	1	1	1	1
49707_82a	4	2	2	4	2
49730_90a	2	4	4	4	4
49817_77a	4	4	4	1	4
49822_104a	1	3	3	3	3
49833_94a	3	2	2	2	2
49853_25a	2	2	4	4	4
49860_40a	2	2	4	2	2
49874_11a	1	3	3	3	3
49878_7a	3	3	1	3	3
49890_9a	2	4	4	4	4
49891_15a	3	4	3	4	4
49935_15a	1	1	2	1	2
49938_32a	4	2	2	2	2
49993_22a	2	1	2	2	2
50023_68a	2	2	4	2	2
50045_90a	2	4	4	4	4
50133_36a	3	1	3	1	1
50148_20a	2	1	1	1	1
50155_88a	2	4	4	4	4
50211_9a	4	2	4	4	4
50215_7a	1	3	1	1	1
50237_16a	1	1	3	3	3
50247_9a	4	4	3	4	4
50267_46a	1	3	3	3	3
[truncated: 2,031 more rows]
