# Supplementary material for: Evaluation of multiple approaches to identify genome-wide polymorphisms in closely related genotypes of sweet cherry (Prunus avium L.)
Source: Comput Struct Biotechnol J. 2017 Mar 18;15:290–8. doi: 10.1016/j.csbj.2017.03.002 (PMC5376269; doi:10.1016/j.csbj.2017.03.002)
Supplement: Supplementary File 12 — Top Blast Hits for WGS loci (Blast2GO). [file mmc12.csv]

Catalog_ID	B2G_Sequence_Name	Top_Blast_Hit
8_45	CLocus_8_Sample_28_Locus_165967_Allele_0	---NA---
14_34	CLocus_14_Sample_28_Locus_378859_Allele_0	---NA---
20_10	CLocus_20_Sample_28_Locus_383080_Allele_0	hypothetical protein PRUPE_ppa020024mg, partial [Prunus persica]
21_66	CLocus_21_Sample_28_Locus_168429_Allele_0	---NA---
23_5	CLocus_23_Sample_28_Locus_161589_Allele_0	---NA---
24_46	CLocus_24_Sample_28_Locus_42908_Allele_0	---NA---
34_37	CLocus_34_Sample_28_Locus_339177_Allele_0	---NA---
43_86	CLocus_43_Sample_28_Locus_56663_Allele_0	---NA---
47_111	CLocus_47_Sample_28_Locus_26282_Allele_0	---NA---
51_9	CLocus_51_Sample_28_Locus_261831_Allele_0	---NA---
55_93	CLocus_55_Sample_29_Locus_42561_Allele_0	PREDICTED: LOW QUALITY PROTEIN: uncharacterized protein LOC103328437
58_122	CLocus_58_Sample_28_Locus_53013_Allele_0	---NA---
65_31	CLocus_65_Sample_28_Locus_411624_Allele_0	---NA---
66_28	CLocus_66_Sample_28_Locus_145959_Allele_0	PREDICTED: uncharacterized protein LOC103343257
69_14	CLocus_69_Sample_28_Locus_35577_Allele_0	---NA---
74_3	CLocus_74_Sample_29_Locus_340395_Allele_0	---NA---
77_50	CLocus_77_Sample_28_Locus_200459_Allele_0	---NA---
85_0	CLocus_85_Sample_30_Locus_147484_Allele_0	---NA---
86_20	CLocus_86_Sample_28_Locus_71148_Allele_0	---NA---
92_34	CLocus_92_Sample_28_Locus_227090_Allele_0	---NA---
96_3	CLocus_96_Sample_28_Locus_99396_Allele_0	PREDICTED: uncharacterized protein LOC103328625
97_33	CLocus_97_Sample_28_Locus_83355_Allele_0	---NA---
100_3	CLocus_100_Sample_29_Locus_39329_Allele_0	PREDICTED: uncharacterized protein LOC103428508
101_4	CLocus_101_Sample_29_Locus_55279_Allele_0	---NA---
108_15	CLocus_108_Sample_28_Locus_414151_Allele_0	hypothetical protein PRUPE_ppa1027176m1g, partial [Prunus persica]
111_86	CLocus_111_Sample_28_Locus_248070_Allele_0	---NA---
115_45	CLocus_115_Sample_28_Locus_308504_Allele_0	---NA---
116_62	CLocus_116_Sample_28_Locus_279102_Allele_0	---NA---
132_22	CLocus_132_Sample_29_Locus_177451_Allele_0	hypothetical protein PRUPE_ppa016797mg [Prunus persica]
139_8	CLocus_139_Sample_28_Locus_276194_Allele_0	---NA---
142_0	CLocus_142_Sample_28_Locus_418077_Allele_0	---NA---
146_32	CLocus_146_Sample_28_Locus_13895_Allele_0	---NA---
147_79	CLocus_147_Sample_28_Locus_34098_Allele_0	---NA---
153_11	CLocus_153_Sample_28_Locus_1646_Allele_0	---NA---
158_18	CLocus_158_Sample_28_Locus_186695_Allele_0	---NA---
159_1	CLocus_159_Sample_29_Locus_265976_Allele_0	Retrovirus-related Pol poly from transposon TNT 1-94
164_27	CLocus_164_Sample_28_Locus_69251_Allele_0	---NA---
166_16	CLocus_166_Sample_29_Locus_320261_Allele_0	---NA---
169_15	CLocus_169_Sample_28_Locus_316925_Allele_0	PREDICTED: uncharacterized protein LOC103956333
172_8	CLocus_172_Sample_28_Locus_1664_Allele_0	---NA---
179_54	CLocus_179_Sample_30_Locus_227993_Allele_0	---NA---
188_95	CLocus_188_Sample_29_Locus_81940_Allele_0	---NA---
197_81	CLocus_197_Sample_28_Locus_109095_Allele_0	---NA---
199_3	CLocus_199_Sample_28_Locus_96695_Allele_0	---NA---
201_62	CLocus_201_Sample_28_Locus_152052_Allele_0	---NA---
211_93	CLocus_211_Sample_28_Locus_162610_Allele_0	hypothetical protein PRUPE_ppa016862mg, partial [Prunus persica]
216_57	CLocus_216_Sample_28_Locus_137833_Allele_0	---NA---
218_22	CLocus_218_Sample_28_Locus_11332_Allele_0	PREDICTED: uncharacterized protein LOC103328625
220_104	CLocus_220_Sample_28_Locus_19088_Allele_0	---NA---
222_108	CLocus_222_Sample_28_Locus_220351_Allele_0	RNA-directed DNA polymerase homolog
234_1	CLocus_234_Sample_28_Locus_213702_Allele_0	---NA---
239_0	CLocus_239_Sample_28_Locus_416296_Allele_0	---NA---
240_64	CLocus_240_Sample_28_Locus_376325_Allele_0	RNA-directed DNA polymerase homolog
246_97	CLocus_246_Sample_28_Locus_89324_Allele_0	hypothetical protein PRUPE_ppa021361mg, partial [Prunus persica]
252_24	CLocus_252_Sample_28_Locus_247738_Allele_0	PREDICTED: uncharacterized protein LOC103328625
258_19	CLocus_258_Sample_28_Locus_341062_Allele_0	---NA---
262_62	CLocus_262_Sample_30_Locus_331215_Allele_0	---NA---
273_4	CLocus_273_Sample_28_Locus_422266_Allele_0	---NA---
277_56	CLocus_277_Sample_28_Locus_151448_Allele_0	---NA---
284_53	CLocus_284_Sample_28_Locus_12348_Allele_0	PREDICTED: uncharacterized protein LOC103422942
289_62	CLocus_289_Sample_29_Locus_14734_Allele_0	---NA---
297_19	CLocus_297_Sample_28_Locus_24993_Allele_0	---NA---
305_90	CLocus_305_Sample_28_Locus_356428_Allele_0	PREDICTED: uncharacterized protein LOC103328625
315_1	CLocus_315_Sample_30_Locus_124216_Allele_0	---NA---
325_0	CLocus_325_Sample_30_Locus_140789_Allele_0	---NA---
328_1	CLocus_328_Sample_28_Locus_146924_Allele_0	RNA-directed DNA polymerase partial
329_2	CLocus_329_Sample_28_Locus_327825_Allele_0	---NA---
341_4	CLocus_341_Sample_31_Locus_251056_Allele_0	---NA---
357_73	CLocus_357_Sample_28_Locus_137376_Allele_0	---NA---
358_5	CLocus_358_Sample_29_Locus_232839_Allele_0	---NA---
361_9	CLocus_361_Sample_28_Locus_105863_Allele_0	---NA---
368_50	CLocus_368_Sample_28_Locus_226355_Allele_0	---NA---
369_25	CLocus_369_Sample_28_Locus_67180_Allele_0	Retrovirus-related Pol poly from transposon opus
370_38	CLocus_370_Sample_28_Locus_151251_Allele_0	hypothetical protein BVRB_017900
375_120	CLocus_375_Sample_28_Locus_207013_Allele_0	---NA---
386_0	CLocus_386_Sample_28_Locus_222262_Allele_0	---NA---
396_19	CLocus_396_Sample_29_Locus_169302_Allele_0	---NA---
406_115	CLocus_406_Sample_28_Locus_325234_Allele_0	---NA---
408_4	CLocus_408_Sample_28_Locus_245597_Allele_0	---NA---
425_17	CLocus_425_Sample_28_Locus_302747_Allele_0	---NA---
435_3	CLocus_435_Sample_28_Locus_193730_Allele_0	PREDICTED: uncharacterized protein LOC103328625
437_28	CLocus_437_Sample_28_Locus_375163_Allele_0	Retrovirus-related Pol poly from transposon TNT 1-94
442_19	CLocus_442_Sample_28_Locus_260885_Allele_0	RNA-directed DNA polymerase partial
450_86	CLocus_450_Sample_30_Locus_183115_Allele_0	---NA---
451_43	CLocus_451_Sample_28_Locus_233054_Allele_0	---NA---
452_37	CLocus_452_Sample_28_Locus_8295_Allele_0	---NA---
456_32	CLocus_456_Sample_29_Locus_130404_Allele_0	---NA---
459_52	CLocus_459_Sample_29_Locus_328449_Allele_0	---NA---
462_61	CLocus_462_Sample_28_Locus_287783_Allele_0	---NA---
482_9	CLocus_482_Sample_28_Locus_260729_Allele_0	PREDICTED: uncharacterized protein LOC103328625
489_1	CLocus_489_Sample_30_Locus_166191_Allele_0	---NA---
492_81	CLocus_492_Sample_28_Locus_374706_Allele_0	---NA---
495_8	CLocus_495_Sample_28_Locus_69987_Allele_0	---NA---
496_38	CLocus_496_Sample_28_Locus_85725_Allele_0	---NA---
497_5	CLocus_497_Sample_28_Locus_149855_Allele_0	---NA---
499_40	CLocus_499_Sample_28_Locus_308853_Allele_0	---NA---
505_61	CLocus_505_Sample_30_Locus_241219_Allele_0	---NA---
507_16	CLocus_507_Sample_28_Locus_61286_Allele_0	---NA---
508_50	CLocus_508_Sample_28_Locus_244397_Allele_0	---NA---
509_13	CLocus_509_Sample_28_Locus_75453_Allele_0	---NA---
512_39	CLocus_512_Sample_28_Locus_294927_Allele_0	---NA---
513_4	CLocus_513_Sample_28_Locus_98425_Allele_0	---NA---
516_124	CLocus_516_Sample_28_Locus_18435_Allele_0	---NA---
517_4	CLocus_517_Sample_30_Locus_215417_Allele_0	---NA---
520_22	CLocus_520_Sample_28_Locus_27379_Allele_0	PREDICTED: uncharacterized protein LOC103331871
534_34	CLocus_534_Sample_29_Locus_85427_Allele_0	---NA---
542_81	CLocus_542_Sample_29_Locus_157311_Allele_0	hypothetical protein PRUPE_ppa000999mg [Prunus persica]
549_31	CLocus_549_Sample_28_Locus_49585_Allele_0	---NA---
551_20	CLocus_551_Sample_28_Locus_299207_Allele_0	hypothetical protein PRUPE_ppa014276mg [Prunus persica]
552_68	CLocus_552_Sample_29_Locus_67559_Allele_0	---NA---
554_2	CLocus_554_Sample_28_Locus_301182_Allele_0	hypothetical protein PRUPE_ppa017539mg, partial [Prunus persica]
557_2	CLocus_557_Sample_28_Locus_71496_Allele_0	---NA---
559_48	CLocus_559_Sample_28_Locus_155948_Allele_0	---NA---
565_82	CLocus_565_Sample_28_Locus_135631_Allele_0	---NA---
574_5	CLocus_574_Sample_29_Locus_324046_Allele_0	---NA---
580_76	CLocus_580_Sample_28_Locus_43143_Allele_0	PREDICTED: uncharacterized protein LOC103331871
584_4	CLocus_584_Sample_28_Locus_205724_Allele_0	---NA---
586_53	CLocus_586_Sample_28_Locus_14890_Allele_0	---NA---
587_33	CLocus_587_Sample_28_Locus_48120_Allele_0	---NA---
588_11	CLocus_588_Sample_31_Locus_176579_Allele_0	---NA---
589_2	CLocus_589_Sample_28_Locus_73869_Allele_0	---NA---
594_23	CLocus_594_Sample_28_Locus_410552_Allele_0	PREDICTED: uncharacterized protein LOC103343257
607_45	CLocus_607_Sample_28_Locus_230832_Allele_0	---NA---
608_76	CLocus_608_Sample_29_Locus_62948_Allele_0	---NA---
622_2	CLocus_622_Sample_28_Locus_16898_Allele_0	---NA---
624_123	CLocus_624_Sample_28_Locus_373783_Allele_0	---NA---
628_21	CLocus_628_Sample_28_Locus_28900_Allele_0	---NA---
634_14	CLocus_634_Sample_28_Locus_255544_Allele_0	---NA---
655_2	CLocus_655_Sample_28_Locus_313504_Allele_0	---NA---
656_13	CLocus_656_Sample_28_Locus_313505_Allele_0	PREDICTED: uncharacterized protein LOC103339139
658_39	CLocus_658_Sample_28_Locus_151556_Allele_0	receptor kinase 5
663_76	CLocus_663_Sample_28_Locus_171587_Allele_0	---NA---
673_50	CLocus_673_Sample_28_Locus_252374_Allele_0	---NA---
685_63	CLocus_685_Sample_28_Locus_339458_Allele_0	---NA---
687_28	CLocus_687_Sample_28_Locus_185893_Allele_0	RNA-directed DNA polymerase homolog
701_6	CLocus_701_Sample_28_Locus_314163_Allele_0	COBL7 (COBRA-LIKE 7)
702_37	CLocus_702_Sample_28_Locus_177359_Allele_0	---NA---
705_119	CLocus_705_Sample_28_Locus_278466_Allele_0	ribosomal S16 (chloroplast)
710_34	CLocus_710_Sample_28_Locus_326265_Allele_0	---NA---
714_71	CLocus_714_Sample_28_Locus_347105_Allele_0	---NA---
715_14	CLocus_715_Sample_28_Locus_419958_Allele_0	---NA---
717_25	CLocus_717_Sample_28_Locus_339142_Allele_0	---NA---
719_20	CLocus_719_Sample_28_Locus_339004_Allele_0	---NA---
720_89	CLocus_720_Sample_28_Locus_296512_Allele_0	---NA---
724_20	CLocus_724_Sample_28_Locus_83142_Allele_0	PREDICTED: uncharacterized protein LOC103956333
739_15	CLocus_739_Sample_30_Locus_389743_Allele_0	hypothetical protein PRUPE_ppa021024mg [Prunus persica]
742_3	CLocus_742_Sample_28_Locus_349944_Allele_0	---NA---
747_10	CLocus_747_Sample_28_Locus_288818_Allele_0	proline iminopeptidase-like
757_2	CLocus_757_Sample_28_Locus_180662_Allele_0	---NA---
758_4	CLocus_758_Sample_28_Locus_303570_Allele_0	---NA---
762_35	CLocus_762_Sample_28_Locus_59500_Allele_0	---NA---
767_50	CLocus_767_Sample_28_Locus_391174_Allele_0	---NA---
769_0	CLocus_769_Sample_28_Locus_36019_Allele_0	---NA---
770_82	CLocus_770_Sample_28_Locus_18137_Allele_0	---NA---
773_114	CLocus_773_Sample_28_Locus_26088_Allele_0	---NA---
776_115	CLocus_776_Sample_28_Locus_344342_Allele_0	---NA---
781_52	CLocus_781_Sample_28_Locus_306275_Allele_0	---NA---
788_10	CLocus_788_Sample_28_Locus_410354_Allele_0	---NA---
789_88	CLocus_789_Sample_28_Locus_96121_Allele_0	---NA---
793_35	CLocus_793_Sample_28_Locus_114961_Allele_0	---NA---
800_116	CLocus_800_Sample_28_Locus_389641_Allele_0	---NA---
803_100	CLocus_803_Sample_28_Locus_216561_Allele_0	---NA---
809_16	CLocus_809_Sample_30_Locus_97537_Allele_0	---NA---
811_116	CLocus_811_Sample_28_Locus_76203_Allele_0	---NA---
817_52	CLocus_817_Sample_30_Locus_208985_Allele_0	---NA---
821_99	CLocus_821_Sample_28_Locus_98247_Allele_0	---NA---
838_39	CLocus_838_Sample_28_Locus_366053_Allele_0	hypothetical protein PRUPE_ppa021275mg [Prunus persica]
842_29	CLocus_842_Sample_29_Locus_361591_Allele_0	---NA---
848_90	CLocus_848_Sample_28_Locus_276299_Allele_0	PREDICTED: uncharacterized protein LOC103331871
866_17	CLocus_866_Sample_28_Locus_155090_Allele_0	athila transposon
871_7	CLocus_871_Sample_28_Locus_199212_Allele_0	---NA---
872_118	CLocus_872_Sample_28_Locus_329319_Allele_0	---NA---
873_2	CLocus_873_Sample_28_Locus_193435_Allele_0	---NA---
877_86	CLocus_877_Sample_28_Locus_47304_Allele_0	uncharacterized mitochondrial g00860-like
883_28	CLocus_883_Sample_29_Locus_224367_Allele_0	---NA---
886_21	CLocus_886_Sample_28_Locus_217587_Allele_0	---NA---
892_33	CLocus_892_Sample_29_Locus_30807_Allele_0	---NA---
908_79	CLocus_908_Sample_28_Locus_63770_Allele_0	---NA---
913_15	CLocus_913_Sample_28_Locus_255742_Allele_0	---NA---
934_6	CLocus_934_Sample_28_Locus_266298_Allele_0	---NA---
938_13	CLocus_938_Sample_30_Locus_44470_Allele_0	---NA---
939_16	CLocus_939_Sample_28_Locus_188130_Allele_0	---NA---
958_87	CLocus_958_Sample_28_Locus_241421_Allele_0	PREDICTED: uncharacterized protein LOC103331871
963_57	CLocus_963_Sample_28_Locus_256427_Allele_0	---NA---
976_99	CLocus_976_Sample_28_Locus_314620_Allele_0	hypothetical protein PRUPE_ppa015123m1g, partial [Prunus persica]
979_37	CLocus_979_Sample_28_Locus_236635_Allele_0	---NA---
986_48	CLocus_986_Sample_28_Locus_203482_Allele_0	---NA---
991_17	CLocus_991_Sample_28_Locus_17482_Allele_0	---NA---
995_9	CLocus_995_Sample_28_Locus_62488_Allele_0	Retrovirus-related Pol poly from transposon TNT 1-94
996_19	CLocus_996_Sample_28_Locus_210580_Allele_0	---NA---
998_84	CLocus_998_Sample_30_Locus_153904_Allele_0	retrotransposon [Arabidopsis thaliana]
999_11	CLocus_999_Sample_28_Locus_165004_Allele_0	---NA---
1003_59	CLocus_1003_Sample_28_Locus_313986_Allele_0	PREDICTED: uncharacterized protein LOC103328625
1008_113	CLocus_1008_Sample_28_Locus_110158_Allele_0	PREDICTED: uncharacterized protein LOC103956333
1019_37	CLocus_1019_Sample_28_Locus_221599_Allele_0	---NA---
1024_3	CLocus_1024_Sample_28_Locus_45813_Allele_0	PREDICTED: uncharacterized protein LOC103343257
1046_6	CLocus_1046_Sample_29_Locus_251230_Allele_0	---NA---
1048_5	CLocus_1048_Sample_28_Locus_147341_Allele_0	---NA---
1049_53	CLocus_1049_Sample_28_Locus_225203_Allele_0	---NA---
1052_91	CLocus_1052_Sample_28_Locus_282079_Allele_0	---NA---
1053_27	CLocus_1053_Sample_28_Locus_375736_Allele_0	---NA---
1055_122	CLocus_1055_Sample_28_Locus_216038_Allele_0	hypothetical protein PRUPE_ppa014276mg [Prunus persica]
1057_20	CLocus_1057_Sample_28_Locus_13056_Allele_0	---NA---
1060_23	CLocus_1060_Sample_28_Locus_93424_Allele_0	---NA---
1061_54	CLocus_1061_Sample_28_Locus_222018_Allele_0	PREDICTED: uncharacterized protein LOC103343257
1063_46	CLocus_1063_Sample_29_Locus_133476_Allele_0	---NA---
1071_2	CLocus_1071_Sample_28_Locus_104146_Allele_0	---NA---
1076_105	CLocus_1076_Sample_28_Locus_255300_Allele_0	---NA---
1077_26	CLocus_1077_Sample_28_Locus_146331_Allele_0	---NA---
1079_10	CLocus_1079_Sample_29_Locus_331305_Allele_0	---NA---
1080_4	CLocus_1080_Sample_29_Locus_339110_Allele_0	---NA---
1081_17	CLocus_1081_Sample_28_Locus_358722_Allele_0	---NA---
1083_2	CLocus_1083_Sample_28_Locus_310870_Allele_0	PREDICTED: uncharacterized protein LOC103339139
1084_10	CLocus_1084_Sample_29_Locus_176596_Allele_0	---NA---
1085_24	CLocus_1085_Sample_29_Locus_106674_Allele_0	---NA---
1088_0	CLocus_1088_Sample_30_Locus_321588_Allele_0	---NA---
1094_32	CLocus_1094_Sample_28_Locus_258737_Allele_0	---NA---
1100_80	CLocus_1100_Sample_28_Locus_186626_Allele_0	---NA---
1103_18	CLocus_1103_Sample_28_Locus_151054_Allele_0	uncharacterized mitochondrial g00810-like
1107_22	CLocus_1107_Sample_28_Locus_359382_Allele_0	---NA---
1119_18	CLocus_1119_Sample_28_Locus_24549_Allele_0	PREDICTED: uncharacterized protein LOC103343257
1145_69	CLocus_1145_Sample_28_Locus_17534_Allele_0	---NA---
1146_88	CLocus_1146_Sample_29_Locus_366982_Allele_0	hypothetical protein PRUPE_ppa015424mg, partial [Prunus persica]
1152_62	CLocus_1152_Sample_28_Locus_157960_Allele_0	---NA---
1158_1	CLocus_1158_Sample_28_Locus_80987_Allele_0	---NA---
1160_92	CLocus_1160_Sample_28_Locus_87227_Allele_0	---NA---
1162_33	CLocus_1162_Sample_28_Locus_78322_Allele_0	PREDICTED: uncharacterized protein LOC103331871
1164_69	CLocus_1164_Sample_28_Locus_421917_Allele_0	---NA---
1168_5	CLocus_1168_Sample_28_Locus_347809_Allele_0	---NA---
1175_5	CLocus_1175_Sample_28_Locus_355989_Allele_0	---NA---
1177_41	CLocus_1177_Sample_28_Locus_174213_Allele_0	PREDICTED: uncharacterized protein LOC103343257
1184_7	CLocus_1184_Sample_29_Locus_244782_Allele_0	---NA---
1190_17	CLocus_1190_Sample_28_Locus_357322_Allele_0	---NA---
1194_14	CLocus_1194_Sample_29_Locus_256447_Allele_0	---NA---
1195_80	CLocus_1195_Sample_28_Locus_171476_Allele_0	---NA---
1198_41	CLocus_1198_Sample_28_Locus_52954_Allele_0	---NA---
1204_9	CLocus_1204_Sample_28_Locus_175432_Allele_0	---NA---
1205_92	CLocus_1205_Sample_28_Locus_303251_Allele_0	PREDICTED: uncharacterized protein LOC103343257
1206_0	CLocus_1206_Sample_28_Locus_366670_Allele_0	---NA---
1214_25	CLocus_1214_Sample_28_Locus_88213_Allele_0	---NA---
1215_14	CLocus_1215_Sample_28_Locus_70841_Allele_0	pentatricopeptide repeat-containing At5g65820
1219_1	CLocus_1219_Sample_28_Locus_150199_Allele_0	---NA---
1220_13	CLocus_1220_Sample_28_Locus_384036_Allele_0	---NA---
1226_59	CLocus_1226_Sample_28_Locus_173290_Allele_0	---NA---
1244_25	CLocus_1244_Sample_28_Locus_387251_Allele_0	---NA---
1248_28	CLocus_1248_Sample_29_Locus_19409_Allele_0	FBD-associated F-box
1250_70	CLocus_1250_Sample_28_Locus_203707_Allele_0	---NA---
1258_4	CLocus_1258_Sample_28_Locus_170394_Allele_0	---NA---
1261_28	CLocus_1261_Sample_28_Locus_318167_Allele_0	---NA---
1264_34	CLocus_1264_Sample_28_Locus_161513_Allele_0	---NA---
1265_50	CLocus_1265_Sample_28_Locus_43306_Allele_0	---NA---
1273_124	CLocus_1273_Sample_29_Locus_353663_Allele_0	---NA---
1274_112	CLocus_1274_Sample_28_Locus_335941_Allele_0	---NA---
1278_0	CLocus_1278_Sample_28_Locus_11486_Allele_0	---NA---
1280_39	CLocus_1280_Sample_28_Locus_194797_Allele_0	---NA---
1283_1	CLocus_1283_Sample_28_Locus_201095_Allele_0	---NA---
1288_46	CLocus_1288_Sample_28_Locus_322145_Allele_0	---NA---
1291_8	CLocus_1291_Sample_28_Locus_156764_Allele_0	---NA---
1293_31	CLocus_1293_Sample_28_Locus_114964_Allele_0	---NA---
1294_7	CLocus_1294_Sample_28_Locus_322546_Allele_0	---NA---
1299_4	CLocus_1299_Sample_28_Locus_292304_Allele_0	---NA---
1301_57	CLocus_1301_Sample_28_Locus_417113_Allele_0	RNA-directed DNA polymerase homolog
1310_114	CLocus_1310_Sample_28_Locus_226920_Allele_0	ribosomal L22 (chloroplast) [Hibiscus syriacus]
1311_32	CLocus_1311_Sample_28_Locus_76014_Allele_0	---NA---
1314_123	CLocus_1314_Sample_28_Locus_49262_Allele_0	---NA---
1318_18	CLocus_1318_Sample_28_Locus_175484_Allele_0	---NA---
1327_103	CLocus_1327_Sample_28_Locus_311828_Allele_0	---NA---
1328_0	CLocus_1328_Sample_28_Locus_221220_Allele_0	---NA---
1342_3	CLocus_1342_Sample_29_Locus_183805_Allele_0	---NA---
1355_64	CLocus_1355_Sample_28_Locus_175751_Allele_0	---NA---
1359_6	CLocus_1359_Sample_28_Locus_224088_Allele_0	---NA---
1370_20	CLocus_1370_Sample_28_Locus_264212_Allele_0	---NA---
1373_68	CLocus_1373_Sample_28_Locus_412991_Allele_0	---NA---
1374_4	CLocus_1374_Sample_28_Locus_79363_Allele_0	---NA---
1385_42	CLocus_1385_Sample_28_Locus_137173_Allele_0	---NA---
1388_73	CLocus_1388_Sample_31_Locus_19066_Allele_0	---NA---
1392_84	CLocus_1392_Sample_28_Locus_277060_Allele_0	---NA---
1397_87	CLocus_1397_Sample_28_Locus_259518_Allele_0	RNA-directed DNA polymerase homolog
1399_21	CLocus_1399_Sample_28_Locus_262252_Allele_0	---NA---
1401_6	CLocus_1401_Sample_28_Locus_194930_Allele_0	PREDICTED: uncharacterized protein LOC103343257
1405_115	CLocus_1405_Sample_28_Locus_242933_Allele_0	---NA---
1421_19	CLocus_1421_Sample_28_Locus_354428_Allele_0	---NA---
1424_28	CLocus_1424_Sample_29_Locus_21170_Allele_0	---NA---
1427_6	CLocus_1427_Sample_28_Locus_135297_Allele_0	---NA---
1437_24	CLocus_1437_Sample_28_Locus_200192_Allele_0	---NA---
1441_72	CLocus_1441_Sample_28_Locus_363006_Allele_0	---NA---
1443_55	CLocus_1443_Sample_29_Locus_277047_Allele_0	---NA---
1445_5	CLocus_1445_Sample_30_Locus_11650_Allele_0	---NA---
1452_18	CLocus_1452_Sample_28_Locus_287553_Allele_0	---NA---
1462_26	CLocus_1462_Sample_28_Locus_79973_Allele_0	PREDICTED: uncharacterized protein LOC103343257
1465_71	CLocus_1465_Sample_28_Locus_39102_Allele_0	Retrovirus-related Pol poly from transposon [Cajanus cajan]
1470_94	CLocus_1470_Sample_28_Locus_258202_Allele_0	---NA---
1473_1	CLocus_1473_Sample_28_Locus_370825_Allele_0	---NA---
1478_87	CLocus_1478_Sample_28_Locus_409693_Allele_0	---NA---
1487_22	CLocus_1487_Sample_30_Locus_29374_Allele_0	---NA---
1493_20	CLocus_1493_Sample_28_Locus_134031_Allele_0	---NA---
1495_3	CLocus_1495_Sample_28_Locus_26229_Allele_0	---NA---
1499_8	CLocus_1499_Sample_29_Locus_18873_Allele_0	---NA---
1513_21	CLocus_1513_Sample_28_Locus_350189_Allele_0	---NA---
1522_22	CLocus_1522_Sample_28_Locus_129318_Allele_0	PREDICTED: uncharacterized protein LOC103331871
1529_1	CLocus_1529_Sample_28_Locus_261150_Allele_0	---NA---
1534_15	CLocus_1534_Sample_30_Locus_174036_Allele_0	---NA---
1538_1	CLocus_1538_Sample_28_Locus_23649_Allele_0	---NA---
1548_109	CLocus_1548_Sample_28_Locus_96072_Allele_0	cytochrome b6 f complex subunit VIII (chloroplast) [Scopolia parviflora]
1550_8	CLocus_1550_Sample_28_Locus_328353_Allele_0	---NA---
1559_3	CLocus_1559_Sample_29_Locus_11330_Allele_0	---NA---
1568_1	CLocus_1568_Sample_28_Locus_298350_Allele_0	---NA---
1572_117	CLocus_1572_Sample_28_Locus_251435_Allele_0	---NA---
1588_2	CLocus_1588_Sample_28_Locus_141113_Allele_0	---NA---
1592_12	CLocus_1592_Sample_28_Locus_323700_Allele_0	PREDICTED: uncharacterized protein LOC103343257
1594_15	CLocus_1594_Sample_28_Locus_219421_Allele_0	---NA---
1605_84	CLocus_1605_Sample_28_Locus_164747_Allele_0	pentatricopeptide repeat-containing At5g65820
1608_12	CLocus_1608_Sample_30_Locus_118762_Allele_0	retrotransposon Ty1-copia subclass
1615_1	CLocus_1615_Sample_29_Locus_150806_Allele_0	hypothetical protein PRUPE_ppa025790mg [Prunus persica]
1618_71	CLocus_1618_Sample_28_Locus_239350_Allele_0	pentatricopeptide repeat-containing At4g14820-like
1619_1	CLocus_1619_Sample_28_Locus_274184_Allele_0	---NA---
1622_16	CLocus_1622_Sample_28_Locus_242079_Allele_0	---NA---
1623_38	CLocus_1623_Sample_28_Locus_148142_Allele_0	---NA---
1632_38	CLocus_1632_Sample_31_Locus_257139_Allele_0	---NA---
1634_24	CLocus_1634_Sample_29_Locus_185656_Allele_0	---NA---
1647_110	CLocus_1647_Sample_29_Locus_34762_Allele_0	senescence-associated [Medicago truncatula]
1649_16	CLocus_1649_Sample_28_Locus_88331_Allele_0	---NA---
1650_11	CLocus_1650_Sample_28_Locus_19957_Allele_0	Transposon Ty3-I Gag-Pol poly
1653_48	CLocus_1653_Sample_28_Locus_347044_Allele_0	retrotransposon unclassified
1661_6	CLocus_1661_Sample_28_Locus_316229_Allele_0	---NA---
1667_70	CLocus_1667_Sample_28_Locus_233376_Allele_0	PREDICTED: uncharacterized protein LOC103328625
1668_107	CLocus_1668_Sample_29_Locus_320036_Allele_0	---NA---
1669_1	CLocus_1669_Sample_28_Locus_295592_Allele_0	---NA---
1677_8	CLocus_1677_Sample_29_Locus_227247_Allele_0	---NA---
1689_17	CLocus_1689_Sample_29_Locus_362416_Allele_0	---NA---
1692_70	CLocus_1692_Sample_28_Locus_212300_Allele_0	---NA---
1703_4	CLocus_1703_Sample_31_Locus_46003_Allele_0	---NA---
1707_51	CLocus_1707_Sample_28_Locus_347614_Allele_0	---NA---
1709_31	CLocus_1709_Sample_28_Locus_215157_Allele_0	---NA---
1715_110	CLocus_1715_Sample_28_Locus_101591_Allele_0	---NA---
1716_2	CLocus_1716_Sample_28_Locus_350289_Allele_0	hypothetical protein PRUPE_ppa025528mg [Prunus persica]
1717_87	CLocus_1717_Sample_28_Locus_310347_Allele_0	ribosomal S8 (chloroplast) [Cannabis sativa]
1721_57	CLocus_1721_Sample_28_Locus_263728_Allele_0	---NA---
1725_26	CLocus_1725_Sample_28_Locus_373602_Allele_0	---NA---
1726_31	CLocus_1726_Sample_28_Locus_166809_Allele_0	PREDICTED: uncharacterized protein LOC103331871
1728_0	CLocus_1728_Sample_28_Locus_413616_Allele_0	---NA---
1730_33	CLocus_1730_Sample_30_Locus_344828_Allele_0	---NA---
1739_16	CLocus_1739_Sample_28_Locus_127190_Allele_0	---NA---
1742_45	CLocus_1742_Sample_30_Locus_378478_Allele_0	---NA---
1743_0	CLocus_1743_Sample_28_Locus_133026_Allele_0	---NA---
1744_67	CLocus_1744_Sample_29_Locus_88899_Allele_0	---NA---
1752_2	CLocus_1752_Sample_28_Locus_272971_Allele_0	PREDICTED: uncharacterized protein LOC107176621
1759_4	CLocus_1759_Sample_29_Locus_2892_Allele_0	---NA---
1760_88	CLocus_1760_Sample_28_Locus_260479_Allele_0	---NA---
1762_52	CLocus_1762_Sample_28_Locus_156530_Allele_0	---NA---
1766_92	CLocus_1766_Sample_29_Locus_84815_Allele_0	---NA---
1768_36	CLocus_1768_Sample_29_Locus_147959_Allele_0	---NA---
1769_12	CLocus_1769_Sample_30_Locus_231595_Allele_0	---NA---
1772_113	CLocus_1772_Sample_28_Locus_311502_Allele_0	---NA---
1774_29	CLocus_1774_Sample_29_Locus_39873_Allele_0	---NA---
1775_115	CLocus_1775_Sample_28_Locus_191372_Allele_0	---NA---
1782_65	CLocus_1782_Sample_28_Locus_7931_Allele_0	PREDICTED: uncharacterized protein LOC103328625
1783_15	CLocus_1783_Sample_28_Locus_230298_Allele_0	---NA---
1785_25	CLocus_1785_Sample_28_Locus_232204_Allele_0	---NA---
1789_99	CLocus_1789_Sample_28_Locus_27251_Allele_0	RNA-directed DNA polymerase partial
1790_12	CLocus_1790_Sample_28_Locus_186300_Allele_0	Athila retroelement ORF1
1791_43	CLocus_1791_Sample_29_Locus_312141_Allele_0	---NA---
1795_92	CLocus_1795_Sample_28_Locus_224171_Allele_0	---NA---
1797_4	CLocus_1797_Sample_28_Locus_212005_Allele_0	---NA---
1800_11	CLocus_1800_Sample_31_Locus_91328_Allele_0	PREDICTED: uncharacterized protein LOC103343257
1807_9	CLocus_1807_Sample_28_Locus_249016_Allele_0	PREDICTED: uncharacterized protein LOC103343257
1816_3	CLocus_1816_Sample_28_Locus_205626_Allele_0	---NA---
1823_26	CLocus_1823_Sample_28_Locus_107654_Allele_0	---NA---
1829_17	CLocus_1829_Sample_28_Locus_39978_Allele_0	---NA---
1830_79	CLocus_1830_Sample_28_Locus_363034_Allele_0	Retrovirus-related Pol poly from transposon TNT 1-94
1834_3	CLocus_1834_Sample_28_Locus_276470_Allele_0	---NA---
1835_30	CLocus_1835_Sample_28_Locus_326374_Allele_0	---NA---
1842_8	CLocus_1842_Sample_28_Locus_288297_Allele_0	PREDICTED: uncharacterized protein LOC103328625
1850_57	CLocus_1850_Sample_31_Locus_213646_Allele_0	---NA---
1851_24	CLocus_1851_Sample_28_Locus_166151_Allele_0	---NA---
1854_39	CLocus_1854_Sample_28_Locus_173726_Allele_0	---NA---
1856_110	CLocus_1856_Sample_28_Locus_180069_Allele_0	---NA---
1858_5	CLocus_1858_Sample_28_Locus_158617_Allele_0	---NA---
1866_89	CLocus_1866_Sample_28_Locus_11494_Allele_0	---NA---
1868_122	CLocus_1868_Sample_28_Locus_187623_Allele_0	hypothetical protein GLYMA_13G021700, partial
1872_26	CLocus_1872_Sample_28_Locus_296089_Allele_0	---NA---
1892_65	CLocus_1892_Sample_28_Locus_134352_Allele_0	---NA---
1899_1	CLocus_1899_Sample_28_Locus_188164_Allele_0	---NA---
1900_6	CLocus_1900_Sample_28_Locus_113245_Allele_0	---NA---
1906_2	CLocus_1906_Sample_28_Locus_252125_Allele_0	---NA---
1914_103	CLocus_1914_Sample_28_Locus_250656_Allele_0	---NA---
1916_23	CLocus_1916_Sample_28_Locus_204172_Allele_0	---NA---
1921_43	CLocus_1921_Sample_28_Locus_190197_Allele_0	---NA---
1925_74	CLocus_1925_Sample_28_Locus_111182_Allele_0	hypothetical protein PRUPE_ppa016805mg, partial [Prunus persica]
1932_47	CLocus_1932_Sample_28_Locus_356047_Allele_0	PREDICTED: uncharacterized protein LOC103328625
1945_116	CLocus_1945_Sample_28_Locus_422070_Allele_0	---NA---
1948_77	CLocus_1948_Sample_28_Locus_162244_Allele_0	---NA---
1955_32	CLocus_1955_Sample_28_Locus_76268_Allele_0	---NA---
1956_38	CLocus_1956_Sample_28_Locus_256496_Allele_0	Retrovirus-related Pol poly from transposon TNT 1- partial
1957_69	CLocus_1957_Sample_31_Locus_234489_Allele_0	---NA---
1961_2	CLocus_1961_Sample_29_Locus_260038_Allele_0	---NA---
1967_16	CLocus_1967_Sample_29_Locus_95949_Allele_0	---NA---
1969_96	CLocus_1969_Sample_28_Locus_227877_Allele_0	---NA---
1970_117	CLocus_1970_Sample_28_Locus_410450_Allele_0	---NA---
1975_71	CLocus_1975_Sample_28_Locus_137358_Allele_0	---NA---
1978_5	CLocus_1978_Sample_28_Locus_253298_Allele_0	---NA---
1984_0	CLocus_1984_Sample_29_Locus_217547_Allele_0	---NA---
1986_19	CLocus_1986_Sample_28_Locus_263003_Allele_0	---NA---
1998_14	CLocus_1998_Sample_29_Locus_154241_Allele_0	---NA---
1999_98	CLocus_1999_Sample_28_Locus_335600_Allele_0	---NA---
2006_122	CLocus_2006_Sample_30_Locus_282458_Allele_0	---NA---
2016_12	CLocus_2016_Sample_28_Locus_191641_Allele_0	---NA---
2019_19	CLocus_2019_Sample_28_Locus_225920_Allele_0	hypothetical protein PRUPE_ppb019934mg, partial [Prunus persica]
2022_23	CLocus_2022_Sample_28_Locus_384452_Allele_0	---NA---
2037_1	CLocus_2037_Sample_28_Locus_264382_Allele_0	---NA---
2042_47	CLocus_2042_Sample_28_Locus_255292_Allele_0	hypothetical protein PRUPE_ppa014276mg [Prunus persica]
2050_92	CLocus_2050_Sample_28_Locus_421922_Allele_0	---NA---
2053_5	CLocus_2053_Sample_28_Locus_143872_Allele_0	---NA---
2054_14	CLocus_2054_Sample_28_Locus_371527_Allele_0	PREDICTED: uncharacterized protein LOC103328625
2057_94	CLocus_2057_Sample_29_Locus_112527_Allele_0	hypothetical protein PRUPE_ppa025790mg [Prunus persica]
2059_14	CLocus_2059_Sample_28_Locus_39293_Allele_0	PREDICTED: uncharacterized protein LOC103343257
2068_12	CLocus_2068_Sample_30_Locus_318951_Allele_0	---NA---
2076_30	CLocus_2076_Sample_31_Locus_237455_Allele_0	RNA-directed DNA polymerase homolog
2090_108	CLocus_2090_Sample_28_Locus_81597_Allele_0	PREDICTED: uncharacterized protein LOC103339139
2092_71	CLocus_2092_Sample_28_Locus_219460_Allele_0	---NA---
2100_97	CLocus_2100_Sample_28_Locus_27304_Allele_0	PREDICTED: uncharacterized protein LOC103339139
2102_1	CLocus_2102_Sample_31_Locus_177975_Allele_0	---NA---
2103_53	CLocus_2103_Sample_28_Locus_174544_Allele_0	COBL7 (COBRA-LIKE 7)
2104_60	CLocus_2104_Sample_29_Locus_94851_Allele_0	---NA---
2109_61	CLocus_2109_Sample_28_Locus_154597_Allele_0	PREDICTED: uncharacterized protein LOC103328625
2115_28	CLocus_2115_Sample_28_Locus_296466_Allele_0	---NA---
2117_52	CLocus_2117_Sample_28_Locus_140549_Allele_0	---NA---
2118_6	CLocus_2118_Sample_28_Locus_383748_Allele_0	---NA---
2121_97	CLocus_2121_Sample_28_Locus_1611_Allele_0	---NA---
2124_6	CLocus_2124_Sample_28_Locus_63888_Allele_0	---NA---
2125_115	CLocus_2125_Sample_28_Locus_129147_Allele_0	---NA---
2130_38	CLocus_2130_Sample_29_Locus_357874_Allele_0	---NA---
2141_2	CLocus_2141_Sample_28_Locus_74521_Allele_0	---NA---
2153_12	CLocus_2153_Sample_31_Locus_301956_Allele_0	---NA---
2157_23	CLocus_2157_Sample_28_Locus_298770_Allele_0	Retrovirus-related Pol poly from transposon TNT 1-94
2158_82	CLocus_2158_Sample_28_Locus_153629_Allele_0	PREDICTED: uncharacterized protein LOC103343257
2161_116	CLocus_2161_Sample_29_Locus_310670_Allele_0	---NA---
2163_7	CLocus_2163_Sample_29_Locus_129344_Allele_0	---NA---
2166_44	CLocus_2166_Sample_28_Locus_238557_Allele_0	---NA---
2168_43	CLocus_2168_Sample_28_Locus_307724_Allele_0	pentatricopeptide repeat-containing At4g14820-like
2172_28	CLocus_2172_Sample_28_Locus_56817_Allele_0	hypothetical protein PRUPE_ppa026742mg, partial [Prunus persica]
2177_45	CLocus_2177_Sample_29_Locus_279035_Allele_0	---NA---
2185_65	CLocus_2185_Sample_28_Locus_253395_Allele_0	hypothetical protein PRUPE_ppb023950mg [Prunus persica]
2188_42	CLocus_2188_Sample_28_Locus_271535_Allele_0	---NA---
2189_26	CLocus_2189_Sample_28_Locus_421719_Allele_0	---NA---
2190_3	CLocus_2190_Sample_28_Locus_164583_Allele_0	---NA---
2192_81	CLocus_2192_Sample_28_Locus_182691_Allele_0	---NA---
2194_7	CLocus_2194_Sample_28_Locus_210406_Allele_0	---NA---
2195_55	CLocus_2195_Sample_29_Locus_298682_Allele_0	---NA---
2196_116	CLocus_2196_Sample_30_Locus_23361_Allele_0	---NA---
2208_1	CLocus_2208_Sample_28_Locus_6838_Allele_0	PREDICTED: uncharacterized protein LOC103328625
2210_87	CLocus_2210_Sample_28_Locus_355797_Allele_0	---NA---
2213_37	CLocus_2213_Sample_29_Locus_1377_Allele_0	---NA---
2221_9	CLocus_2221_Sample_28_Locus_213870_Allele_0	---NA---
2227_12	CLocus_2227_Sample_29_Locus_2754_Allele_0	---NA---
2228_0	CLocus_2228_Sample_29_Locus_108216_Allele_0	---NA---
2231_37	CLocus_2231_Sample_29_Locus_273293_Allele_0	---NA---
2235_22	CLocus_2235_Sample_28_Locus_78019_Allele_0	---NA---
2238_41	CLocus_2238_Sample_28_Locus_342482_Allele_0	---NA---
2240_9	CLocus_2240_Sample_30_Locus_183806_Allele_0	---NA---
2244_22	CLocus_2244_Sample_28_Locus_358419_Allele_0	---NA---
2248_78	CLocus_2248_Sample_29_Locus_273394_Allele_0	PREDICTED: uncharacterized protein LOC108455199
2249_27	CLocus_2249_Sample_28_Locus_292390_Allele_0	---NA---
2258_110	CLocus_2258_Sample_30_Locus_80983_Allele_0	---NA---
2260_47	CLocus_2260_Sample_28_Locus_63112_Allele_0	hypothetical protein PRUPE_ppb023568mg [Prunus persica]
2261_31	CLocus_2261_Sample_28_Locus_213166_Allele_0	PREDICTED: uncharacterized protein LOC103328625
2263_18	CLocus_2263_Sample_29_Locus_19810_Allele_0	---NA---
2264_86	CLocus_2264_Sample_28_Locus_278955_Allele_0	---NA---
2265_45	CLocus_2265_Sample_28_Locus_161530_Allele_0	---NA---
2266_111	CLocus_2266_Sample_28_Locus_420272_Allele_0	---NA---
2272_86	CLocus_2272_Sample_28_Locus_314545_Allele_0	---NA---
2284_12	CLocus_2284_Sample_28_Locus_83541_Allele_0	---NA---
2285_7	CLocus_2285_Sample_28_Locus_38036_Allele_0	PREDICTED: uncharacterized protein LOC103956333
2293_7	CLocus_2293_Sample_28_Locus_135601_Allele_0	---NA---
2297_95	CLocus_2297_Sample_28_Locus_11607_Allele_0	---NA---
2303_94	CLocus_2303_Sample_28_Locus_145146_Allele_0	Retrotransposon gag
2313_29	CLocus_2313_Sample_29_Locus_310848_Allele_0	---NA---
2314_0	CLocus_2314_Sample_28_Locus_103221_Allele_0	---NA---
2320_4	CLocus_2320_Sample_30_Locus_211474_Allele_0	---NA---
2321_28	CLocus_2321_Sample_28_Locus_340945_Allele_0	---NA---
2323_110	CLocus_2323_Sample_28_Locus_22598_Allele_0	---NA---
2346_7	CLocus_2346_Sample_28_Locus_421897_Allele_0	PREDICTED: uncharacterized protein LOC103339139
2351_57	CLocus_2351_Sample_28_Locus_73738_Allele_0	---NA---
2352_10	CLocus_2352_Sample_28_Locus_194581_Allele_0	---NA---
2355_4	CLocus_2355_Sample_28_Locus_171032_Allele_0	PREDICTED: uncharacterized protein LOC103343257
2357_13	CLocus_2357_Sample_28_Locus_373162_Allele_0	---NA---
2362_27	CLocus_2362_Sample_30_Locus_108424_Allele_0	hypothetical protein PRUPE_ppb022759mg [Prunus persica]
2366_62	CLocus_2366_Sample_28_Locus_327675_Allele_0	COBL7 (COBRA-LIKE 7)
2370_0	CLocus_2370_Sample_28_Locus_98869_Allele_0	---NA---
2371_1	CLocus_2371_Sample_30_Locus_223857_Allele_0	---NA---
2372_2	CLocus_2372_Sample_28_Locus_143060_Allele_0	---NA---
2373_47	CLocus_2373_Sample_28_Locus_390238_Allele_0	---NA---
2376_3	CLocus_2376_Sample_28_Locus_91937_Allele_0	ATP synthase beta partial (chloroplast)
2380_11	CLocus_2380_Sample_28_Locus_422341_Allele_0	---NA---
2382_104	CLocus_2382_Sample_28_Locus_346493_Allele_0	---NA---
2399_27	CLocus_2399_Sample_28_Locus_352152_Allele_0	---NA---
2404_119	CLocus_2404_Sample_28_Locus_247615_Allele_0	---NA---
2420_96	CLocus_2420_Sample_29_Locus_129682_Allele_0	---NA---
2422_2	CLocus_2422_Sample_28_Locus_118064_Allele_0	athila transposon
2428_8	CLocus_2428_Sample_28_Locus_206508_Allele_0	PREDICTED: uncharacterized protein LOC103343257
2433_98	CLocus_2433_Sample_28_Locus_316487_Allele_0	---NA---
2434_44	CLocus_2434_Sample_29_Locus_366066_Allele_0	---NA---
2435_19	CLocus_2435_Sample_28_Locus_195859_Allele_0	---NA---
2436_90	CLocus_2436_Sample_28_Locus_12311_Allele_0	---NA---
2443_20	CLocus_2443_Sample_28_Locus_64415_Allele_0	---NA---
2446_2	CLocus_2446_Sample_31_Locus_184775_Allele_0	---NA---
2448_14	CLocus_2448_Sample_28_Locus_296906_Allele_0	---NA---
2452_18	CLocus_2452_Sample_28_Locus_48489_Allele_0	---NA---
2456_105	CLocus_2456_Sample_28_Locus_119151_Allele_0	---NA---
2458_108	CLocus_2458_Sample_28_Locus_279141_Allele_0	---NA---
2459_35	CLocus_2459_Sample_28_Locus_150060_Allele_0	---NA---
2463_72	CLocus_2463_Sample_28_Locus_302059_Allele_0	---NA---
2475_5	CLocus_2475_Sample_28_Locus_7810_Allele_0	RNA-directed DNA polymerase homolog
2498_10	CLocus_2498_Sample_30_Locus_257286_Allele_0	---NA---
2499_3	CLocus_2499_Sample_31_Locus_235030_Allele_0	---NA---
2502_23	CLocus_2502_Sample_28_Locus_321080_Allele_0	---NA---
2516_51	CLocus_2516_Sample_28_Locus_316536_Allele_0	PREDICTED: uncharacterized protein LOC103956333
2518_117	CLocus_2518_Sample_28_Locus_280649_Allele_0	---NA---
2522_47	CLocus_2522_Sample_28_Locus_416950_Allele_0	---NA---
2530_12	CLocus_2530_Sample_28_Locus_148429_Allele_0	---NA---
2531_99	CLocus_2531_Sample_28_Locus_248894_Allele_0	PREDICTED: uncharacterized protein LOC103329970
2539_101	CLocus_2539_Sample_29_Locus_234157_Allele_0	PREDICTED: uncharacterized protein LOC103328625
2541_39	CLocus_2541_Sample_28_Locus_417449_Allele_0	hypothetical protein PRUPE_ppa020796mg [Prunus persica]
2543_51	CLocus_2543_Sample_28_Locus_165536_Allele_0	---NA---
2545_34	CLocus_2545_Sample_28_Locus_80030_Allele_0	---NA---
2547_34	CLocus_2547_Sample_28_Locus_39581_Allele_0	---NA---
2550_44	CLocus_2550_Sample_28_Locus_11933_Allele_0	---NA---
2557_44	CLocus_2557_Sample_28_Locus_8590_Allele_0	---NA---
2558_46	CLocus_2558_Sample_29_Locus_76991_Allele_0	---NA---
2559_61	CLocus_2559_Sample_28_Locus_392907_Allele_0	hypothetical protein PRUPE_ppa025790mg [Prunus persica]
2560_57	CLocus_2560_Sample_28_Locus_168816_Allele_0	---NA---
2573_22	CLocus_2573_Sample_28_Locus_93107_Allele_0	---NA---
2574_10	CLocus_2574_Sample_28_Locus_363603_Allele_0	---NA---
2578_28	CLocus_2578_Sample_28_Locus_69_Allele_0	---NA---
2584_29	CLocus_2584_Sample_29_Locus_189604_Allele_0	---NA---
2590_14	CLocus_2590_Sample_28_Locus_31997_Allele_0	---NA---
2592_94	CLocus_2592_Sample_29_Locus_51605_Allele_0	---NA---
2594_22	CLocus_2594_Sample_28_Locus_409637_Allele_0	---NA---
2604_0	CLocus_2604_Sample_28_Locus_38730_Allele_0	---NA---
2605_4	CLocus_2605_Sample_28_Locus_410715_Allele_0	---NA---
2608_10	CLocus_2608_Sample_28_Locus_278688_Allele_0	---NA---
2612_32	CLocus_2612_Sample_28_Locus_340593_Allele_0	PREDICTED: uncharacterized protein LOC103956333
2614_43	CLocus_2614_Sample_30_Locus_3097_Allele_0	---NA---
2628_87	CLocus_2628_Sample_28_Locus_318032_Allele_0	integrase, partial
2639_106	CLocus_2639_Sample_28_Locus_350180_Allele_0	FBD-associated F-box
2643_38	CLocus_2643_Sample_31_Locus_257140_Allele_0	---NA---
2645_12	CLocus_2645_Sample_28_Locus_304572_Allele_0	---NA---
2656_34	CLocus_2656_Sample_28_Locus_208741_Allele_0	PREDICTED: uncharacterized protein LOC103328625
2660_68	CLocus_2660_Sample_29_Locus_65326_Allele_0	---NA---
2661_64	CLocus_2661_Sample_28_Locus_279476_Allele_0	---NA---
2663_10	CLocus_2663_Sample_28_Locus_189707_Allele_0	---NA---
2668_3	CLocus_2668_Sample_28_Locus_13304_Allele_0	---NA---
2671_34	CLocus_2671_Sample_28_Locus_326501_Allele_0	---NA---
2674_2	CLocus_2674_Sample_28_Locus_20244_Allele_0	---NA---
2676_0	CLocus_2676_Sample_28_Locus_185788_Allele_0	---NA---
2682_110	CLocus_2682_Sample_28_Locus_28080_Allele_0	---NA---
2684_4	CLocus_2684_Sample_28_Locus_338664_Allele_0	---NA---
2687_124	CLocus_2687_Sample_28_Locus_27146_Allele_0	---NA---
2689_5	CLocus_2689_Sample_28_Locus_187906_Allele_0	---NA---
2699_43	CLocus_2699_Sample_28_Locus_278477_Allele_0	hypothetical protein PRUPE_ppa016419mg, partial [Prunus persica]
2704_4	CLocus_2704_Sample_28_Locus_168052_Allele_0	---NA---
2710_2	CLocus_2710_Sample_28_Locus_14871_Allele_0	PREDICTED: uncharacterized protein LOC103343257
2714_104	CLocus_2714_Sample_28_Locus_298930_Allele_0	---NA---
2732_3	CLocus_2732_Sample_28_Locus_187330_Allele_0	---NA---
2745_12	CLocus_2745_Sample_28_Locus_241662_Allele_0	---NA---
2747_79	CLocus_2747_Sample_28_Locus_58603_Allele_0	senescence-associated [Medicago truncatula]
2748_10	CLocus_2748_Sample_28_Locus_51780_Allele_0	---NA---
2750_12	CLocus_2750_Sample_28_Locus_384509_Allele_0	---NA---
2753_83	CLocus_2753_Sample_28_Locus_416822_Allele_0	---NA---
2754_77	CLocus_2754_Sample_28_Locus_122705_Allele_0	ATP synthase beta partial (chloroplast)
2756_10	CLocus_2756_Sample_28_Locus_310060_Allele_0	---NA---
2757_4	CLocus_2757_Sample_28_Locus_272482_Allele_0	---NA---
2770_78	CLocus_2770_Sample_28_Locus_198698_Allele_0	---NA---
2775_54	CLocus_2775_Sample_29_Locus_12955_Allele_0	---NA---
2780_7	CLocus_2780_Sample_28_Locus_264651_Allele_0	---NA---
2781_53	CLocus_2781_Sample_28_Locus_38574_Allele_0	---NA---
2784_66	CLocus_2784_Sample_30_Locus_13449_Allele_0	---NA---
2791_39	CLocus_2791_Sample_28_Locus_194367_Allele_0	---NA---
2797_0	CLocus_2797_Sample_28_Locus_409722_Allele_0	PREDICTED: LOW QUALITY PROTEIN: uncharacterized protein LOC103328437
2806_86	CLocus_2806_Sample_28_Locus_417610_Allele_0	---NA---
2815_15	CLocus_2815_Sample_28_Locus_83258_Allele_0	hypothetical protein PRUPE_ppa025886mg, partial [Prunus persica]
2816_12	CLocus_2816_Sample_28_Locus_14810_Allele_0	retrovirus-related Pol poly from transposon TNT 1-94
2818_22	CLocus_2818_Sample_28_Locus_42630_Allele_0	---NA---
2827_3	CLocus_2827_Sample_28_Locus_151097_Allele_0	---NA---
2830_0	CLocus_2830_Sample_28_Locus_119274_Allele_0	RNA-directed DNA polymerase homolog
2838_5	CLocus_2838_Sample_28_Locus_141894_Allele_0	---NA---
2843_39	CLocus_2843_Sample_28_Locus_362504_Allele_0	proline iminopeptidase-like
2847_0	CLocus_2847_Sample_28_Locus_249135_Allele_0	---NA---
2853_8	CLocus_2853_Sample_28_Locus_116785_Allele_0	uncharacterized mitochondrial g00820-like
2855_64	CLocus_2855_Sample_28_Locus_356436_Allele_0	---NA---
2861_8	CLocus_2861_Sample_28_Locus_375546_Allele_0	---NA---
2862_51	CLocus_2862_Sample_28_Locus_345756_Allele_0	---NA---
2864_7	CLocus_2864_Sample_29_Locus_66755_Allele_0	---NA---
2865_52	CLocus_2865_Sample_29_Locus_252284_Allele_0	---NA---
2869_6	CLocus_2869_Sample_30_Locus_252184_Allele_0	---NA---
2871_89	CLocus_2871_Sample_28_Locus_386974_Allele_0	---NA---
2874_86	CLocus_2874_Sample_28_Locus_59881_Allele_0	---NA---
2882_0	CLocus_2882_Sample_28_Locus_181081_Allele_0	---NA---
2884_6	CLocus_2884_Sample_28_Locus_192314_Allele_0	partial (chloroplast) [Saccogyna viticulosa]
2895_48	CLocus_2895_Sample_28_Locus_327358_Allele_0	hypothetical protein PRUPE_ppa014276mg [Prunus persica]
2896_21	CLocus_2896_Sample_28_Locus_270826_Allele_0	---NA---
2898_43	CLocus_2898_Sample_28_Locus_31591_Allele_0	---NA---
2900_11	CLocus_2900_Sample_28_Locus_292550_Allele_0	---NA---
2904_97	CLocus_2904_Sample_28_Locus_32857_Allele_0	PREDICTED: uncharacterized protein LOC107882007
2913_20	CLocus_2913_Sample_28_Locus_354001_Allele_0	Retrovirus-related Pol poly from transposon TNT 1-94
2914_101	CLocus_2914_Sample_28_Locus_104863_Allele_0	---NA---
2920_29	CLocus_2920_Sample_29_Locus_284415_Allele_0	---NA---
2931_14	CLocus_2931_Sample_28_Locus_41458_Allele_0	---NA---
2938_61	CLocus_2938_Sample_28_Locus_227579_Allele_0	---NA---
2940_34	CLocus_2940_Sample_28_Locus_201782_Allele_0	PREDICTED: uncharacterized protein LOC103343257
2942_3	CLocus_2942_Sample_28_Locus_164111_Allele_0	PREDICTED: uncharacterized protein LOC103328625
2943_28	CLocus_2943_Sample_28_Locus_274270_Allele_0	---NA---
2953_44	CLocus_2953_Sample_28_Locus_412200_Allele_0	---NA---
2954_39	CLocus_2954_Sample_30_Locus_333212_Allele_0	---NA---
2959_34	CLocus_2959_Sample_30_Locus_30157_Allele_0	---NA---
2964_124	CLocus_2964_Sample_28_Locus_301973_Allele_0	---NA---
2973_114	CLocus_2973_Sample_28_Locus_128891_Allele_0	---NA---
2974_10	CLocus_2974_Sample_29_Locus_335306_Allele_0	---NA---
2975_38	CLocus_2975_Sample_28_Locus_43182_Allele_0	---NA---
2976_43	CLocus_2976_Sample_28_Locus_69804_Allele_0	---NA---
2985_56	CLocus_2985_Sample_28_Locus_29327_Allele_0	---NA---
2998_48	CLocus_2998_Sample_28_Locus_312795_Allele_0	---NA---
3005_66	CLocus_3005_Sample_28_Locus_25985_Allele_0	hypothetical protein PRUPE_ppa014276mg [Prunus persica]
3006_67	CLocus_3006_Sample_29_Locus_296228_Allele_0	---NA---
3015_73	CLocus_3015_Sample_28_Locus_181625_Allele_0	senescence-associated partial
3019_7	CLocus_3019_Sample_28_Locus_2645_Allele_0	---NA---
3022_3	CLocus_3022_Sample_30_Locus_60686_Allele_0	---NA---
3025_4	CLocus_3025_Sample_29_Locus_65092_Allele_0	---NA---
3026_6	CLocus_3026_Sample_29_Locus_254843_Allele_0	---NA---
3034_4	CLocus_3034_Sample_28_Locus_216435_Allele_0	---NA---
3037_46	CLocus_3037_Sample_28_Locus_380_Allele_0	hypothetical protein PRUPE_ppa014276mg [Prunus persica]
3038_2	CLocus_3038_Sample_28_Locus_242110_Allele_0	---NA---
3040_82	CLocus_3040_Sample_28_Locus_40049_Allele_0	---NA---
3044_49	CLocus_3044_Sample_28_Locus_307578_Allele_0	---NA---
3049_87	CLocus_3049_Sample_28_Locus_335927_Allele_0	---NA---
3055_12	CLocus_3055_Sample_31_Locus_67187_Allele_0	---NA---
3058_70	CLocus_3058_Sample_28_Locus_13485_Allele_0	---NA---
3063_100	CLocus_3063_Sample_28_Locus_357642_Allele_0	---NA---
3071_66	CLocus_3071_Sample_31_Locus_236361_Allele_0	hypothetical protein PRUPE_ppb014558mg [Prunus persica]
3074_24	CLocus_3074_Sample_28_Locus_318265_Allele_0	---NA---
3082_34	CLocus_3082_Sample_28_Locus_45533_Allele_0	---NA---
3088_13	CLocus_3088_Sample_28_Locus_18555_Allele_0	Retrovirus-related Pol poly from transposon TNT 1-94
3092_95	CLocus_3092_Sample_28_Locus_203661_Allele_0	---NA---
3103_44	CLocus_3103_Sample_29_Locus_291939_Allele_0	---NA---
3109_14	CLocus_3109_Sample_28_Locus_421102_Allele_0	---NA---
3120_35	CLocus_3120_Sample_28_Locus_180429_Allele_0	---NA---
3130_16	CLocus_3130_Sample_28_Locus_183596_Allele_0	---NA---
3138_9	CLocus_3138_Sample_29_Locus_238229_Allele_0	---NA---
3142_42	CLocus_3142_Sample_28_Locus_281961_Allele_0	---NA---
3146_77	CLocus_3146_Sample_28_Locus_359984_Allele_0	hypothetical protein PRUPE_ppa025790mg [Prunus persica]
3147_10	CLocus_3147_Sample_28_Locus_20737_Allele_0	PREDICTED: uncharacterized protein LOC103328625
3149_16	CLocus_3149_Sample_28_Locus_222336_Allele_0	hypothetical protein PRUPE_ppa018406mg, partial [Prunus persica]
3153_36	CLocus_3153_Sample_28_Locus_385586_Allele_0	---NA---
3161_74	CLocus_3161_Sample_28_Locus_28555_Allele_0	---NA---
3170_77	CLocus_3170_Sample_28_Locus_257626_Allele_0	---NA---
3176_59	CLocus_3176_Sample_28_Locus_342768_Allele_0	---NA---
3178_97	CLocus_3178_Sample_28_Locus_338857_Allele_0	PREDICTED: uncharacterized protein LOC103328625
3181_12	CLocus_3181_Sample_28_Locus_331715_Allele_0	---NA---
3182_45	CLocus_3182_Sample_28_Locus_230581_Allele_0	---NA---
3183_66	CLocus_3183_Sample_28_Locus_111134_Allele_0	---NA---
3185_67	CLocus_3185_Sample_28_Locus_361272_Allele_0	FBD-associated F-box
3188_23	CLocus_3188_Sample_28_Locus_120348_Allele_0	---NA---
3193_0	CLocus_3193_Sample_28_Locus_325948_Allele_0	---NA---
3195_102	CLocus_3195_Sample_28_Locus_237054_Allele_0	---NA---
3200_43	CLocus_3200_Sample_28_Locus_217372_Allele_0	---NA---
3201_119	CLocus_3201_Sample_29_Locus_259621_Allele_0	---NA---
3206_9	CLocus_3206_Sample_29_Locus_176864_Allele_0	hypothetical protein PRUPE_ppa014276mg [Prunus persica]
3216_33	CLocus_3216_Sample_30_Locus_99444_Allele_0	---NA---
3219_119	CLocus_3219_Sample_28_Locus_105917_Allele_0	---NA---
3220_2	CLocus_3220_Sample_28_Locus_173057_Allele_0	---NA---
3230_66	CLocus_3230_Sample_28_Locus_314220_Allele_0	PREDICTED: uncharacterized protein LOC103956333
3234_1	CLocus_3234_Sample_28_Locus_149125_Allele_0	---NA---
3235_9	CLocus_3235_Sample_28_Locus_303274_Allele_0	---NA---
3242_3	CLocus_3242_Sample_28_Locus_338567_Allele_0	---NA---
3251_89	CLocus_3251_Sample_28_Locus_228108_Allele_0	---NA---
3255_3	CLocus_3255_Sample_28_Locus_209015_Allele_0	---NA---
3258_18	CLocus_3258_Sample_28_Locus_20283_Allele_0	---NA---
3259_14	CLocus_3259_Sample_29_Locus_241275_Allele_0	---NA---
3263_42	CLocus_3263_Sample_28_Locus_415576_Allele_0	Retrovirus-related Pol poly from transposon
3273_108	CLocus_3273_Sample_28_Locus_295299_Allele_0	---NA---
3276_50	CLocus_3276_Sample_28_Locus_176706_Allele_0	---NA---
3283_32	CLocus_3283_Sample_28_Locus_391136_Allele_0	partial (chloroplast)
3288_61	CLocus_3288_Sample_28_Locus_419365_Allele_0	---NA---
3291_13	CLocus_3291_Sample_28_Locus_392467_Allele_0	---NA---
3307_16	CLocus_3307_Sample_28_Locus_262968_Allele_0	---NA---
3311_30	CLocus_3311_Sample_29_Locus_119175_Allele_0	---NA---
3316_7	CLocus_3316_Sample_28_Locus_309431_Allele_0	hypothetical protein LR48_Vigan09g202400
3321_40	CLocus_3321_Sample_28_Locus_107832_Allele_0	---NA---
3326_8	CLocus_3326_Sample_28_Locus_143930_Allele_0	---NA---
3327_4	CLocus_3327_Sample_28_Locus_54189_Allele_0	hypothetical protein PRUPE_ppa1027176m1g, partial [Prunus persica]
3332_22	CLocus_3332_Sample_28_Locus_179046_Allele_0	---NA---
3333_24	CLocus_3333_Sample_31_Locus_149841_Allele_0	---NA---
3341_5	CLocus_3341_Sample_28_Locus_179160_Allele_0	---NA---
3353_29	CLocus_3353_Sample_28_Locus_66259_Allele_0	---NA---
3362_86	CLocus_3362_Sample_28_Locus_216995_Allele_0	---NA---
3363_5	CLocus_3363_Sample_28_Locus_413578_Allele_0	---NA---
3366_6	CLocus_3366_Sample_28_Locus_160424_Allele_0	PREDICTED: uncharacterized protein LOC103322228
3369_57	CLocus_3369_Sample_28_Locus_186390_Allele_0	---NA---
3373_3	CLocus_3373_Sample_28_Locus_10930_Allele_0	---NA---
3376_56	CLocus_3376_Sample_28_Locus_22808_Allele_0	---NA---
3378_23	CLocus_3378_Sample_28_Locus_13574_Allele_0	---NA---
3389_95	CLocus_3389_Sample_29_Locus_264499_Allele_0	---NA---
3394_8	CLocus_3394_Sample_28_Locus_239287_Allele_0	---NA---
3396_8	CLocus_3396_Sample_28_Locus_249197_Allele_0	---NA---
3402_39	CLocus_3402_Sample_28_Locus_421414_Allele_0	---NA---
3411_13	CLocus_3411_Sample_29_Locus_321663_Allele_0	---NA---
3418_27	CLocus_3418_Sample_28_Locus_347460_Allele_0	---NA---
3424_42	CLocus_3424_Sample_28_Locus_175410_Allele_0	---NA---
3429_121	CLocus_3429_Sample_28_Locus_257045_Allele_0	---NA---
3435_5	CLocus_3435_Sample_28_Locus_27028_Allele_0	---NA---
3437_67	CLocus_3437_Sample_28_Locus_38634_Allele_0	---NA---
3440_4	CLocus_3440_Sample_28_Locus_316923_Allele_0	PREDICTED: uncharacterized protein LOC103343257
3452_83	CLocus_3452_Sample_28_Locus_411179_Allele_0	PREDICTED: uncharacterized protein LOC103343257
3456_70	CLocus_3456_Sample_28_Locus_63703_Allele_0	---NA---
3463_0	CLocus_3463_Sample_28_Locus_250185_Allele_0	RNA-directed DNA polymerase homolog
3466_122	CLocus_3466_Sample_28_Locus_193595_Allele_0	---NA---
3467_24	CLocus_3467_Sample_28_Locus_169128_Allele_0	---NA---
3475_23	CLocus_3475_Sample_28_Locus_86326_Allele_0	hypothetical protein PRUPE_ppb015811mg [Prunus persica]
3477_32	CLocus_3477_Sample_28_Locus_48204_Allele_0	---NA---
3480_109	CLocus_3480_Sample_30_Locus_247660_Allele_0	---NA---
3481_9	CLocus_3481_Sample_28_Locus_293570_Allele_0	---NA---
3483_38	CLocus_3483_Sample_28_Locus_382029_Allele_0	---NA---
3484_24	CLocus_3484_Sample_28_Locus_268635_Allele_0	---NA---
3485_19	CLocus_3485_Sample_28_Locus_370700_Allele_0	---NA---
3486_82	CLocus_3486_Sample_28_Locus_40315_Allele_0	---NA---
3489_19	CLocus_3489_Sample_28_Locus_246096_Allele_0	gag-pol poly
3494_45	CLocus_3494_Sample_28_Locus_171157_Allele_0	---NA---
3502_24	CLocus_3502_Sample_30_Locus_374341_Allele_0	---NA---
3505_47	CLocus_3505_Sample_30_Locus_1022_Allele_0	---NA---
3508_66	CLocus_3508_Sample_29_Locus_238976_Allele_0	---NA---
3515_8	CLocus_3515_Sample_28_Locus_72463_Allele_0	hypothetical protein PRUPE_ppa025790mg [Prunus persica]
3519_20	CLocus_3519_Sample_28_Locus_72237_Allele_0	---NA---
3520_39	CLocus_3520_Sample_28_Locus_224670_Allele_0	athila transposon
3525_3	CLocus_3525_Sample_28_Locus_146513_Allele_0	---NA---
3528_4	CLocus_3528_Sample_29_Locus_234799_Allele_0	---NA---
3537_27	CLocus_3537_Sample_28_Locus_391046_Allele_0	hypothetical protein PRUPE_ppa000999mg [Prunus persica]
3544_2	CLocus_3544_Sample_28_Locus_169998_Allele_0	---NA---
3545_6	CLocus_3545_Sample_28_Locus_12291_Allele_0	---NA---
3546_27	CLocus_3546_Sample_28_Locus_252231_Allele_0	---NA---
3547_112	CLocus_3547_Sample_28_Locus_264624_Allele_0	PREDICTED: uncharacterized protein LOC103328625
3549_19	CLocus_3549_Sample_28_Locus_19229_Allele_0	PREDICTED: uncharacterized protein LOC103328625
3553_60	CLocus_3553_Sample_28_Locus_157357_Allele_0	---NA---
3558_7	CLocus_3558_Sample_28_Locus_113272_Allele_0	---NA---
3559_43	CLocus_3559_Sample_28_Locus_168578_Allele_0	---NA---
3560_17	CLocus_3560_Sample_28_Locus_356432_Allele_0	---NA---
3561_38	CLocus_3561_Sample_29_Locus_331083_Allele_0	---NA---
3571_24	CLocus_3571_Sample_28_Locus_297714_Allele_0	---NA---
3576_21	CLocus_3576_Sample_28_Locus_415886_Allele_0	PREDICTED: uncharacterized protein LOC103339139
3577_18	CLocus_3577_Sample_28_Locus_194085_Allele_0	RNA-directed DNA polymerase partial
3578_9	CLocus_3578_Sample_28_Locus_58202_Allele_0	---NA---
3585_52	CLocus_3585_Sample_28_Locus_339688_Allele_0	---NA---
3593_19	CLocus_3593_Sample_28_Locus_188932_Allele_0	---NA---
3597_0	CLocus_3597_Sample_28_Locus_268188_Allele_0	---NA---
3599_26	CLocus_3599_Sample_28_Locus_40099_Allele_0	---NA---
3607_113	CLocus_3607_Sample_28_Locus_198756_Allele_0	---NA---
3609_28	CLocus_3609_Sample_28_Locus_392788_Allele_0	---NA---
3610_79	CLocus_3610_Sample_28_Locus_143231_Allele_0	PREDICTED: uncharacterized protein LOC103343257
3611_29	CLocus_3611_Sample_28_Locus_284563_Allele_0	---NA---
3615_72	CLocus_3615_Sample_28_Locus_159275_Allele_0	retroelement pol poly -like
3619_36	CLocus_3619_Sample_29_Locus_152963_Allele_0	---NA---
3622_59	CLocus_3622_Sample_28_Locus_297573_Allele_0	---NA---
3628_12	CLocus_3628_Sample_28_Locus_384165_Allele_0	PREDICTED: uncharacterized protein LOC103328625
3630_15	CLocus_3630_Sample_28_Locus_328627_Allele_0	hypothetical protein PRUPE_ppa014276mg [Prunus persica]
3634_4	CLocus_3634_Sample_28_Locus_191899_Allele_0	---NA---
3651_10	CLocus_3651_Sample_28_Locus_236926_Allele_0	---NA---
3656_120	CLocus_3656_Sample_28_Locus_360412_Allele_0	---NA---
3658_49	CLocus_3658_Sample_28_Locus_419122_Allele_0	PREDICTED: uncharacterized protein LOC103339139
3659_6	CLocus_3659_Sample_28_Locus_313742_Allele_0	---NA---
3663_18	CLocus_3663_Sample_28_Locus_175763_Allele_0	---NA---
3667_105	CLocus_3667_Sample_28_Locus_144637_Allele_0	---NA---
3668_34	CLocus_3668_Sample_28_Locus_139696_Allele_0	pentatricopeptide repeat-containing At5g65820
3669_7	CLocus_3669_Sample_28_Locus_246031_Allele_0	---NA---
3670_32	CLocus_3670_Sample_28_Locus_241612_Allele_0	---NA---
3681_10	CLocus_3681_Sample_28_Locus_354453_Allele_0	---NA---
3693_11	CLocus_3693_Sample_28_Locus_376741_Allele_0	---NA---
3696_112	CLocus_3696_Sample_28_Locus_371446_Allele_0	---NA---
3698_39	CLocus_3698_Sample_28_Locus_37755_Allele_0	---NA---
3703_1	CLocus_3703_Sample_28_Locus_285504_Allele_0	---NA---
3704_31	CLocus_3704_Sample_28_Locus_240463_Allele_0	Retrovirus-related Pol poly from transposon
3705_26	CLocus_3705_Sample_28_Locus_8973_Allele_0	---NA---
3707_4	CLocus_3707_Sample_28_Locus_268351_Allele_0	---NA---
3708_10	CLocus_3708_Sample_28_Locus_86363_Allele_0	---NA---
3711_54	CLocus_3711_Sample_28_Locus_226168_Allele_0	---NA---
3712_86	CLocus_3712_Sample_28_Locus_24002_Allele_0	---NA---
3718_1	CLocus_3718_Sample_28_Locus_259037_Allele_0	---NA---
3719_49	CLocus_3719_Sample_28_Locus_169130_Allele_0	---NA---
3730_42	CLocus_3730_Sample_28_Locus_330991_Allele_0	---NA---
3736_92	CLocus_3736_Sample_29_Locus_13146_Allele_0	---NA---
3740_30	CLocus_3740_Sample_28_Locus_42391_Allele_0	---NA---
3750_1	CLocus_3750_Sample_28_Locus_226727_Allele_0	---NA---
3758_16	CLocus_3758_Sample_28_Locus_102330_Allele_0	---NA---
3759_22	CLocus_3759_Sample_28_Locus_294766_Allele_0	---NA---
3760_63	CLocus_3760_Sample_28_Locus_418670_Allele_0	pentatricopeptide repeat-containing At4g14820-like
3767_107	CLocus_3767_Sample_28_Locus_3222_Allele_0	hypothetical protein POPTR_0014s19710g [Populus trichocarpa]
3778_4	CLocus_3778_Sample_28_Locus_209960_Allele_0	---NA---
3779_38	CLocus_3779_Sample_30_Locus_137705_Allele_0	---NA---
3788_23	CLocus_3788_Sample_28_Locus_196865_Allele_0	---NA---
3790_4	CLocus_3790_Sample_28_Locus_362647_Allele_0	retroelement pol poly
3792_68	CLocus_3792_Sample_28_Locus_209289_Allele_0	PREDICTED: uncharacterized protein LOC103339139
3799_114	CLocus_3799_Sample_28_Locus_131246_Allele_0	---NA---
3807_2	CLocus_3807_Sample_28_Locus_166001_Allele_0	---NA---
3810_29	CLocus_3810_Sample_28_Locus_229448_Allele_0	---NA---
3812_74	CLocus_3812_Sample_28_Locus_120826_Allele_0	FBD-associated F-box
3818_10	CLocus_3818_Sample_28_Locus_15113_Allele_0	---NA---
3819_67	CLocus_3819_Sample_29_Locus_165078_Allele_0	sperm associated with the nucleus on the X chromosome N2-like
3820_122	CLocus_3820_Sample_28_Locus_149628_Allele_0	---NA---
3822_46	CLocus_3822_Sample_31_Locus_230145_Allele_0	hypothetical protein PRUPE_ppb023568mg [Prunus persica]
3829_30	CLocus_3829_Sample_28_Locus_318791_Allele_0	---NA---
3832_15	CLocus_3832_Sample_28_Locus_168913_Allele_0	---NA---
3834_28	CLocus_3834_Sample_28_Locus_27361_Allele_0	---NA---
3835_6	CLocus_3835_Sample_28_Locus_247476_Allele_0	---NA---
3854_3	CLocus_3854_Sample_29_Locus_128795_Allele_0	PREDICTED: uncharacterized protein LOC103328625
3855_32	CLocus_3855_Sample_28_Locus_352859_Allele_0	---NA---
3856_46	CLocus_3856_Sample_28_Locus_174455_Allele_0	---NA---
3864_2	CLocus_3864_Sample_28_Locus_277280_Allele_0	---NA---
3865_92	CLocus_3865_Sample_28_Locus_125009_Allele_0	RNA-directed DNA polymerase homolog
3871_0	CLocus_3871_Sample_29_Locus_157049_Allele_0	---NA---
3877_100	CLocus_3877_Sample_28_Locus_103498_Allele_0	Pol-like poly [Medicago truncatula]
3878_6	CLocus_3878_Sample_28_Locus_68683_Allele_0	PREDICTED: uncharacterized protein LOC103343257
3883_29	CLocus_3883_Sample_29_Locus_226023_Allele_0	---NA---
3884_3	CLocus_3884_Sample_29_Locus_261001_Allele_0	---NA---
3890_67	CLocus_3890_Sample_29_Locus_2330_Allele_0	---NA---
3891_37	CLocus_3891_Sample_28_Locus_146930_Allele_0	---NA---
3893_21	CLocus_3893_Sample_28_Locus_174085_Allele_0	---NA---
3894_92	CLocus_3894_Sample_28_Locus_227296_Allele_0	RNA-directed DNA polymerase partial
3897_30	CLocus_3897_Sample_29_Locus_137377_Allele_0	hypothetical protein PRUPE_ppa025059m2g, partial [Prunus persica]
3902_6	CLocus_3902_Sample_28_Locus_334419_Allele_0	---NA---
3909_2	CLocus_3909_Sample_28_Locus_247165_Allele_0	---NA---
3911_6	CLocus_3911_Sample_28_Locus_159908_Allele_0	---NA---
3916_13	CLocus_3916_Sample_28_Locus_82826_Allele_0	PREDICTED: uncharacterized protein LOC103343257
3917_10	CLocus_3917_Sample_28_Locus_153518_Allele_0	---NA---
3919_33	CLocus_3919_Sample_28_Locus_339264_Allele_0	---NA---
3927_84	CLocus_3927_Sample_28_Locus_64487_Allele_0	---NA---
3929_114	CLocus_3929_Sample_30_Locus_108425_Allele_0	Retrovirus-related Pol poly from transposon TNT 1-94 [Cajanus cajan]
3930_108	CLocus_3930_Sample_28_Locus_161176_Allele_0	FBD-associated F-box
3932_27	CLocus_3932_Sample_28_Locus_1852_Allele_0	Transposon Ty3-I Gag-Pol poly
3944_7	CLocus_3944_Sample_28_Locus_300673_Allele_0	---NA---
3948_76	CLocus_3948_Sample_28_Locus_329376_Allele_0	---NA---
3952_5	CLocus_3952_Sample_28_Locus_232792_Allele_0	PREDICTED: uncharacterized protein LOC103339139
3957_0	CLocus_3957_Sample_29_Locus_21807_Allele_0	---NA---
3963_29	CLocus_3963_Sample_28_Locus_103093_Allele_0	---NA---
3966_108	CLocus_3966_Sample_29_Locus_84614_Allele_0	---NA---
3968_55	CLocus_3968_Sample_28_Locus_196666_Allele_0	---NA---
3969_110	CLocus_3969_Sample_28_Locus_121321_Allele_0	---NA---
3970_50	CLocus_3970_Sample_30_Locus_58848_Allele_0	---NA---
3974_92	CLocus_3974_Sample_28_Locus_25313_Allele_0	---NA---
3975_15	CLocus_3975_Sample_28_Locus_227281_Allele_0	Transposon Ty3-G Gag-Pol poly
3977_16	CLocus_3977_Sample_28_Locus_325046_Allele_0	PREDICTED: uncharacterized protein LOC103343257
3982_68	CLocus_3982_Sample_28_Locus_195287_Allele_0	PREDICTED: uncharacterized protein LOC103339139
3985_65	CLocus_3985_Sample_30_Locus_162979_Allele_0	partial (chloroplast)
3988_52	CLocus_3988_Sample_28_Locus_389387_Allele_0	---NA---
3995_16	CLocus_3995_Sample_30_Locus_365101_Allele_0	---NA---
3997_59	CLocus_3997_Sample_28_Locus_257031_Allele_0	---NA---
4000_0	CLocus_4000_Sample_31_Locus_124925_Allele_0	---NA---
4003_48	CLocus_4003_Sample_29_Locus_116343_Allele_0	---NA---
4009_26	CLocus_4009_Sample_28_Locus_302301_Allele_0	---NA---
4017_18	CLocus_4017_Sample_28_Locus_96519_Allele_0	---NA---
4020_99	CLocus_4020_Sample_28_Locus_166122_Allele_0	PREDICTED: uncharacterized protein LOC103331871
4025_4	CLocus_4025_Sample_28_Locus_171517_Allele_0	---NA---
4046_49	CLocus_4046_Sample_28_Locus_179317_Allele_0	---NA---
4054_63	CLocus_4054_Sample_28_Locus_235614_Allele_0	---NA---
4056_50	CLocus_4056_Sample_29_Locus_262482_Allele_0	---NA---
4060_73	CLocus_4060_Sample_28_Locus_267764_Allele_0	---NA---
4061_49	CLocus_4061_Sample_28_Locus_301386_Allele_0	---NA---
4063_32	CLocus_4063_Sample_28_Locus_199523_Allele_0	---NA---
4073_17	CLocus_4073_Sample_28_Locus_45689_Allele_0	Retrovirus-related Pol poly from transposon
4074_4	CLocus_4074_Sample_30_Locus_179201_Allele_0	---NA---
4079_112	CLocus_4079_Sample_28_Locus_262718_Allele_0	ribosomal partial (chloroplast)
4082_8	CLocus_4082_Sample_28_Locus_147221_Allele_0	---NA---
4094_52	CLocus_4094_Sample_30_Locus_373871_Allele_0	---NA---
4095_47	CLocus_4095_Sample_28_Locus_172349_Allele_0	---NA---
4100_4	CLocus_4100_Sample_28_Locus_225456_Allele_0	PREDICTED: uncharacterized protein LOC103331871
4103_13	CLocus_4103_Sample_28_Locus_32424_Allele_0	---NA---
4115_83	CLocus_4115_Sample_28_Locus_196194_Allele_0	---NA---
4119_2	CLocus_4119_Sample_28_Locus_284586_Allele_0	---NA---
4123_18	CLocus_4123_Sample_28_Locus_64965_Allele_0	hypothetical protein PRUPE_ppa017861mg, partial [Prunus persica]
4127_30	CLocus_4127_Sample_28_Locus_286725_Allele_0	---NA---
4143_29	CLocus_4143_Sample_28_Locus_366000_Allele_0	---NA---
4150_12	CLocus_4150_Sample_28_Locus_349855_Allele_0	---NA---
4151_72	CLocus_4151_Sample_31_Locus_266790_Allele_0	---NA---
4152_1	CLocus_4152_Sample_28_Locus_411848_Allele_0	---NA---
4157_30	CLocus_4157_Sample_28_Locus_274388_Allele_0	PREDICTED: uncharacterized protein LOC103328625
4160_11	CLocus_4160_Sample_29_Locus_42061_Allele_0	---NA---
4161_42	CLocus_4161_Sample_28_Locus_348750_Allele_0	60S ribosomal L13a-4 [Prunus mume]
4162_0	CLocus_4162_Sample_28_Locus_229073_Allele_0	---NA---
4165_79	CLocus_4165_Sample_28_Locus_41880_Allele_0	---NA---
4167_5	CLocus_4167_Sample_28_Locus_417439_Allele_0	probable LRR receptor-like serine threonine- kinase At4g08850
4171_20	CLocus_4171_Sample_28_Locus_150409_Allele_0	receptor kinase At3g47110
4178_11	CLocus_4178_Sample_28_Locus_346184_Allele_0	---NA---
4179_50	CLocus_4179_Sample_28_Locus_83066_Allele_0	---NA---
4180_116	CLocus_4180_Sample_28_Locus_360015_Allele_0	---NA---
4182_0	CLocus_4182_Sample_28_Locus_84443_Allele_0	PREDICTED: uncharacterized protein LOC103339139
4186_2	CLocus_4186_Sample_28_Locus_69467_Allele_0	---NA---
4189_1	CLocus_4189_Sample_29_Locus_301509_Allele_0	hypothetical protein PRUPE_ppa025790mg [Prunus persica]
4195_36	CLocus_4195_Sample_28_Locus_86620_Allele_0	---NA---
4196_45	CLocus_4196_Sample_28_Locus_416160_Allele_0	---NA---
4198_2	CLocus_4198_Sample_29_Locus_292109_Allele_0	---NA---
4203_44	CLocus_4203_Sample_30_Locus_114624_Allele_0	PREDICTED: uncharacterized protein LOC103328625
4210_67	CLocus_4210_Sample_28_Locus_126973_Allele_0	---NA---
4214_123	CLocus_4214_Sample_28_Locus_2452_Allele_0	signal [Medicago truncatula]
4220_6	CLocus_4220_Sample_29_Locus_39778_Allele_0	---NA---
4222_3	CLocus_4222_Sample_28_Locus_43822_Allele_0	---NA---
4223_7	CLocus_4223_Sample_28_Locus_337966_Allele_0	---NA---
4228_66	CLocus_4228_Sample_29_Locus_151057_Allele_0	---NA---
4234_14	CLocus_4234_Sample_28_Locus_95226_Allele_0	PREDICTED: uncharacterized protein LOC103328625
4253_37	CLocus_4253_Sample_28_Locus_135906_Allele_0	uncharacterized mitochondrial g00820-like
4258_29	CLocus_4258_Sample_31_Locus_289227_Allele_0	---NA---
4259_1	CLocus_4259_Sample_28_Locus_20773_Allele_0	---NA---
4265_8	CLocus_4265_Sample_28_Locus_344545_Allele_0	---NA---
4274_99	CLocus_4274_Sample_28_Locus_165927_Allele_0	PREDICTED: uncharacterized protein LOC103331871
4277_49	CLocus_4277_Sample_28_Locus_334117_Allele_0	PREDICTED: uncharacterized protein LOC103343257
4280_52	CLocus_4280_Sample_28_Locus_43302_Allele_0	---NA---
4283_18	CLocus_4283_Sample_28_Locus_346660_Allele_0	hypothetical protein PRUPE_ppa014276mg [Prunus persica]
4284_2	CLocus_4284_Sample_28_Locus_70510_Allele_0	---NA---
4286_98	CLocus_4286_Sample_28_Locus_104353_Allele_0	---NA---
4290_37	CLocus_4290_Sample_28_Locus_1935_Allele_0	---NA---
4291_10	CLocus_4291_Sample_28_Locus_213713_Allele_0	---NA---
4294_7	CLocus_4294_Sample_28_Locus_339620_Allele_0	---NA---
4308_100	CLocus_4308_Sample_28_Locus_22630_Allele_0	---NA---
4313_2	CLocus_4313_Sample_28_Locus_82980_Allele_0	---NA---
4314_11	CLocus_4314_Sample_28_Locus_307148_Allele_0	---NA---
4315_20	CLocus_4315_Sample_28_Locus_229978_Allele_0	---NA---
4318_65	CLocus_4318_Sample_28_Locus_102355_Allele_0	---NA---
4321_3	CLocus_4321_Sample_28_Locus_40374_Allele_0	---NA---
4322_56	CLocus_4322_Sample_30_Locus_145679_Allele_0	hypothetical protein PRUPE_ppa016419mg, partial [Prunus persica]
4324_74	CLocus_4324_Sample_28_Locus_264490_Allele_0	NRT1 PTR FAMILY [Solanum tuberosum]
4334_3	CLocus_4334_Sample_28_Locus_293271_Allele_0	---NA---
4337_43	CLocus_4337_Sample_28_Locus_87239_Allele_0	---NA---
4347_62	CLocus_4347_Sample_29_Locus_286154_Allele_0	---NA---
4348_29	CLocus_4348_Sample_28_Locus_182539_Allele_0	---NA---
4354_18	CLocus_4354_Sample_28_Locus_57928_Allele_0	---NA---
4357_58	CLocus_4357_Sample_28_Locus_95164_Allele_0	---NA---
4358_65	CLocus_4358_Sample_28_Locus_326517_Allele_0	PREDICTED: uncharacterized protein LOC103331871
4364_112	CLocus_4364_Sample_28_Locus_127224_Allele_0	partial [Micromonas pusilla CCMP1545]
4367_57	CLocus_4367_Sample_28_Locus_322933_Allele_0	---NA---
4371_72	CLocus_4371_Sample_28_Locus_91346_Allele_0	hypothetical protein PRUPE_ppa017720mg, partial [Prunus persica]
4392_14	CLocus_4392_Sample_28_Locus_49988_Allele_0	---NA---
4408_63	CLocus_4408_Sample_30_Locus_342566_Allele_0	---NA---
4410_20	CLocus_4410_Sample_29_Locus_198991_Allele_0	---NA---
4411_19	CLocus_4411_Sample_28_Locus_363200_Allele_0	PREDICTED: uncharacterized protein LOC103343257
4415_50	CLocus_4415_Sample_28_Locus_320333_Allele_0	PREDICTED: uncharacterized protein LOC103331871
4416_99	CLocus_4416_Sample_28_Locus_268079_Allele_0	---NA---
4426_3	CLocus_4426_Sample_28_Locus_322980_Allele_0	---NA---
4430_18	CLocus_4430_Sample_30_Locus_241513_Allele_0	---NA---
4435_2	CLocus_4435_Sample_28_Locus_179233_Allele_0	---NA---
4437_17	CLocus_4437_Sample_28_Locus_68926_Allele_0	---NA---
4440_3	CLocus_4440_Sample_28_Locus_173009_Allele_0	---NA---
4442_27	CLocus_4442_Sample_28_Locus_63634_Allele_0	---NA---
4445_40	CLocus_4445_Sample_28_Locus_216851_Allele_0	---NA---
4452_45	CLocus_4452_Sample_28_Locus_321327_Allele_0	hypothetical protein PRUPE_ppa016862mg, partial [Prunus persica]
4454_84	CLocus_4454_Sample_28_Locus_6784_Allele_0	pentatricopeptide repeat-containing At4g14820-like
4482_5	CLocus_4482_Sample_28_Locus_90631_Allele_0	hypothetical protein PRUPE_ppa016419mg, partial [Prunus persica]
4483_14	CLocus_4483_Sample_28_Locus_287152_Allele_0	PREDICTED: uncharacterized protein LOC103326881
4492_5	CLocus_4492_Sample_28_Locus_388753_Allele_0	PREDICTED: uncharacterized protein LOC103329970
4503_123	CLocus_4503_Sample_28_Locus_261660_Allele_0	hypothetical protein VIGAN_UM114500 [Vigna angularis var. angularis]
4511_4	CLocus_4511_Sample_28_Locus_55451_Allele_0	PREDICTED: uncharacterized protein LOC103328625
4516_0	CLocus_4516_Sample_28_Locus_69420_Allele_0	---NA---
4521_20	CLocus_4521_Sample_28_Locus_19870_Allele_0	---NA---
4526_22	CLocus_4526_Sample_28_Locus_257343_Allele_0	---NA---
4527_23	CLocus_4527_Sample_28_Locus_366899_Allele_0	---NA---
4534_7	CLocus_4534_Sample_28_Locus_194233_Allele_0	---NA---
4543_28	CLocus_4543_Sample_28_Locus_274751_Allele_0	PREDICTED: uncharacterized protein LOC103956333
4549_71	CLocus_4549_Sample_29_Locus_253568_Allele_0	---NA---
4553_30	CLocus_4553_Sample_28_Locus_411227_Allele_0	---NA---
4566_14	CLocus_4566_Sample_28_Locus_414447_Allele_0	hypothetical protein PRUPE_ppa014276mg [Prunus persica]
4569_35	CLocus_4569_Sample_28_Locus_151456_Allele_0	Retrovirus-related Pol poly from transposon
4570_18	CLocus_4570_Sample_30_Locus_12946_Allele_0	---NA---
4575_105	CLocus_4575_Sample_28_Locus_283096_Allele_0	---NA---
4579_13	CLocus_4579_Sample_28_Locus_92836_Allele_0	---NA---
4583_0	CLocus_4583_Sample_30_Locus_114542_Allele_0	---NA---
4591_7	CLocus_4591_Sample_28_Locus_224073_Allele_0	---NA---
4592_54	CLocus_4592_Sample_28_Locus_252056_Allele_0	---NA---
4598_86	CLocus_4598_Sample_28_Locus_62334_Allele_0	---NA---
4603_32	CLocus_4603_Sample_29_Locus_288335_Allele_0	---NA---
4608_31	CLocus_4608_Sample_29_Locus_182566_Allele_0	---NA---
4611_29	CLocus_4611_Sample_28_Locus_65335_Allele_0	---NA---
4621_1	CLocus_4621_Sample_29_Locus_116712_Allele_0	hypothetical protein PRUPE_ppa014276mg [Prunus persica]
4627_13	CLocus_4627_Sample_28_Locus_310764_Allele_0	---NA---
4628_5	CLocus_4628_Sample_28_Locus_371552_Allele_0	---NA---
4639_83	CLocus_4639_Sample_31_Locus_83036_Allele_0	---NA---
4641_88	CLocus_4641_Sample_28_Locus_319658_Allele_0	---NA---
4647_13	CLocus_4647_Sample_28_Locus_201398_Allele_0	---NA---
4649_41	CLocus_4649_Sample_28_Locus_331352_Allele_0	---NA---
4650_88	CLocus_4650_Sample_29_Locus_162275_Allele_0	---NA---
4651_1	CLocus_4651_Sample_30_Locus_393218_Allele_0	---NA---
4659_1	CLocus_4659_Sample_28_Locus_106602_Allele_0	transposase [Ipomoea nil]
4661_27	CLocus_4661_Sample_28_Locus_97389_Allele_0	---NA---
4662_2	CLocus_4662_Sample_29_Locus_51965_Allele_0	hypothetical protein PRUPE_ppa025790mg [Prunus persica]
4664_25	CLocus_4664_Sample_28_Locus_6945_Allele_0	hypothetical protein PRUPE_ppb016375mg [Prunus persica]
4665_85	CLocus_4665_Sample_28_Locus_340506_Allele_0	Retrovirus-related Pol poly from transposon TNT 1-94
4669_3	CLocus_4669_Sample_28_Locus_121974_Allele_0	---NA---
4672_107	CLocus_4672_Sample_28_Locus_23451_Allele_0	---NA---
4674_28	CLocus_4674_Sample_30_Locus_316825_Allele_0	hypothetical protein PRUPE_ppa1027154mg [Prunus persica]
4677_36	CLocus_4677_Sample_28_Locus_313978_Allele_0	---NA---
4682_8	CLocus_4682_Sample_28_Locus_379282_Allele_0	---NA---
4687_53	CLocus_4687_Sample_28_Locus_358145_Allele_0	hypothetical protein PRUPE_ppa025790mg [Prunus persica]
4694_71	CLocus_4694_Sample_28_Locus_83593_Allele_0	FBD-associated F-box
4695_57	CLocus_4695_Sample_29_Locus_177718_Allele_0	---NA---
4701_18	CLocus_4701_Sample_30_Locus_151096_Allele_0	---NA---
4707_54	CLocus_4707_Sample_28_Locus_366883_Allele_0	PREDICTED: uncharacterized protein LOC103343257
4710_40	CLocus_4710_Sample_28_Locus_293265_Allele_0	PREDICTED: uncharacterized protein LOC103343257
4715_78	CLocus_4715_Sample_29_Locus_225982_Allele_0	---NA---
4719_16	CLocus_4719_Sample_28_Locus_320263_Allele_0	hypothetical chloroplast RF21 (chloroplast) [Ziziphus jujuba]
4721_41	CLocus_4721_Sample_30_Locus_331599_Allele_0	---NA---
4723_0	CLocus_4723_Sample_28_Locus_238542_Allele_0	---NA---
4726_23	CLocus_4726_Sample_28_Locus_329601_Allele_0	---NA---
4730_102	CLocus_4730_Sample_28_Locus_254858_Allele_0	---NA---
4731_9	CLocus_4731_Sample_31_Locus_328021_Allele_0	hypothetical protein PRUPE_ppa015536mg [Prunus persica]
4739_3	CLocus_4739_Sample_28_Locus_160856_Allele_0	senescence-associated [Medicago truncatula]
4740_4	CLocus_4740_Sample_28_Locus_320357_Allele_0	---NA---
4752_4	CLocus_4752_Sample_28_Locus_79705_Allele_0	hypothetical protein PRUPE_ppa025790mg [Prunus persica]
4753_61	CLocus_4753_Sample_28_Locus_72137_Allele_0	Retrovirus-related Pol poly from transposon
4758_16	CLocus_4758_Sample_28_Locus_57638_Allele_0	---NA---
4759_55	CLocus_4759_Sample_28_Locus_303028_Allele_0	---NA---
4774_94	CLocus_4774_Sample_28_Locus_422286_Allele_0	PREDICTED: uncharacterized protein LOC103343257
4776_76	CLocus_4776_Sample_28_Locus_178531_Allele_0	PREDICTED: uncharacterized protein LOC103343257
4793_86	CLocus_4793_Sample_31_Locus_321441_Allele_0	---NA---
4800_101	CLocus_4800_Sample_28_Locus_70439_Allele_0	---NA---
4802_19	CLocus_4802_Sample_28_Locus_333531_Allele_0	Pol-like poly [Medicago truncatula]
4805_36	CLocus_4805_Sample_28_Locus_94906_Allele_0	retrotransposon Ty3-gypsy sub- partial
4807_20	CLocus_4807_Sample_28_Locus_292498_Allele_0	---NA---
4808_6	CLocus_4808_Sample_28_Locus_317911_Allele_0	---NA---
4809_115	CLocus_4809_Sample_28_Locus_236596_Allele_0	---NA---
4810_41	CLocus_4810_Sample_28_Locus_23266_Allele_0	---NA---
4816_1	CLocus_4816_Sample_28_Locus_28684_Allele_0	---NA---
4818_75	CLocus_4818_Sample_30_Locus_154099_Allele_0	---NA---
4823_8	CLocus_4823_Sample_29_Locus_143602_Allele_0	---NA---
4825_42	CLocus_4825_Sample_29_Locus_166291_Allele_0	PREDICTED: uncharacterized protein LOC107882007
4837_51	CLocus_4837_Sample_28_Locus_328746_Allele_0	PREDICTED: uncharacterized protein LOC103956333
4843_38	CLocus_4843_Sample_28_Locus_23598_Allele_0	PREDICTED: uncharacterized protein LOC103343257
4848_39	CLocus_4848_Sample_28_Locus_180_Allele_0	---NA---
4859_18	CLocus_4859_Sample_28_Locus_350190_Allele_0	---NA---
4867_24	CLocus_4867_Sample_28_Locus_56147_Allele_0	---NA---
4871_121	CLocus_4871_Sample_28_Locus_231908_Allele_0	PREDICTED: uncharacterized protein LOC103331871
4884_53	CLocus_4884_Sample_28_Locus_260719_Allele_0	---NA---
4891_81	CLocus_4891_Sample_28_Locus_70517_Allele_0	---NA---
4895_1	CLocus_4895_Sample_28_Locus_22613_Allele_0	---NA---
4897_35	CLocus_4897_Sample_28_Locus_222559_Allele_0	---NA---
4900_52	CLocus_4900_Sample_28_Locus_348767_Allele_0	---NA---
4906_4	CLocus_4906_Sample_30_Locus_395472_Allele_0	---NA---
4908_22	CLocus_4908_Sample_28_Locus_299934_Allele_0	---NA---
4913_45	CLocus_4913_Sample_28_Locus_45374_Allele_0	---NA---
4914_4	CLocus_4914_Sample_28_Locus_162187_Allele_0	---NA---
4929_62	CLocus_4929_Sample_28_Locus_56003_Allele_0	---NA---
4931_38	CLocus_4931_Sample_28_Locus_225516_Allele_0	---NA---
4933_20	CLocus_4933_Sample_28_Locus_186836_Allele_0	---NA---
4936_20	CLocus_4936_Sample_28_Locus_256866_Allele_0	PREDICTED: uncharacterized protein LOC103343257
4941_71	CLocus_4941_Sample_28_Locus_347156_Allele_0	hypothetical protein PRUPE_ppa021275mg [Prunus persica]
4944_0	CLocus_4944_Sample_30_Locus_349292_Allele_0	---NA---
4946_84	CLocus_4946_Sample_28_Locus_51942_Allele_0	PREDICTED: uncharacterized protein LOC103339139
4952_46	CLocus_4952_Sample_28_Locus_303571_Allele_0	---NA---
4953_25	CLocus_4953_Sample_28_Locus_414735_Allele_0	receptor kinase 5
4956_77	CLocus_4956_Sample_28_Locus_15673_Allele_0	PREDICTED: uncharacterized protein LOC103343257
4957_0	CLocus_4957_Sample_28_Locus_215462_Allele_0	---NA---
4960_9	CLocus_4960_Sample_28_Locus_186858_Allele_0	---NA---
4962_94	CLocus_4962_Sample_28_Locus_13475_Allele_0	---NA---
4976_40	CLocus_4976_Sample_28_Locus_221618_Allele_0	Retrovirus-related Pol poly from transposon [Cajanus cajan]
4978_0	CLocus_4978_Sample_28_Locus_411279_Allele_0	---NA---
4984_28	CLocus_4984_Sample_28_Locus_25834_Allele_0	---NA---
4988_51	CLocus_4988_Sample_28_Locus_295887_Allele_0	---NA---
4991_82	CLocus_4991_Sample_28_Locus_76748_Allele_0	hypothetical protein PRUPE_ppb013995mg [Prunus persica]
4999_111	CLocus_4999_Sample_28_Locus_346739_Allele_0	---NA---
5001_68	CLocus_5001_Sample_28_Locus_5488_Allele_0	---NA---
5005_11	CLocus_5005_Sample_28_Locus_180076_Allele_0	---NA---
5008_25	CLocus_5008_Sample_28_Locus_250836_Allele_0	PREDICTED: uncharacterized protein LOC103343257
5011_26	CLocus_5011_Sample_29_Locus_5716_Allele_0	---NA---
5022_44	CLocus_5022_Sample_28_Locus_355851_Allele_0	---NA---
5031_30	CLocus_5031_Sample_28_Locus_314589_Allele_0	---NA---
5033_14	CLocus_5033_Sample_28_Locus_352166_Allele_0	---NA---
5042_49	CLocus_5042_Sample_28_Locus_126870_Allele_0	---NA---
5044_73	CLocus_5044_Sample_29_Locus_360993_Allele_0	---NA---
5047_66	CLocus_5047_Sample_28_Locus_346665_Allele_0	---NA---
5049_40	CLocus_5049_Sample_28_Locus_47045_Allele_0	---NA---
5056_23	CLocus_5056_Sample_29_Locus_336156_Allele_0	---NA---
5057_32	CLocus_5057_Sample_30_Locus_137563_Allele_0	proline iminopeptidase-like
5063_0	CLocus_5063_Sample_28_Locus_270631_Allele_0	---NA---
5072_27	CLocus_5072_Sample_28_Locus_283658_Allele_0	Retrovirus-related Pol poly from transposon opus
5078_1	CLocus_5078_Sample_29_Locus_288492_Allele_0	---NA---
5080_56	CLocus_5080_Sample_28_Locus_333983_Allele_0	---NA---
5082_55	CLocus_5082_Sample_29_Locus_85122_Allele_0	---NA---
5090_17	CLocus_5090_Sample_28_Locus_155857_Allele_0	---NA---
5092_68	CLocus_5092_Sample_28_Locus_271393_Allele_0	---NA---
5094_62	CLocus_5094_Sample_29_Locus_94735_Allele_0	---NA---
5099_124	CLocus_5099_Sample_28_Locus_165443_Allele_0	---NA---
5108_28	CLocus_5108_Sample_28_Locus_320936_Allele_0	PREDICTED: uncharacterized protein LOC103343257
5111_60	CLocus_5111_Sample_28_Locus_91958_Allele_0	---NA---
5113_1	CLocus_5113_Sample_29_Locus_281507_Allele_0	---NA---
5118_92	CLocus_5118_Sample_28_Locus_408787_Allele_0	---NA---
5125_10	CLocus_5125_Sample_28_Locus_221192_Allele_0	---NA---
5129_25	CLocus_5129_Sample_28_Locus_60877_Allele_0	---NA---
5131_20	CLocus_5131_Sample_28_Locus_223489_Allele_0	---NA---
5139_34	CLocus_5139_Sample_28_Locus_43509_Allele_0	PREDICTED: uncharacterized protein LOC103328625
5143_106	CLocus_5143_Sample_28_Locus_67181_Allele_0	---NA---
5146_13	CLocus_5146_Sample_28_Locus_281407_Allele_0	---NA---
5160_34	CLocus_5160_Sample_28_Locus_323294_Allele_0	PREDICTED: uncharacterized protein LOC103343257
5163_82	CLocus_5163_Sample_28_Locus_7578_Allele_0	---NA---
5165_5	CLocus_5165_Sample_28_Locus_27328_Allele_0	---NA---
5177_124	CLocus_5177_Sample_28_Locus_337295_Allele_0	---NA---
5183_52	CLocus_5183_Sample_28_Locus_64248_Allele_0	---NA---
5184_3	CLocus_5184_Sample_30_Locus_124388_Allele_0	---NA---
5187_31	CLocus_5187_Sample_28_Locus_170635_Allele_0	---NA---
5188_2	CLocus_5188_Sample_28_Locus_314987_Allele_0	---NA---
5191_5	CLocus_5191_Sample_29_Locus_267322_Allele_0	---NA---
5196_90	CLocus_5196_Sample_29_Locus_160270_Allele_0	---NA---
5198_9	CLocus_5198_Sample_28_Locus_198425_Allele_0	---NA---
5206_60	CLocus_5206_Sample_29_Locus_33228_Allele_0	---NA---
5207_10	CLocus_5207_Sample_28_Locus_145684_Allele_0	---NA---
5212_28	CLocus_5212_Sample_28_Locus_350475_Allele_0	---NA---
5213_72	CLocus_5213_Sample_28_Locus_276804_Allele_0	---NA---
5217_7	CLocus_5217_Sample_28_Locus_71716_Allele_0	PREDICTED: uncharacterized protein LOC103331871
5233_6	CLocus_5233_Sample_28_Locus_58174_Allele_0	hypothetical protein PRUPE_ppa015348mg [Prunus persica]
5236_63	CLocus_5236_Sample_28_Locus_48807_Allele_0	---NA---
5240_70	CLocus_5240_Sample_28_Locus_57990_Allele_0	hypothetical protein PRUPE_ppa016862mg, partial [Prunus persica]
5246_0	CLocus_5246_Sample_28_Locus_90597_Allele_0	---NA---
5252_48	CLocus_5252_Sample_28_Locus_413318_Allele_0	---NA---
5259_14	CLocus_5259_Sample_28_Locus_80609_Allele_0	---NA---
5260_1	CLocus_5260_Sample_28_Locus_367856_Allele_0	---NA---
5273_21	CLocus_5273_Sample_30_Locus_196989_Allele_0	---NA---
5274_29	CLocus_5274_Sample_28_Locus_285525_Allele_0	---NA---
5277_25	CLocus_5277_Sample_28_Locus_251543_Allele_0	---NA---
5278_32	CLocus_5278_Sample_28_Locus_348740_Allele_0	hypothetical protein PRUPE_ppa014276mg [Prunus persica]
5287_34	CLocus_5287_Sample_28_Locus_360903_Allele_0	hypothetical protein PRUPE_ppa017307mg [Prunus persica]
5296_6	CLocus_5296_Sample_28_Locus_93254_Allele_0	---NA---
5298_47	CLocus_5298_Sample_28_Locus_208518_Allele_0	---NA---
5299_38	CLocus_5299_Sample_28_Locus_299859_Allele_0	---NA---
5301_26	CLocus_5301_Sample_28_Locus_134477_Allele_0	PREDICTED: uncharacterized protein LOC103331871
5305_122	CLocus_5305_Sample_28_Locus_368274_Allele_0	---NA---
5312_73	CLocus_5312_Sample_28_Locus_302574_Allele_0	retrotransposon Ty3-gypsy subclass [Oryza sativa Japonica Group]
5322_24	CLocus_5322_Sample_28_Locus_320862_Allele_0	---NA---
5326_14	CLocus_5326_Sample_28_Locus_353835_Allele_0	---NA---
5332_49	CLocus_5332_Sample_30_Locus_8696_Allele_0	---NA---
5335_36	CLocus_5335_Sample_28_Locus_63842_Allele_0	pentatricopeptide repeat-containing At4g14820-like
5344_8	CLocus_5344_Sample_28_Locus_258913_Allele_0	pentatricopeptide repeat-containing At4g14820-like
5345_61	CLocus_5345_Sample_28_Locus_14834_Allele_0	---NA---
5346_29	CLocus_5346_Sample_28_Locus_66641_Allele_0	---NA---
5352_55	CLocus_5352_Sample_28_Locus_4816_Allele_0	---NA---
5356_5	CLocus_5356_Sample_28_Locus_322520_Allele_0	---NA---
5357_110	CLocus_5357_Sample_31_Locus_337824_Allele_0	---NA---
5371_49	CLocus_5371_Sample_28_Locus_94106_Allele_0	---NA---
5372_41	CLocus_5372_Sample_28_Locus_374845_Allele_0	PREDICTED: uncharacterized protein LOC103331871
5377_40	CLocus_5377_Sample_28_Locus_275041_Allele_0	---NA---
5380_62	CLocus_5380_Sample_28_Locus_67122_Allele_0	---NA---
5387_1	CLocus_5387_Sample_30_Locus_301897_Allele_0	RNA-directed DNA polymerase homolog
5389_26	CLocus_5389_Sample_28_Locus_78065_Allele_0	---NA---
5391_12	CLocus_5391_Sample_28_Locus_177778_Allele_0	---NA---
5392_26	CLocus_5392_Sample_28_Locus_306399_Allele_0	---NA---
5393_34	CLocus_5393_Sample_28_Locus_185283_Allele_0	---NA---
5397_31	CLocus_5397_Sample_28_Locus_88091_Allele_0	hypothetical protein PRUPE_ppa016862mg, partial [Prunus persica]
5399_63	CLocus_5399_Sample_28_Locus_41946_Allele_0	hypothetical protein PRUPE_ppb016318mg [Prunus persica]
5400_35	CLocus_5400_Sample_28_Locus_240928_Allele_0	---NA---
5412_15	CLocus_5412_Sample_28_Locus_359915_Allele_0	---NA---
5417_3	CLocus_5417_Sample_28_Locus_317605_Allele_0	PREDICTED: uncharacterized protein LOC103343257
5426_36	CLocus_5426_Sample_28_Locus_389738_Allele_0	---NA---
5429_3	CLocus_5429_Sample_28_Locus_43532_Allele_0	---NA---
5438_10	CLocus_5438_Sample_30_Locus_250294_Allele_0	---NA---
5441_3	CLocus_5441_Sample_28_Locus_212606_Allele_0	---NA---
5442_2	CLocus_5442_Sample_28_Locus_239194_Allele_0	---NA---
5443_16	CLocus_5443_Sample_29_Locus_241146_Allele_0	---NA---
5444_18	CLocus_5444_Sample_28_Locus_221268_Allele_0	---NA---
5454_35	CLocus_5454_Sample_28_Locus_253121_Allele_0	---NA---
5458_37	CLocus_5458_Sample_30_Locus_109061_Allele_0	---NA---
5460_24	CLocus_5460_Sample_28_Locus_185148_Allele_0	---NA---
5464_17	CLocus_5464_Sample_28_Locus_272079_Allele_0	---NA---
5470_6	CLocus_5470_Sample_28_Locus_236289_Allele_0	---NA---
5472_4	CLocus_5472_Sample_28_Locus_21833_Allele_0	PREDICTED: uncharacterized protein LOC103343257
5481_93	CLocus_5481_Sample_28_Locus_21249_Allele_0	(chloroplast) [Panax ginseng]
5484_101	CLocus_5484_Sample_28_Locus_34193_Allele_0	---NA---
5491_55	CLocus_5491_Sample_28_Locus_13142_Allele_0	hypothetical protein PRUPE_ppb013995mg [Prunus persica]
5498_89	CLocus_5498_Sample_28_Locus_107681_Allele_0	---NA---
5502_23	CLocus_5502_Sample_28_Locus_183397_Allele_0	---NA---
5506_2	CLocus_5506_Sample_28_Locus_384747_Allele_0	---NA---
5508_6	CLocus_5508_Sample_28_Locus_276116_Allele_0	---NA---
5511_12	CLocus_5511_Sample_28_Locus_196329_Allele_0	pentatricopeptide repeat-containing At4g14820-like
5512_58	CLocus_5512_Sample_28_Locus_299536_Allele_0	---NA---
5515_106	CLocus_5515_Sample_30_Locus_4543_Allele_0	---NA---
5522_64	CLocus_5522_Sample_29_Locus_222765_Allele_0	---NA---
5523_64	CLocus_5523_Sample_28_Locus_171894_Allele_0	PREDICTED: uncharacterized protein LOC103328625
5525_114	CLocus_5525_Sample_30_Locus_25_Allele_0	60S ribosomal L13a-4 [Gossypium arboreum]
5531_58	CLocus_5531_Sample_28_Locus_214709_Allele_0	PREDICTED: uncharacterized protein LOC103343257
5533_27	CLocus_5533_Sample_28_Locus_381067_Allele_0	---NA---
5545_42	CLocus_5545_Sample_28_Locus_176363_Allele_0	---NA---
5546_116	CLocus_5546_Sample_28_Locus_176364_Allele_0	RRNA intron-encoded homing endonuclease
5556_107	CLocus_5556_Sample_30_Locus_74733_Allele_0	---NA---
5557_9	CLocus_5557_Sample_28_Locus_353812_Allele_0	---NA---
5559_55	CLocus_5559_Sample_28_Locus_98761_Allele_0	---NA---
5567_29	CLocus_5567_Sample_28_Locus_13653_Allele_0	---NA---
5576_63	CLocus_5576_Sample_28_Locus_53121_Allele_0	Retrovirus-related Pol poly from transposon
5581_7	CLocus_5581_Sample_29_Locus_225037_Allele_0	---NA---
5582_14	CLocus_5582_Sample_28_Locus_190841_Allele_0	---NA---
5592_14	CLocus_5592_Sample_28_Locus_167779_Allele_0	pentatricopeptide repeat-containing At4g14820-like
5594_124	CLocus_5594_Sample_28_Locus_71105_Allele_0	---NA---
5600_23	CLocus_5600_Sample_28_Locus_285717_Allele_0	---NA---
5602_55	CLocus_5602_Sample_28_Locus_28863_Allele_0	---NA---
5616_9	CLocus_5616_Sample_28_Locus_219751_Allele_0	---NA---
5622_57	CLocus_5622_Sample_28_Locus_223864_Allele_0	PREDICTED: uncharacterized protein LOC103331871
5629_42	CLocus_5629_Sample_28_Locus_98833_Allele_0	RNA-directed DNA polymerase homolog
5632_97	CLocus_5632_Sample_28_Locus_226364_Allele_0	---NA---
5638_13	CLocus_5638_Sample_30_Locus_249055_Allele_0	hypothetical protein PRUPE_ppa014276mg [Prunus persica]
5645_72	CLocus_5645_Sample_28_Locus_65940_Allele_0	PREDICTED: uncharacterized protein LOC108866368
5652_0	CLocus_5652_Sample_28_Locus_174651_Allele_0	PREDICTED: uncharacterized protein LOC103322228
5653_22	CLocus_5653_Sample_31_Locus_45986_Allele_0	---NA---
5658_1	CLocus_5658_Sample_28_Locus_326184_Allele_0	---NA---
5659_111	CLocus_5659_Sample_29_Locus_182676_Allele_0	RNA polymerase beta partial (chloroplast)
5660_1	CLocus_5660_Sample_30_Locus_241377_Allele_0	---NA---
5661_66	CLocus_5661_Sample_29_Locus_216372_Allele_0	---NA---
5668_75	CLocus_5668_Sample_28_Locus_88521_Allele_0	---NA---
5670_2	CLocus_5670_Sample_29_Locus_288295_Allele_0	---NA---
5671_96	CLocus_5671_Sample_29_Locus_142890_Allele_0	---NA---
5673_1	CLocus_5673_Sample_28_Locus_254425_Allele_0	---NA---
5676_39	CLocus_5676_Sample_28_Locus_379245_Allele_0	---NA---
5679_1	CLocus_5679_Sample_30_Locus_65051_Allele_0	---NA---
5685_15	CLocus_5685_Sample_28_Locus_176132_Allele_0	---NA---
5686_82	CLocus_5686_Sample_29_Locus_133854_Allele_0	---NA---
5699_29	CLocus_5699_Sample_28_Locus_9672_Allele_0	PREDICTED: uncharacterized protein LOC103343257
5704_0	CLocus_5704_Sample_29_Locus_303103_Allele_0	---NA---
5705_80	CLocus_5705_Sample_28_Locus_221145_Allele_0	---NA---
5706_115	CLocus_5706_Sample_29_Locus_327154_Allele_0	---NA---
5715_7	CLocus_5715_Sample_28_Locus_420350_Allele_0	---NA---
5717_28	CLocus_5717_Sample_30_Locus_223113_Allele_0	hypothetical protein PRUPE_ppa014276mg [Prunus persica]
5723_118	CLocus_5723_Sample_28_Locus_18973_Allele_0	---NA---
5732_98	CLocus_5732_Sample_28_Locus_61814_Allele_0	---NA---
5733_11	CLocus_5733_Sample_28_Locus_319423_Allele_0	---NA---
5736_58	CLocus_5736_Sample_28_Locus_317043_Allele_0	SIEVE ELEMENT OCCLUSION B-like
5743_3	CLocus_5743_Sample_28_Locus_77998_Allele_0	senescence-associated [Medicago truncatula]
5748_45	CLocus_5748_Sample_29_Locus_317127_Allele_0	---NA---
5753_84	CLocus_5753_Sample_29_Locus_270894_Allele_0	reverse partial
5755_4	CLocus_5755_Sample_29_Locus_144457_Allele_0	---NA---
5761_65	CLocus_5761_Sample_29_Locus_7411_Allele_0	---NA---
5764_41	CLocus_5764_Sample_30_Locus_30895_Allele_0	---NA---
5782_46	CLocus_5782_Sample_28_Locus_46750_Allele_0	---NA---
5783_11	CLocus_5783_Sample_30_Locus_240787_Allele_0	---NA---
5786_15	CLocus_5786_Sample_28_Locus_222371_Allele_0	---NA---
5788_6	CLocus_5788_Sample_28_Locus_357018_Allele_0	---NA---
5790_102	CLocus_5790_Sample_28_Locus_214672_Allele_0	PREDICTED: uncharacterized protein LOC103343257
5792_51	CLocus_5792_Sample_28_Locus_2647_Allele_0	PREDICTED: uncharacterized protein LOC107923396 [Gossypium hirsutum]
5798_101	CLocus_5798_Sample_28_Locus_201957_Allele_0	---NA---
5799_17	CLocus_5799_Sample_28_Locus_313496_Allele_0	---NA---
5805_81	CLocus_5805_Sample_29_Locus_172347_Allele_0	---NA---
5807_14	CLocus_5807_Sample_30_Locus_349198_Allele_0	hypothetical protein PRUPE_ppa016419mg, partial [Prunus persica]
5808_27	CLocus_5808_Sample_28_Locus_266835_Allele_0	---NA---
5809_16	CLocus_5809_Sample_28_Locus_385850_Allele_0	---NA---
5812_38	CLocus_5812_Sample_28_Locus_364747_Allele_0	---NA---
5821_28	CLocus_5821_Sample_28_Locus_200579_Allele_0	---NA---
5829_44	CLocus_5829_Sample_28_Locus_301719_Allele_0	PREDICTED: uncharacterized protein LOC104878589, partial
5840_7	CLocus_5840_Sample_28_Locus_184072_Allele_0	PREDICTED: uncharacterized protein LOC103343257
5843_6	CLocus_5843_Sample_28_Locus_56858_Allele_0	RNA-directed DNA polymerase partial
5844_86	CLocus_5844_Sample_28_Locus_315371_Allele_0	---NA---
5845_46	CLocus_5845_Sample_28_Locus_162333_Allele_0	---NA---
5847_18	CLocus_5847_Sample_29_Locus_211409_Allele_0	Retrovirus-related Pol poly from transposon TNT 1- partial
5848_62	CLocus_5848_Sample_28_Locus_409661_Allele_0	Retrovirus-related Pol poly from transposon
5849_3	CLocus_5849_Sample_29_Locus_337058_Allele_0	---NA---
5850_40	CLocus_5850_Sample_28_Locus_371325_Allele_0	---NA---
5854_25	CLocus_5854_Sample_29_Locus_177605_Allele_0	---NA---
5860_108	CLocus_5860_Sample_28_Locus_242530_Allele_0	---NA---
5864_101	CLocus_5864_Sample_28_Locus_15354_Allele_0	PREDICTED: uncharacterized protein LOC103339139
5895_2	CLocus_5895_Sample_30_Locus_296835_Allele_0	---NA---
5897_11	CLocus_5897_Sample_28_Locus_92983_Allele_0	uncharacterized mitochondrial g00810-like
5900_98	CLocus_5900_Sample_29_Locus_280288_Allele_0	---NA---
5905_11	CLocus_5905_Sample_28_Locus_134430_Allele_0	---NA---
5907_70	CLocus_5907_Sample_28_Locus_331832_Allele_0	---NA---
5917_21	CLocus_5917_Sample_29_Locus_274513_Allele_0	PREDICTED: uncharacterized protein LOC103339139
5926_113	CLocus_5926_Sample_28_Locus_33732_Allele_0	---NA---
5932_9	CLocus_5932_Sample_28_Locus_354186_Allele_0	---NA---
5942_81	CLocus_5942_Sample_28_Locus_234907_Allele_0	PREDICTED: uncharacterized protein LOC103331871
5947_83	CLocus_5947_Sample_28_Locus_9785_Allele_0	---NA---
5949_39	CLocus_5949_Sample_29_Locus_307367_Allele_0	---NA---
5952_0	CLocus_5952_Sample_28_Locus_224703_Allele_0	---NA---
5957_87	CLocus_5957_Sample_28_Locus_304885_Allele_0	---NA---
5960_37	CLocus_5960_Sample_28_Locus_84046_Allele_0	---NA---
5971_64	CLocus_5971_Sample_28_Locus_123075_Allele_0	---NA---
5972_17	CLocus_5972_Sample_28_Locus_256267_Allele_0	---NA---
5980_16	CLocus_5980_Sample_28_Locus_18071_Allele_0	---NA---
5982_89	CLocus_5982_Sample_28_Locus_200997_Allele_0	---NA---
5989_10	CLocus_5989_Sample_28_Locus_419203_Allele_0	---NA---
5990_9	CLocus_5990_Sample_29_Locus_29946_Allele_0	---NA---
5992_99	CLocus_5992_Sample_28_Locus_181326_Allele_0	---NA---
5994_12	CLocus_5994_Sample_28_Locus_377702_Allele_0	---NA---
5997_8	CLocus_5997_Sample_28_Locus_145747_Allele_0	---NA---
6001_14	CLocus_6001_Sample_28_Locus_337229_Allele_0	---NA---
6007_29	CLocus_6007_Sample_28_Locus_123558_Allele_0	---NA---
6011_90	CLocus_6011_Sample_28_Locus_373967_Allele_0	hypothetical chloroplast RF1 (plastid)
6015_101	CLocus_6015_Sample_28_Locus_207094_Allele_0	---NA---
6016_16	CLocus_6016_Sample_28_Locus_265072_Allele_0	Retrotransposon gag
6024_89	CLocus_6024_Sample_30_Locus_169989_Allele_0	---NA---
6033_25	CLocus_6033_Sample_28_Locus_199544_Allele_0	---NA---
6035_42	CLocus_6035_Sample_28_Locus_330132_Allele_0	---NA---
6045_42	CLocus_6045_Sample_29_Locus_222031_Allele_0	---NA---
6067_38	CLocus_6067_Sample_28_Locus_122482_Allele_0	---NA---
6080_25	CLocus_6080_Sample_28_Locus_72639_Allele_0	RNA-directed DNA polymerase partial
6083_2	CLocus_6083_Sample_28_Locus_59494_Allele_0	---NA---
6085_9	CLocus_6085_Sample_28_Locus_80766_Allele_0	---NA---
6088_26	CLocus_6088_Sample_28_Locus_409463_Allele_0	---NA---
6092_3	CLocus_6092_Sample_28_Locus_58005_Allele_0	---NA---
6095_44	CLocus_6095_Sample_28_Locus_377369_Allele_0	---NA---
6098_79	CLocus_6098_Sample_29_Locus_4202_Allele_0	hypothetical protein PRUPE_ppa022444mg [Prunus persica]
6099_76	CLocus_6099_Sample_28_Locus_297920_Allele_0	---NA---
6104_85	CLocus_6104_Sample_28_Locus_322581_Allele_0	PREDICTED: uncharacterized protein LOC103328625
6105_47	CLocus_6105_Sample_28_Locus_82884_Allele_0	---NA---
6109_73	CLocus_6109_Sample_28_Locus_412589_Allele_0	---NA---
6112_58	CLocus_6112_Sample_28_Locus_318004_Allele_0	---NA---
6116_14	CLocus_6116_Sample_28_Locus_4566_Allele_0	---NA---
6117_33	CLocus_6117_Sample_28_Locus_251702_Allele_0	---NA---
6120_35	CLocus_6120_Sample_29_Locus_211350_Allele_0	---NA---
6126_35	CLocus_6126_Sample_29_Locus_200218_Allele_0	---NA---
6130_15	CLocus_6130_Sample_30_Locus_295739_Allele_0	---NA---
6131_8	CLocus_6131_Sample_30_Locus_160211_Allele_0	---NA---
6134_1	CLocus_6134_Sample_28_Locus_356721_Allele_0	---NA---
6139_9	CLocus_6139_Sample_29_Locus_244185_Allele_0	---NA---
6141_3	CLocus_6141_Sample_28_Locus_256418_Allele_0	PREDICTED: uncharacterized protein LOC103343257
6144_5	CLocus_6144_Sample_28_Locus_41001_Allele_0	---NA---
6145_63	CLocus_6145_Sample_28_Locus_410744_Allele_0	PREDICTED: uncharacterized protein LOC103343257
6150_10	CLocus_6150_Sample_31_Locus_53593_Allele_0	---NA---
6158_27	CLocus_6158_Sample_28_Locus_330402_Allele_0	uncharacterized mitochondrial g00820-like
6164_3	CLocus_6164_Sample_28_Locus_122364_Allele_0	---NA---
6165_80	CLocus_6165_Sample_28_Locus_306122_Allele_0	PREDICTED: uncharacterized protein LOC103936742
6172_119	CLocus_6172_Sample_28_Locus_209199_Allele_0	---NA---
6180_118	CLocus_6180_Sample_28_Locus_382121_Allele_0	---NA---
6181_41	CLocus_6181_Sample_28_Locus_194630_Allele_0	---NA---
6186_22	CLocus_6186_Sample_29_Locus_43545_Allele_0	---NA---
6195_5	CLocus_6195_Sample_30_Locus_111316_Allele_0	---NA---
6197_12	CLocus_6197_Sample_28_Locus_412715_Allele_0	---NA---
6199_19	CLocus_6199_Sample_28_Locus_284801_Allele_0	PREDICTED: uncharacterized protein LOC103343257
6203_41	CLocus_6203_Sample_28_Locus_194512_Allele_0	PREDICTED: uncharacterized protein LOC103328625
6207_98	CLocus_6207_Sample_28_Locus_164206_Allele_0	PREDICTED: uncharacterized protein LOC103343257
6209_38	CLocus_6209_Sample_28_Locus_247903_Allele_0	---NA---
6211_10	CLocus_6211_Sample_28_Locus_621_Allele_0	---NA---
6212_124	CLocus_6212_Sample_30_Locus_86949_Allele_0	photosystem I P700 chlorophyll A apo partial (chloroplast)
6213_39	CLocus_6213_Sample_28_Locus_70148_Allele_0	---NA---
6219_71	CLocus_6219_Sample_28_Locus_419753_Allele_0	---NA---
6226_1	CLocus_6226_Sample_28_Locus_290357_Allele_0	---NA---
6227_14	CLocus_6227_Sample_31_Locus_327036_Allele_0	---NA---
6228_119	CLocus_6228_Sample_28_Locus_56415_Allele_0	---NA---
6230_58	CLocus_6230_Sample_28_Locus_4786_Allele_0	PREDICTED: uncharacterized protein LOC103343257
6231_2	CLocus_6231_Sample_29_Locus_151632_Allele_0	---NA---
6236_38	CLocus_6236_Sample_28_Locus_18074_Allele_0	PREDICTED: uncharacterized protein LOC103343257
6242_46	CLocus_6242_Sample_28_Locus_378668_Allele_0	---NA---
6245_17	CLocus_6245_Sample_28_Locus_360032_Allele_0	---NA---
6249_65	CLocus_6249_Sample_30_Locus_364689_Allele_0	---NA---
6252_6	CLocus_6252_Sample_31_Locus_35991_Allele_0	reverse partial
6260_15	CLocus_6260_Sample_28_Locus_246791_Allele_0	---NA---
6264_1	CLocus_6264_Sample_28_Locus_335616_Allele_0	---NA---
6265_33	CLocus_6265_Sample_28_Locus_215183_Allele_0	---NA---
6269_96	CLocus_6269_Sample_28_Locus_303398_Allele_0	senescence-associated [Medicago truncatula]
6270_55	CLocus_6270_Sample_30_Locus_100689_Allele_0	---NA---
6288_110	CLocus_6288_Sample_28_Locus_346291_Allele_0	PREDICTED: uncharacterized protein LOC107177880
6289_110	CLocus_6289_Sample_30_Locus_14601_Allele_0	---NA---
6295_30	CLocus_6295_Sample_28_Locus_290547_Allele_0	---NA---
6298_12	CLocus_6298_Sample_28_Locus_331222_Allele_0	RNA-directed DNA polymerase homolog
6306_25	CLocus_6306_Sample_29_Locus_324957_Allele_0	---NA---
6315_49	CLocus_6315_Sample_28_Locus_286025_Allele_0	---NA---
6323_43	CLocus_6323_Sample_28_Locus_9658_Allele_0	hypothetical protein PRUPE_ppa015412mg, partial [Prunus persica]
6324_1	CLocus_6324_Sample_28_Locus_179262_Allele_0	---NA---
6332_6	CLocus_6332_Sample_28_Locus_28581_Allele_0	---NA---
6346_12	CLocus_6346_Sample_29_Locus_305325_Allele_0	---NA---
6347_109	CLocus_6347_Sample_29_Locus_329742_Allele_0	---NA---
6348_77	CLocus_6348_Sample_28_Locus_65395_Allele_0	retrotransposon Ty3-gypsy subclass
6353_0	CLocus_6353_Sample_28_Locus_270521_Allele_0	---NA---
6362_27	CLocus_6362_Sample_28_Locus_179494_Allele_0	RNA-directed DNA polymerase partial
6363_16	CLocus_6363_Sample_28_Locus_320565_Allele_0	---NA---
6365_64	CLocus_6365_Sample_31_Locus_70563_Allele_0	---NA---
6367_69	CLocus_6367_Sample_28_Locus_337821_Allele_0	---NA---
6371_4	CLocus_6371_Sample_29_Locus_17047_Allele_0	---NA---
6390_106	CLocus_6390_Sample_28_Locus_350506_Allele_0	---NA---
6392_6	CLocus_6392_Sample_28_Locus_73379_Allele_0	---NA---
6401_6	CLocus_6401_Sample_29_Locus_23777_Allele_0	---NA---
6403_39	CLocus_6403_Sample_28_Locus_245239_Allele_0	---NA---
6404_75	CLocus_6404_Sample_28_Locus_307819_Allele_0	---NA---
6406_54	CLocus_6406_Sample_29_Locus_284902_Allele_0	---NA---
6408_50	CLocus_6408_Sample_28_Locus_324010_Allele_0	---NA---
6411_12	CLocus_6411_Sample_28_Locus_143604_Allele_0	Retrovirus-related Pol poly from transposon opus
6420_5	CLocus_6420_Sample_29_Locus_77834_Allele_0	---NA---
6423_0	CLocus_6423_Sample_28_Locus_68051_Allele_0	---NA---
6426_39	CLocus_6426_Sample_28_Locus_278524_Allele_0	PREDICTED: uncharacterized protein LOC103343257
6427_21	CLocus_6427_Sample_28_Locus_278572_Allele_0	---NA---
6435_49	CLocus_6435_Sample_28_Locus_410053_Allele_0	---NA---
6436_0	CLocus_6436_Sample_30_Locus_292492_Allele_0	---NA---
6438_78	CLocus_6438_Sample_28_Locus_105481_Allele_0	---NA---
6443_80	CLocus_6443_Sample_28_Locus_389485_Allele_0	---NA---
6448_93	CLocus_6448_Sample_28_Locus_381056_Allele_0	---NA---
6449_9	CLocus_6449_Sample_28_Locus_282814_Allele_0	PREDICTED: uncharacterized protein LOC103422942
6459_15	CLocus_6459_Sample_28_Locus_413497_Allele_0	---NA---
6461_54	CLocus_6461_Sample_28_Locus_385937_Allele_0	---NA---
6468_94	CLocus_6468_Sample_29_Locus_89165_Allele_0	---NA---
6474_51	CLocus_6474_Sample_28_Locus_163786_Allele_0	---NA---
6478_16	CLocus_6478_Sample_30_Locus_306969_Allele_0	---NA---
6489_107	CLocus_6489_Sample_28_Locus_271579_Allele_0	---NA---
6490_5	CLocus_6490_Sample_28_Locus_193464_Allele_0	---NA---
6491_13	CLocus_6491_Sample_30_Locus_389013_Allele_0	proline iminopeptidase-like
6493_2	CLocus_6493_Sample_28_Locus_272012_Allele_0	---NA---
6494_79	CLocus_6494_Sample_28_Locus_161019_Allele_0	---NA---
6506_34	CLocus_6506_Sample_28_Locus_333207_Allele_0	---NA---
6509_51	CLocus_6509_Sample_29_Locus_323013_Allele_0	---NA---
6512_0	CLocus_6512_Sample_28_Locus_17486_Allele_0	---NA---
6513_105	CLocus_6513_Sample_28_Locus_222951_Allele_0	PREDICTED: uncharacterized protein LOC107767648
6516_0	CLocus_6516_Sample_28_Locus_373579_Allele_0	hypothetical protein PRUPE_ppa015412mg, partial [Prunus persica]
6520_11	CLocus_6520_Sample_28_Locus_47870_Allele_0	proline iminopeptidase-like
6526_30	CLocus_6526_Sample_28_Locus_205196_Allele_0	PREDICTED: uncharacterized protein LOC103331871
6529_9	CLocus_6529_Sample_29_Locus_31215_Allele_0	---NA---
6542_21	CLocus_6542_Sample_28_Locus_207862_Allele_0	---NA---
6545_27	CLocus_6545_Sample_29_Locus_204679_Allele_0	---NA---
6547_88	CLocus_6547_Sample_28_Locus_144550_Allele_0	PREDICTED: uncharacterized protein LOC103343257
6549_29	CLocus_6549_Sample_28_Locus_292456_Allele_0	---NA---
6560_38	CLocus_6560_Sample_30_Locus_87969_Allele_0	---NA---
6561_20	CLocus_6561_Sample_28_Locus_7508_Allele_0	hypothetical protein PRUPE_ppa025790mg [Prunus persica]
6562_75	CLocus_6562_Sample_28_Locus_202909_Allele_0	---NA---
6563_81	CLocus_6563_Sample_30_Locus_58088_Allele_0	reverse partial
6570_8	CLocus_6570_Sample_28_Locus_339967_Allele_0	---NA---
6576_9	CLocus_6576_Sample_28_Locus_350699_Allele_0	---NA---
6588_50	CLocus_6588_Sample_28_Locus_2001_Allele_0	---NA---
6589_54	CLocus_6589_Sample_28_Locus_169266_Allele_0	---NA---
6599_99	CLocus_6599_Sample_28_Locus_359692_Allele_0	retrotransposon Ty3-gypsy subclass
6600_80	CLocus_6600_Sample_28_Locus_306134_Allele_0	---NA---
6603_73	CLocus_6603_Sample_30_Locus_310283_Allele_0	---NA---
6608_5	CLocus_6608_Sample_29_Locus_3290_Allele_0	---NA---
6614_84	CLocus_6614_Sample_28_Locus_224871_Allele_0	---NA---
6615_26	CLocus_6615_Sample_28_Locus_172933_Allele_0	---NA---
6618_4	CLocus_6618_Sample_28_Locus_6688_Allele_0	PREDICTED: uncharacterized protein LOC103331871
6625_1	CLocus_6625_Sample_29_Locus_117614_Allele_0	---NA---
6628_111	CLocus_6628_Sample_28_Locus_95938_Allele_0	---NA---
6641_44	CLocus_6641_Sample_28_Locus_311483_Allele_0	---NA---
6648_7	CLocus_6648_Sample_28_Locus_314391_Allele_0	---NA---
6650_50	CLocus_6650_Sample_31_Locus_263652_Allele_0	---NA---
6662_1	CLocus_6662_Sample_28_Locus_387642_Allele_0	---NA---
6667_114	CLocus_6667_Sample_28_Locus_20069_Allele_0	---NA---
6668_81	CLocus_6668_Sample_28_Locus_360771_Allele_0	PREDICTED: uncharacterized protein LOC103331871
6669_32	CLocus_6669_Sample_28_Locus_219540_Allele_0	---NA---
6673_44	CLocus_6673_Sample_28_Locus_48013_Allele_0	---NA---
6675_20	CLocus_6675_Sample_28_Locus_200074_Allele_0	senescence-associated [Medicago truncatula]
6681_37	CLocus_6681_Sample_30_Locus_212799_Allele_0	---NA---
6683_61	CLocus_6683_Sample_29_Locus_166520_Allele_0	---NA---
6686_11	CLocus_6686_Sample_28_Locus_136365_Allele_0	---NA---
6689_42	CLocus_6689_Sample_28_Locus_288372_Allele_0	pentatricopeptide repeat-containing At4g14820-like
6692_35	CLocus_6692_Sample_29_Locus_252014_Allele_0	---NA---
6696_60	CLocus_6696_Sample_28_Locus_384703_Allele_0	---NA---
6703_68	CLocus_6703_Sample_28_Locus_3993_Allele_0	Retrovirus-related Pol poly from transposon [Cajanus cajan]
6706_10	CLocus_6706_Sample_28_Locus_71427_Allele_0	---NA---
6711_78	CLocus_6711_Sample_28_Locus_234112_Allele_0	---NA---
6712_22	CLocus_6712_Sample_28_Locus_65336_Allele_0	---NA---
6732_27	CLocus_6732_Sample_28_Locus_414671_Allele_0	---NA---
6734_14	CLocus_6734_Sample_28_Locus_308233_Allele_0	---NA---
6735_44	CLocus_6735_Sample_28_Locus_264452_Allele_0	---NA---
6740_0	CLocus_6740_Sample_28_Locus_296020_Allele_0	---NA---
6750_18	CLocus_6750_Sample_29_Locus_286507_Allele_0	---NA---
6763_97	CLocus_6763_Sample_28_Locus_43838_Allele_0	---NA---
6765_48	CLocus_6765_Sample_28_Locus_271619_Allele_0	---NA---
6772_62	CLocus_6772_Sample_28_Locus_339348_Allele_0	pentatricopeptide repeat-containing At4g14820-like
6777_11	CLocus_6777_Sample_28_Locus_203457_Allele_0	---NA---
6779_10	CLocus_6779_Sample_28_Locus_4255_Allele_0	---NA---
6781_44	CLocus_6781_Sample_31_Locus_129613_Allele_0	Retrovirus-related Pol poly from transposon TNT 1-94
6784_83	CLocus_6784_Sample_28_Locus_206843_Allele_0	PREDICTED: uncharacterized protein LOC103328625
6786_0	CLocus_6786_Sample_28_Locus_360842_Allele_0	---NA---
6794_6	CLocus_6794_Sample_28_Locus_207355_Allele_0	ycf68 [Medicago truncatula]
6799_2	CLocus_6799_Sample_28_Locus_321569_Allele_0	---NA---
6801_82	CLocus_6801_Sample_28_Locus_330022_Allele_0	---NA---
6803_65	CLocus_6803_Sample_28_Locus_324098_Allele_0	PREDICTED: uncharacterized protein LOC103331871
6804_8	CLocus_6804_Sample_28_Locus_153984_Allele_0	---NA---
6805_77	CLocus_6805_Sample_28_Locus_171995_Allele_0	---NA---
6807_57	CLocus_6807_Sample_28_Locus_219495_Allele_0	---NA---
6808_0	CLocus_6808_Sample_28_Locus_114737_Allele_0	---NA---
6819_46	CLocus_6819_Sample_28_Locus_111301_Allele_0	---NA---
6821_14	CLocus_6821_Sample_28_Locus_292742_Allele_0	---NA---
6822_105	CLocus_6822_Sample_28_Locus_337496_Allele_0	---NA---
6831_15	CLocus_6831_Sample_28_Locus_365083_Allele_0	---NA---
6836_1	CLocus_6836_Sample_28_Locus_199229_Allele_0	---NA---
6845_13	CLocus_6845_Sample_28_Locus_63648_Allele_0	---NA---
6847_6	CLocus_6847_Sample_28_Locus_280956_Allele_0	---NA---
6848_13	CLocus_6848_Sample_28_Locus_134660_Allele_0	---NA---
6852_110	CLocus_6852_Sample_30_Locus_335585_Allele_0	Retrovirus-related Pol poly from transposon TNT 1- partial
6858_109	CLocus_6858_Sample_28_Locus_204861_Allele_0	---NA---
6861_8	CLocus_6861_Sample_30_Locus_101172_Allele_0	---NA---
6864_1	CLocus_6864_Sample_28_Locus_159669_Allele_0	PREDICTED: uncharacterized protein LOC103422942
6869_72	CLocus_6869_Sample_28_Locus_243579_Allele_0	---NA---
6873_19	CLocus_6873_Sample_28_Locus_361093_Allele_0	---NA---
6876_63	CLocus_6876_Sample_30_Locus_387123_Allele_0	Retrovirus-related Pol poly from transposon
6879_9	CLocus_6879_Sample_28_Locus_246608_Allele_0	---NA---
6884_25	CLocus_6884_Sample_28_Locus_362629_Allele_0	---NA---
6893_11	CLocus_6893_Sample_28_Locus_47816_Allele_0	---NA---
6897_111	CLocus_6897_Sample_28_Locus_368631_Allele_0	---NA---
6901_29	CLocus_6901_Sample_28_Locus_116717_Allele_0	---NA---
6902_68	CLocus_6902_Sample_29_Locus_271278_Allele_0	---NA---
6906_75	CLocus_6906_Sample_29_Locus_32713_Allele_0	---NA---
6912_23	CLocus_6912_Sample_28_Locus_230167_Allele_0	---NA---
6913_115	CLocus_6913_Sample_29_Locus_270001_Allele_0	hypothetical protein PRUPE_ppa021361mg, partial [Prunus persica]
6928_20	CLocus_6928_Sample_28_Locus_259243_Allele_0	PREDICTED: uncharacterized protein LOC103339139
6929_60	CLocus_6929_Sample_29_Locus_355715_Allele_0	---NA---
6935_77	CLocus_6935_Sample_31_Locus_325981_Allele_0	---NA---
6950_67	CLocus_6950_Sample_28_Locus_254646_Allele_0	---NA---
6955_1	CLocus_6955_Sample_28_Locus_172404_Allele_0	---NA---
6958_88	CLocus_6958_Sample_29_Locus_119122_Allele_0	---NA---
6975_48	CLocus_6975_Sample_28_Locus_13963_Allele_0	---NA---
6979_81	CLocus_6979_Sample_28_Locus_410361_Allele_0	---NA---
6980_117	CLocus_6980_Sample_28_Locus_287728_Allele_0	Pol poly [Cajanus cajan]
6981_18	CLocus_6981_Sample_28_Locus_73704_Allele_0	---NA---
6985_10	CLocus_6985_Sample_28_Locus_240482_Allele_0	---NA---
6995_47	CLocus_6995_Sample_28_Locus_350497_Allele_0	PREDICTED: uncharacterized protein LOC103331871
7001_72	CLocus_7001_Sample_28_Locus_59606_Allele_0	---NA---
7002_35	CLocus_7002_Sample_28_Locus_333905_Allele_0	PREDICTED: uncharacterized protein LOC103328625
7005_93	CLocus_7005_Sample_28_Locus_174352_Allele_0	---NA---
7006_43	CLocus_7006_Sample_29_Locus_100194_Allele_0	---NA---
7010_92	CLocus_7010_Sample_28_Locus_305523_Allele_0	PREDICTED: uncharacterized protein LOC103328625
7011_67	CLocus_7011_Sample_28_Locus_9454_Allele_0	---NA---
7012_0	CLocus_7012_Sample_28_Locus_109477_Allele_0	---NA---
7015_44	CLocus_7015_Sample_28_Locus_24224_Allele_0	---NA---
7016_109	CLocus_7016_Sample_28_Locus_298529_Allele_0	---NA---
7020_44	CLocus_7020_Sample_28_Locus_19908_Allele_0	---NA---
7031_39	CLocus_7031_Sample_28_Locus_187728_Allele_0	---NA---
7033_70	CLocus_7033_Sample_28_Locus_90491_Allele_0	RNA-directed DNA polymerase homolog
7036_35	CLocus_7036_Sample_30_Locus_200726_Allele_0	---NA---
7046_7	CLocus_7046_Sample_28_Locus_2389_Allele_0	---NA---
7048_73	CLocus_7048_Sample_28_Locus_46642_Allele_0	---NA---
7053_65	CLocus_7053_Sample_28_Locus_241850_Allele_0	---NA---
7057_0	CLocus_7057_Sample_28_Locus_224891_Allele_0	---NA---
7064_103	CLocus_7064_Sample_28_Locus_27332_Allele_0	RNA polymerase beta partial (chloroplast)
7066_80	CLocus_7066_Sample_29_Locus_121979_Allele_0	---NA---
7068_60	CLocus_7068_Sample_29_Locus_2058_Allele_0	---NA---
7072_17	CLocus_7072_Sample_28_Locus_293209_Allele_0	hypothetical protein PRUPE_ppa014276mg [Prunus persica]
7075_28	CLocus_7075_Sample_28_Locus_5866_Allele_0	---NA---
7079_40	CLocus_7079_Sample_30_Locus_12238_Allele_0	---NA---
7081_64	CLocus_7081_Sample_28_Locus_216716_Allele_0	---NA---
7088_40	CLocus_7088_Sample_28_Locus_388440_Allele_0	---NA---
7091_39	CLocus_7091_Sample_28_Locus_271665_Allele_0	PREDICTED: uncharacterized protein LOC103328625
7092_44	CLocus_7092_Sample_28_Locus_361956_Allele_0	---NA---
7095_20	CLocus_7095_Sample_29_Locus_85389_Allele_0	---NA---
7096_63	CLocus_7096_Sample_28_Locus_51661_Allele_0	---NA---
7100_6	CLocus_7100_Sample_28_Locus_288092_Allele_0	---NA---
7104_19	CLocus_7104_Sample_31_Locus_83142_Allele_0	hypothetical protein PRUPE_ppb012602mg, partial [Prunus persica]
7107_58	CLocus_7107_Sample_28_Locus_220052_Allele_0	PREDICTED: uncharacterized protein LOC103339139
7110_33	CLocus_7110_Sample_28_Locus_114345_Allele_0	---NA---
7111_22	CLocus_7111_Sample_28_Locus_272999_Allele_0	---NA---
7121_28	CLocus_7121_Sample_28_Locus_18149_Allele_0	hypothetical protein PRUPE_ppa016419mg, partial [Prunus persica]
7132_36	CLocus_7132_Sample_28_Locus_21429_Allele_0	---NA---
7135_33	CLocus_7135_Sample_28_Locus_352665_Allele_0	---NA---
7150_70	CLocus_7150_Sample_28_Locus_298488_Allele_0	---NA---
7161_18	CLocus_7161_Sample_30_Locus_283390_Allele_0	---NA---
7171_18	CLocus_7171_Sample_28_Locus_73581_Allele_0	PREDICTED: uncharacterized protein LOC103343257
7177_12	CLocus_7177_Sample_28_Locus_419807_Allele_0	---NA---
7184_39	CLocus_7184_Sample_28_Locus_84191_Allele_0	---NA---
7200_20	CLocus_7200_Sample_28_Locus_238804_Allele_0	---NA---
7204_94	CLocus_7204_Sample_28_Locus_343267_Allele_0	---NA---
7209_25	CLocus_7209_Sample_28_Locus_392371_Allele_0	---NA---
7213_1	CLocus_7213_Sample_28_Locus_25123_Allele_0	PREDICTED: uncharacterized protein LOC103343257
7217_5	CLocus_7217_Sample_28_Locus_110395_Allele_0	---NA---
7221_1	CLocus_7221_Sample_28_Locus_175590_Allele_0	---NA---
7222_5	CLocus_7222_Sample_29_Locus_300857_Allele_0	---NA---
7235_42	CLocus_7235_Sample_28_Locus_355705_Allele_0	---NA---
7237_38	CLocus_7237_Sample_28_Locus_232133_Allele_0	---NA---
7244_84	CLocus_7244_Sample_28_Locus_354897_Allele_0	---NA---
7253_97	CLocus_7253_Sample_28_Locus_4856_Allele_0	---NA---
7255_14	CLocus_7255_Sample_28_Locus_33230_Allele_0	---NA---
7256_44	CLocus_7256_Sample_28_Locus_209193_Allele_0	---NA---
7257_7	CLocus_7257_Sample_28_Locus_185686_Allele_0	---NA---
7266_1	CLocus_7266_Sample_28_Locus_120687_Allele_0	---NA---
7267_42	CLocus_7267_Sample_28_Locus_360867_Allele_0	PREDICTED: uncharacterized protein LOC107923396 [Gossypium hirsutum]
7276_3	CLocus_7276_Sample_28_Locus_18191_Allele_0	---NA---
7279_83	CLocus_7279_Sample_28_Locus_366415_Allele_0	---NA---
7285_87	CLocus_7285_Sample_28_Locus_156460_Allele_0	reverse transcriptase [Oryza sativa Japonica Group]
7291_119	CLocus_7291_Sample_28_Locus_71662_Allele_0	---NA---
7294_13	CLocus_7294_Sample_28_Locus_219658_Allele_0	---NA---
7301_37	CLocus_7301_Sample_28_Locus_229749_Allele_0	---NA---
7308_30	CLocus_7308_Sample_28_Locus_143504_Allele_0	---NA---
7309_56	CLocus_7309_Sample_28_Locus_372869_Allele_0	---NA---
7317_62	CLocus_7317_Sample_28_Locus_262512_Allele_0	---NA---
7325_51	CLocus_7325_Sample_30_Locus_68980_Allele_0	---NA---
7326_11	CLocus_7326_Sample_28_Locus_48280_Allele_0	---NA---
7331_110	CLocus_7331_Sample_28_Locus_412527_Allele_0	Omega-6 fatty acid desaturase [Morus notabilis]
7342_19	CLocus_7342_Sample_28_Locus_341542_Allele_0	---NA---
7344_2	CLocus_7344_Sample_28_Locus_13754_Allele_0	---NA---
7346_54	CLocus_7346_Sample_30_Locus_184595_Allele_0	---NA---
7352_120	CLocus_7352_Sample_28_Locus_108703_Allele_0	---NA---
7353_59	CLocus_7353_Sample_28_Locus_308148_Allele_0	---NA---
7354_2	CLocus_7354_Sample_28_Locus_285214_Allele_0	---NA---
7355_82	CLocus_7355_Sample_28_Locus_71762_Allele_0	---NA---
7367_4	CLocus_7367_Sample_28_Locus_343652_Allele_0	COBL7 (COBRA-LIKE 7)
7380_1	CLocus_7380_Sample_28_Locus_360424_Allele_0	Pol-like poly [Medicago truncatula]
7383_5	CLocus_7383_Sample_31_Locus_74205_Allele_0	---NA---
7385_22	CLocus_7385_Sample_29_Locus_143653_Allele_0	RNA-directed DNA polymerase partial
7386_24	CLocus_7386_Sample_28_Locus_128289_Allele_0	---NA---
7387_1	CLocus_7387_Sample_31_Locus_176293_Allele_0	---NA---
7390_65	CLocus_7390_Sample_31_Locus_265080_Allele_0	---NA---
7391_27	CLocus_7391_Sample_28_Locus_206565_Allele_0	---NA---
7399_1	CLocus_7399_Sample_28_Locus_188545_Allele_0	---NA---
7408_73	CLocus_7408_Sample_28_Locus_392555_Allele_0	---NA---
7411_39	CLocus_7411_Sample_28_Locus_327125_Allele_0	---NA---
7415_31	CLocus_7415_Sample_28_Locus_189941_Allele_0	---NA---
7417_7	CLocus_7417_Sample_28_Locus_420871_Allele_0	senescence-associated [Medicago truncatula]
7438_6	CLocus_7438_Sample_30_Locus_256655_Allele_0	hypothetical protein PRUPE_ppa014481mg [Prunus persica]
7447_1	CLocus_7447_Sample_31_Locus_89709_Allele_0	---NA---
7448_34	CLocus_7448_Sample_30_Locus_198980_Allele_0	PREDICTED: uncharacterized protein LOC105650428
7458_0	CLocus_7458_Sample_28_Locus_26396_Allele_0	PREDICTED: uncharacterized protein LOC103339139
7461_9	CLocus_7461_Sample_28_Locus_212304_Allele_0	---NA---
7465_7	CLocus_7465_Sample_28_Locus_362342_Allele_0	---NA---
7470_56	CLocus_7470_Sample_28_Locus_87886_Allele_0	PREDICTED: uncharacterized protein LOC103343257
7471_122	CLocus_7471_Sample_28_Locus_55858_Allele_0	---NA---
7473_4	CLocus_7473_Sample_30_Locus_223970_Allele_0	---NA---
7478_93	CLocus_7478_Sample_28_Locus_228864_Allele_0	senescence-associated [Medicago truncatula]
7479_107	CLocus_7479_Sample_29_Locus_77595_Allele_0	---NA---
7489_50	CLocus_7489_Sample_28_Locus_285978_Allele_0	---NA---
7490_1	CLocus_7490_Sample_28_Locus_271684_Allele_0	---NA---
7493_73	CLocus_7493_Sample_28_Locus_268483_Allele_0	uncharacterized mitochondrial g00860-like
7494_7	CLocus_7494_Sample_29_Locus_57026_Allele_0	---NA---
7496_12	CLocus_7496_Sample_28_Locus_152136_Allele_0	---NA---
7499_8	CLocus_7499_Sample_28_Locus_289077_Allele_0	---NA---
7506_122	CLocus_7506_Sample_28_Locus_307513_Allele_0	---NA---
7509_9	CLocus_7509_Sample_28_Locus_205564_Allele_0	---NA---
7516_89	CLocus_7516_Sample_28_Locus_192681_Allele_0	PREDICTED: uncharacterized protein LOC103343257
7525_111	CLocus_7525_Sample_28_Locus_154324_Allele_0	---NA---
7528_8	CLocus_7528_Sample_28_Locus_22181_Allele_0	hypothetical protein PRUPE_ppa014276mg [Prunus persica]
7532_35	CLocus_7532_Sample_28_Locus_357089_Allele_0	---NA---
7533_98	CLocus_7533_Sample_28_Locus_317131_Allele_0	---NA---
7537_41	CLocus_7537_Sample_28_Locus_358023_Allele_0	---NA---
7538_2	CLocus_7538_Sample_28_Locus_117829_Allele_0	---NA---
7539_2	CLocus_7539_Sample_28_Locus_797_Allele_0	hypothetical protein PRUPE_ppa025790mg [Prunus persica]
7552_2	CLocus_7552_Sample_28_Locus_225776_Allele_0	---NA---
7554_8	CLocus_7554_Sample_28_Locus_271778_Allele_0	---NA---
7568_46	CLocus_7568_Sample_28_Locus_197248_Allele_0	---NA---
7574_80	CLocus_7574_Sample_28_Locus_293253_Allele_0	---NA---
7576_78	CLocus_7576_Sample_28_Locus_276246_Allele_0	---NA---
7582_112	CLocus_7582_Sample_28_Locus_43792_Allele_0	---NA---
7583_7	CLocus_7583_Sample_28_Locus_360832_Allele_0	---NA---
7588_90	CLocus_7588_Sample_28_Locus_341523_Allele_0	---NA---
7590_45	CLocus_7590_Sample_28_Locus_199434_Allele_0	---NA---
7593_78	CLocus_7593_Sample_28_Locus_329135_Allele_0	---NA---
7596_38	CLocus_7596_Sample_28_Locus_47167_Allele_0	---NA---
7602_113	CLocus_7602_Sample_30_Locus_286635_Allele_0	---NA---
7604_79	CLocus_7604_Sample_28_Locus_56399_Allele_0	NADH dehydrogenase subunit partial (chloroplast)
7620_65	CLocus_7620_Sample_28_Locus_375165_Allele_0	RNA-directed DNA polymerase homolog
7621_33	CLocus_7621_Sample_28_Locus_410423_Allele_0	---NA---
7623_112	CLocus_7623_Sample_28_Locus_93407_Allele_0	Retrovirus-related Pol poly from transposon TNT 1-94
7625_64	CLocus_7625_Sample_28_Locus_102175_Allele_0	---NA---
7628_23	CLocus_7628_Sample_28_Locus_348759_Allele_0	ATP synthase beta partial (chloroplast)
7635_28	CLocus_7635_Sample_28_Locus_290692_Allele_0	---NA---
7642_29	CLocus_7642_Sample_28_Locus_420140_Allele_0	PREDICTED: uncharacterized protein LOC103343257
7644_27	CLocus_7644_Sample_28_Locus_357601_Allele_0	---NA---
7651_41	CLocus_7651_Sample_28_Locus_410065_Allele_0	---NA---
7652_61	CLocus_7652_Sample_29_Locus_146248_Allele_0	---NA---
7655_60	CLocus_7655_Sample_28_Locus_239423_Allele_0	---NA---
7658_49	CLocus_7658_Sample_28_Locus_351021_Allele_0	retrotransposon unclassified
7665_34	CLocus_7665_Sample_28_Locus_123637_Allele_0	---NA---
7666_14	CLocus_7666_Sample_29_Locus_355670_Allele_0	---NA---
7668_89	CLocus_7668_Sample_28_Locus_160099_Allele_0	PREDICTED: uncharacterized protein LOC103339139
7669_13	CLocus_7669_Sample_28_Locus_83242_Allele_0	---NA---
7672_16	CLocus_7672_Sample_28_Locus_310086_Allele_0	---NA---
7683_0	CLocus_7683_Sample_29_Locus_18911_Allele_0	ribosomal S19 (chloroplast) [Solanum lycopersicum]
7684_36	CLocus_7684_Sample_28_Locus_46688_Allele_0	---NA---
7686_11	CLocus_7686_Sample_28_Locus_49912_Allele_0	---NA---
7695_51	CLocus_7695_Sample_28_Locus_167977_Allele_0	---NA---
7697_86	CLocus_7697_Sample_28_Locus_345422_Allele_0	---NA---
7704_54	CLocus_7704_Sample_28_Locus_242236_Allele_0	---NA---
7710_37	CLocus_7710_Sample_28_Locus_340924_Allele_0	---NA---
7715_35	CLocus_7715_Sample_28_Locus_87327_Allele_0	---NA---
7720_16	CLocus_7720_Sample_28_Locus_225095_Allele_0	---NA---
7722_101	CLocus_7722_Sample_28_Locus_336638_Allele_0	---NA---
7728_12	CLocus_7728_Sample_28_Locus_151009_Allele_0	---NA---
7733_124	CLocus_7733_Sample_28_Locus_52133_Allele_0	---NA---
7734_43	CLocus_7734_Sample_28_Locus_2824_Allele_0	---NA---
7738_63	CLocus_7738_Sample_28_Locus_58143_Allele_0	---NA---
7748_21	CLocus_7748_Sample_28_Locus_369944_Allele_0	---NA---
7751_6	CLocus_7751_Sample_28_Locus_275484_Allele_0	---NA---
7755_3	CLocus_7755_Sample_29_Locus_365961_Allele_0	---NA---
7761_78	CLocus_7761_Sample_29_Locus_174821_Allele_0	---NA---
7767_0	CLocus_7767_Sample_28_Locus_348094_Allele_0	COBL7 (COBRA-LIKE 7)
7774_111	CLocus_7774_Sample_31_Locus_277698_Allele_0	RNA-directed DNA polymerase homolog
7787_2	CLocus_7787_Sample_28_Locus_122171_Allele_0	---NA---
7788_14	CLocus_7788_Sample_28_Locus_143929_Allele_0	---NA---
7789_7	CLocus_7789_Sample_28_Locus_178101_Allele_0	---NA---
7790_15	CLocus_7790_Sample_29_Locus_163132_Allele_0	---NA---
7791_2	CLocus_7791_Sample_29_Locus_94102_Allele_0	---NA---
7797_11	CLocus_7797_Sample_28_Locus_184702_Allele_0	---NA---
7799_12	CLocus_7799_Sample_30_Locus_153333_Allele_0	---NA---
7804_0	CLocus_7804_Sample_28_Locus_253564_Allele_0	---NA---
7805_74	CLocus_7805_Sample_28_Locus_341866_Allele_0	---NA---
7816_9	CLocus_7816_Sample_28_Locus_159237_Allele_0	---NA---
7818_64	CLocus_7818_Sample_28_Locus_164187_Allele_0	FIZZY-RELATED 2-like
7819_48	CLocus_7819_Sample_28_Locus_55728_Allele_0	PREDICTED: uncharacterized protein LOC103328625
7823_7	CLocus_7823_Sample_28_Locus_22955_Allele_0	---NA---
7825_16	CLocus_7825_Sample_28_Locus_321333_Allele_0	---NA---
7827_82	CLocus_7827_Sample_28_Locus_245515_Allele_0	---NA---
7828_32	CLocus_7828_Sample_28_Locus_162069_Allele_0	---NA---
7831_0	CLocus_7831_Sample_29_Locus_366011_Allele_0	---NA---
7832_67	CLocus_7832_Sample_28_Locus_251792_Allele_0	---NA---
7836_10	CLocus_7836_Sample_29_Locus_217144_Allele_0	---NA---
7837_4	CLocus_7837_Sample_28_Locus_118109_Allele_0	---NA---
7839_1	CLocus_7839_Sample_29_Locus_312713_Allele_0	---NA---
7841_7	CLocus_7841_Sample_28_Locus_306440_Allele_0	PREDICTED: uncharacterized protein LOC103343257
7844_117	CLocus_7844_Sample_28_Locus_346045_Allele_0	---NA---
7862_4	CLocus_7862_Sample_29_Locus_179653_Allele_0	Pol-like poly [Medicago truncatula]
7865_14	CLocus_7865_Sample_28_Locus_194859_Allele_0	---NA---
7869_13	CLocus_7869_Sample_28_Locus_40850_Allele_0	---NA---
7874_19	CLocus_7874_Sample_28_Locus_31614_Allele_0	---NA---
7877_12	CLocus_7877_Sample_28_Locus_330290_Allele_0	---NA---
7878_19	CLocus_7878_Sample_28_Locus_50604_Allele_0	---NA---
7881_9	CLocus_7881_Sample_28_Locus_358971_Allele_0	---NA---
7883_102	CLocus_7883_Sample_30_Locus_351832_Allele_0	---NA---
7892_41	CLocus_7892_Sample_28_Locus_300668_Allele_0	---NA---
7895_35	CLocus_7895_Sample_28_Locus_74975_Allele_0	---NA---
7899_37	CLocus_7899_Sample_28_Locus_202536_Allele_0	pentatricopeptide repeat-containing At4g14820-like
7901_15	CLocus_7901_Sample_30_Locus_4113_Allele_0	---NA---
7909_0	CLocus_7909_Sample_28_Locus_318474_Allele_0	---NA---
7915_49	CLocus_7915_Sample_30_Locus_2347_Allele_0	---NA---
7918_113	CLocus_7918_Sample_28_Locus_75973_Allele_0	PREDICTED: uncharacterized protein LOC103339139
7921_72	CLocus_7921_Sample_28_Locus_102219_Allele_0	---NA---
7931_56	CLocus_7931_Sample_29_Locus_353561_Allele_0	---NA---
7933_32	CLocus_7933_Sample_28_Locus_102673_Allele_0	PREDICTED: uncharacterized protein LOC103328625
7935_1	CLocus_7935_Sample_28_Locus_4857_Allele_0	---NA---
7937_113	CLocus_7937_Sample_28_Locus_104873_Allele_0	60S ribosomal L13a-4 [Gossypium arboreum]
7950_5	CLocus_7950_Sample_28_Locus_412899_Allele_0	---NA---
7951_67	CLocus_7951_Sample_28_Locus_326525_Allele_0	---NA---
7952_30	CLocus_7952_Sample_29_Locus_34048_Allele_0	PREDICTED: uncharacterized protein LOC103328625
7953_28	CLocus_7953_Sample_30_Locus_236437_Allele_0	---NA---
7954_46	CLocus_7954_Sample_29_Locus_136063_Allele_0	---NA---
7955_30	CLocus_7955_Sample_31_Locus_205614_Allele_0	transposase [Ipomoea nil]
7959_36	CLocus_7959_Sample_28_Locus_127672_Allele_0	---NA---
7961_87	CLocus_7961_Sample_28_Locus_245669_Allele_0	---NA---
7964_50	CLocus_7964_Sample_28_Locus_113262_Allele_0	---NA---
7971_49	CLocus_7971_Sample_28_Locus_334486_Allele_0	---NA---
7972_90	CLocus_7972_Sample_29_Locus_77907_Allele_0	---NA---
7983_76	CLocus_7983_Sample_28_Locus_357287_Allele_0	---NA---
7984_7	CLocus_7984_Sample_30_Locus_28738_Allele_0	---NA---
7989_77	CLocus_7989_Sample_28_Locus_347573_Allele_0	PREDICTED: uncharacterized protein LOC103328545
7999_2	CLocus_7999_Sample_30_Locus_283872_Allele_0	---NA---
8000_10	CLocus_8000_Sample_28_Locus_62546_Allele_0	---NA---
8004_21	CLocus_8004_Sample_28_Locus_288120_Allele_0	hypothetical protein PRUPE_ppa025790mg [Prunus persica]
8013_30	CLocus_8013_Sample_29_Locus_39228_Allele_0	---NA---
8021_4	CLocus_8021_Sample_28_Locus_184326_Allele_0	---NA---
8030_64	CLocus_8030_Sample_29_Locus_93271_Allele_0	---NA---
8031_39	CLocus_8031_Sample_28_Locus_268683_Allele_0	pentatricopeptide repeat-containing At4g14820-like
8032_10	CLocus_8032_Sample_28_Locus_251892_Allele_0	---NA---
8041_2	CLocus_8041_Sample_28_Locus_199643_Allele_0	PREDICTED: uncharacterized protein LOC103328625
8042_74	CLocus_8042_Sample_31_Locus_279529_Allele_0	---NA---
8047_25	CLocus_8047_Sample_28_Locus_344632_Allele_0	---NA---
8049_43	CLocus_8049_Sample_31_Locus_64994_Allele_0	pentatricopeptide repeat-containing At4g14820-like
8052_10	CLocus_8052_Sample_28_Locus_160795_Allele_0	---NA---
8053_29	CLocus_8053_Sample_28_Locus_236744_Allele_0	---NA---
8061_16	CLocus_8061_Sample_28_Locus_57087_Allele_0	pentatricopeptide repeat-containing At4g14820-like
8068_41	CLocus_8068_Sample_28_Locus_152170_Allele_0	---NA---
8069_88	CLocus_8069_Sample_28_Locus_267829_Allele_0	PREDICTED: uncharacterized protein LOC103331871
8074_48	CLocus_8074_Sample_29_Locus_364305_Allele_0	---NA---
8075_30	CLocus_8075_Sample_28_Locus_22247_Allele_0	---NA---
8077_58	CLocus_8077_Sample_28_Locus_295110_Allele_0	---NA---
8110_35	CLocus_8110_Sample_28_Locus_360588_Allele_0	---NA---
8112_114	CLocus_8112_Sample_28_Locus_33744_Allele_0	---NA---
8114_88	CLocus_8114_Sample_28_Locus_384733_Allele_0	PREDICTED: uncharacterized protein LOC103343257
8116_33	CLocus_8116_Sample_28_Locus_389371_Allele_0	hypothetical protein PRUPE_ppa025790mg [Prunus persica]
8121_10	CLocus_8121_Sample_29_Locus_205601_Allele_0	---NA---
8141_1	CLocus_8141_Sample_29_Locus_7582_Allele_0	---NA---
8142_79	CLocus_8142_Sample_28_Locus_329541_Allele_0	retrotransposon Ty3-gypsy subclass [Oryza sativa Japonica Group]
8143_1	CLocus_8143_Sample_30_Locus_347963_Allele_0	---NA---
8149_48	CLocus_8149_Sample_28_Locus_171573_Allele_0	---NA---
8152_61	CLocus_8152_Sample_28_Locus_410728_Allele_0	---NA---
8162_42	CLocus_8162_Sample_29_Locus_275803_Allele_0	---NA---
8163_40	CLocus_8163_Sample_28_Locus_121128_Allele_0	---NA---
8166_1	CLocus_8166_Sample_28_Locus_36391_Allele_0	---NA---
8169_32	CLocus_8169_Sample_28_Locus_417391_Allele_0	hypothetical protein PRUPE_ppb016375mg [Prunus persica]
8173_89	CLocus_8173_Sample_29_Locus_314808_Allele_0	---NA---
8177_45	CLocus_8177_Sample_28_Locus_165906_Allele_0	PREDICTED: uncharacterized protein LOC103328625
8187_0	CLocus_8187_Sample_29_Locus_62045_Allele_0	---NA---
8188_119	CLocus_8188_Sample_28_Locus_374873_Allele_0	---NA---
8192_55	CLocus_8192_Sample_28_Locus_360068_Allele_0	---NA---
8193_34	CLocus_8193_Sample_29_Locus_21499_Allele_0	---NA---
8194_0	CLocus_8194_Sample_28_Locus_118208_Allele_0	---NA---
8198_60	CLocus_8198_Sample_28_Locus_412594_Allele_0	PREDICTED: uncharacterized protein LOC103339139
8206_109	CLocus_8206_Sample_28_Locus_304441_Allele_0	---NA---
8210_89	CLocus_8210_Sample_28_Locus_411842_Allele_0	hypothetical protein PRUPE_ppb021107mg [Prunus persica]
8212_112	CLocus_8212_Sample_28_Locus_130570_Allele_0	---NA---
8217_13	CLocus_8217_Sample_28_Locus_415486_Allele_0	hypothetical protein PRUPE_ppa021275mg [Prunus persica]
8218_74	CLocus_8218_Sample_29_Locus_93269_Allele_0	---NA---
8224_10	CLocus_8224_Sample_28_Locus_151337_Allele_0	PREDICTED: uncharacterized protein LOC103328625
8229_4	CLocus_8229_Sample_28_Locus_308451_Allele_0	---NA---
8232_60	CLocus_8232_Sample_28_Locus_68075_Allele_0	---NA---
8234_19	CLocus_8234_Sample_29_Locus_262435_Allele_0	PREDICTED: uncharacterized protein LOC107177880
8241_51	CLocus_8241_Sample_28_Locus_113242_Allele_0	---NA---
8243_4	CLocus_8243_Sample_28_Locus_40965_Allele_0	---NA---
8244_104	CLocus_8244_Sample_28_Locus_218030_Allele_0	---NA---
8248_2	CLocus_8248_Sample_29_Locus_304794_Allele_0	---NA---
8249_24	CLocus_8249_Sample_28_Locus_133957_Allele_0	---NA---
8257_2	CLocus_8257_Sample_28_Locus_194805_Allele_0	proline iminopeptidase-like
8261_31	CLocus_8261_Sample_28_Locus_189307_Allele_0	PREDICTED: uncharacterized protein LOC103343257
8265_29	CLocus_8265_Sample_31_Locus_75848_Allele_0	---NA---
8267_103	CLocus_8267_Sample_28_Locus_278569_Allele_0	---NA---
8282_31	CLocus_8282_Sample_28_Locus_325117_Allele_0	---NA---
8285_20	CLocus_8285_Sample_28_Locus_148513_Allele_0	---NA---
8286_0	CLocus_8286_Sample_30_Locus_226031_Allele_0	---NA---
8288_18	CLocus_8288_Sample_28_Locus_186009_Allele_0	PREDICTED: uncharacterized protein LOC103328625
8292_26	CLocus_8292_Sample_28_Locus_146219_Allele_0	---NA---
8297_79	CLocus_8297_Sample_28_Locus_361435_Allele_0	PREDICTED: uncharacterized protein LOC103339139
8303_14	CLocus_8303_Sample_28_Locus_150432_Allele_0	---NA---
8311_17	CLocus_8311_Sample_28_Locus_60337_Allele_0	---NA---
8312_13	CLocus_8312_Sample_28_Locus_328744_Allele_0	---NA---
8325_36	CLocus_8325_Sample_28_Locus_93743_Allele_0	---NA---
8333_110	CLocus_8333_Sample_28_Locus_232260_Allele_0	PREDICTED: uncharacterized protein LOC103343257
8349_115	CLocus_8349_Sample_28_Locus_84932_Allele_0	hypothetical chloroplast RF21 (chloroplast) [Cannabis sativa]
8350_15	CLocus_8350_Sample_28_Locus_166756_Allele_0	---NA---
8353_13	CLocus_8353_Sample_28_Locus_322474_Allele_0	Pol poly
8360_109	CLocus_8360_Sample_28_Locus_359998_Allele_0	---NA---
8363_77	CLocus_8363_Sample_28_Locus_294442_Allele_0	---NA---
8365_13	CLocus_8365_Sample_28_Locus_150535_Allele_0	---NA---
8367_9	CLocus_8367_Sample_29_Locus_12734_Allele_0	---NA---
8370_27	CLocus_8370_Sample_28_Locus_216427_Allele_0	---NA---
8371_0	CLocus_8371_Sample_28_Locus_281286_Allele_0	---NA---
8374_6	CLocus_8374_Sample_28_Locus_171304_Allele_0	---NA---
8375_36	CLocus_8375_Sample_28_Locus_183454_Allele_0	---NA---
8378_9	CLocus_8378_Sample_29_Locus_247294_Allele_0	---NA---
8380_101	CLocus_8380_Sample_28_Locus_350886_Allele_0	---NA---
8381_17	CLocus_8381_Sample_28_Locus_79146_Allele_0	---NA---
8389_46	CLocus_8389_Sample_29_Locus_89250_Allele_0	---NA---
8409_82	CLocus_8409_Sample_28_Locus_341862_Allele_0	---NA---
8411_23	CLocus_8411_Sample_28_Locus_225735_Allele_0	---NA---
8415_21	CLocus_8415_Sample_28_Locus_75536_Allele_0	---NA---
8418_65	CLocus_8418_Sample_28_Locus_192500_Allele_0	---NA---
8424_26	CLocus_8424_Sample_29_Locus_135718_Allele_0	---NA---
8445_116	CLocus_8445_Sample_29_Locus_124625_Allele_0	---NA---
8446_57	CLocus_8446_Sample_28_Locus_179788_Allele_0	---NA---
8450_65	CLocus_8450_Sample_28_Locus_22748_Allele_0	PREDICTED: uncharacterized protein LOC103343257
8472_33	CLocus_8472_Sample_29_Locus_176483_Allele_0	hypothetical protein VITISV_011794
8473_12	CLocus_8473_Sample_28_Locus_341821_Allele_0	---NA---
8474_99	CLocus_8474_Sample_28_Locus_300824_Allele_0	---NA---
8477_113	CLocus_8477_Sample_28_Locus_77618_Allele_0	---NA---
8478_38	CLocus_8478_Sample_28_Locus_255995_Allele_0	---NA---
8489_3	CLocus_8489_Sample_28_Locus_146812_Allele_0	---NA---
8493_120	CLocus_8493_Sample_29_Locus_357881_Allele_0	Retrovirus-related Pol poly from transposon TNT 1-94 [Cajanus cajan]
8497_33	CLocus_8497_Sample_28_Locus_187529_Allele_0	---NA---
8504_38	CLocus_8504_Sample_28_Locus_147626_Allele_0	---NA---
8506_77	CLocus_8506_Sample_28_Locus_182574_Allele_0	---NA---
8508_51	CLocus_8508_Sample_28_Locus_268093_Allele_0	---NA---
8512_97	CLocus_8512_Sample_28_Locus_21855_Allele_0	---NA---
8518_11	CLocus_8518_Sample_29_Locus_67211_Allele_0	---NA---
8520_53	CLocus_8520_Sample_29_Locus_246359_Allele_0	---NA---
8521_12	CLocus_8521_Sample_28_Locus_101251_Allele_0	---NA---
8523_14	CLocus_8523_Sample_28_Locus_293466_Allele_0	---NA---
8524_68	CLocus_8524_Sample_28_Locus_142604_Allele_0	---NA---
8525_66	CLocus_8525_Sample_28_Locus_304085_Allele_0	---NA---
8527_0	CLocus_8527_Sample_28_Locus_267463_Allele_0	---NA---
8529_26	CLocus_8529_Sample_28_Locus_193151_Allele_0	---NA---
8533_0	CLocus_8533_Sample_28_Locus_308407_Allele_0	---NA---
8540_29	CLocus_8540_Sample_28_Locus_59496_Allele_0	---NA---
8542_25	CLocus_8542_Sample_29_Locus_187931_Allele_0	PREDICTED: uncharacterized protein LOC103956333
8544_18	CLocus_8544_Sample_28_Locus_379188_Allele_0	---NA---
8546_90	CLocus_8546_Sample_28_Locus_370254_Allele_0	senescence-associated [Medicago truncatula]
8558_2	CLocus_8558_Sample_31_Locus_276826_Allele_0	hypothetical protein PRUPE_ppa015849mg [Prunus persica]
8563_1	CLocus_8563_Sample_29_Locus_234958_Allele_0	---NA---
8572_83	CLocus_8572_Sample_30_Locus_358512_Allele_0	---NA---
8576_11	CLocus_8576_Sample_28_Locus_193158_Allele_0	ATP synthase beta partial (chloroplast)
8577_33	CLocus_8577_Sample_28_Locus_196459_Allele_0	---NA---
8586_72	CLocus_8586_Sample_28_Locus_360594_Allele_0	PREDICTED: uncharacterized protein LOC103343257
8590_9	CLocus_8590_Sample_28_Locus_145608_Allele_0	---NA---
8592_10	CLocus_8592_Sample_28_Locus_190086_Allele_0	---NA---
8605_8	CLocus_8605_Sample_28_Locus_190828_Allele_0	integrase, partial
8606_36	CLocus_8606_Sample_28_Locus_224236_Allele_0	---NA---
8610_30	CLocus_8610_Sample_28_Locus_18895_Allele_0	PREDICTED: uncharacterized protein LOC103331871
8611_7	CLocus_8611_Sample_28_Locus_59065_Allele_0	---NA---
8620_113	CLocus_8620_Sample_28_Locus_271181_Allele_0	---NA---
8626_46	CLocus_8626_Sample_28_Locus_417303_Allele_0	---NA---
8633_4	CLocus_8633_Sample_28_Locus_217579_Allele_0	---NA---
8637_86	CLocus_8637_Sample_28_Locus_357990_Allele_0	---NA---
8641_11	CLocus_8641_Sample_28_Locus_286279_Allele_0	Pol poly
8642_12	CLocus_8642_Sample_28_Locus_421952_Allele_0	---NA---
8649_6	CLocus_8649_Sample_28_Locus_324344_Allele_0	---NA---
8651_2	CLocus_8651_Sample_28_Locus_370044_Allele_0	---NA---
8652_100	CLocus_8652_Sample_28_Locus_420332_Allele_0	---NA---
8656_41	CLocus_8656_Sample_28_Locus_14932_Allele_0	---NA---
8658_42	CLocus_8658_Sample_28_Locus_255056_Allele_0	---NA---
8665_38	CLocus_8665_Sample_28_Locus_135622_Allele_0	Retrovirus-related Pol poly from transposon TNT 1-94
8670_58	CLocus_8670_Sample_28_Locus_147511_Allele_0	---NA---
8674_13	CLocus_8674_Sample_28_Locus_117930_Allele_0	hypothetical protein PRUPE_ppb013583mg, partial [Prunus persica]
8675_20	CLocus_8675_Sample_28_Locus_8519_Allele_0	KRAB-A domain-containing 2-like
8677_101	CLocus_8677_Sample_29_Locus_258310_Allele_0	ATP synthase CF1 alpha partial (plastid)
8680_5	CLocus_8680_Sample_28_Locus_194346_Allele_0	---NA---
8683_0	CLocus_8683_Sample_28_Locus_68367_Allele_0	---NA---
8687_92	CLocus_8687_Sample_28_Locus_63025_Allele_0	---NA---
8688_6	CLocus_8688_Sample_28_Locus_7404_Allele_0	---NA---
8694_83	CLocus_8694_Sample_28_Locus_3653_Allele_0	---NA---
8695_78	CLocus_8695_Sample_28_Locus_319554_Allele_0	PREDICTED: uncharacterized protein LOC107880728
8702_35	CLocus_8702_Sample_28_Locus_288258_Allele_0	PREDICTED: uncharacterized protein LOC103328625
8709_2	CLocus_8709_Sample_28_Locus_312354_Allele_0	---NA---
8712_46	CLocus_8712_Sample_28_Locus_310894_Allele_0	---NA---
8714_6	CLocus_8714_Sample_30_Locus_322990_Allele_0	---NA---
8739_1	CLocus_8739_Sample_28_Locus_263279_Allele_0	---NA---
8747_93	CLocus_8747_Sample_28_Locus_23153_Allele_0	FBD-associated F-box
8761_28	CLocus_8761_Sample_28_Locus_126913_Allele_0	---NA---
8763_35	CLocus_8763_Sample_28_Locus_39389_Allele_0	---NA---
8766_54	CLocus_8766_Sample_28_Locus_89239_Allele_0	---NA---
8770_12	CLocus_8770_Sample_28_Locus_169571_Allele_0	---NA---
8791_7	CLocus_8791_Sample_30_Locus_87051_Allele_0	---NA---
8797_27	CLocus_8797_Sample_28_Locus_354256_Allele_0	---NA---
8806_10	CLocus_8806_Sample_28_Locus_321982_Allele_0	---NA---
8807_35	CLocus_8807_Sample_28_Locus_321967_Allele_0	---NA---
8809_82	CLocus_8809_Sample_28_Locus_258890_Allele_0	pentatricopeptide repeat-containing At4g14820-like
8810_6	CLocus_8810_Sample_28_Locus_114306_Allele_0	---NA---
8817_4	CLocus_8817_Sample_28_Locus_143246_Allele_0	---NA---
8818_8	CLocus_8818_Sample_28_Locus_26257_Allele_0	---NA---
8820_1	CLocus_8820_Sample_28_Locus_347994_Allele_0	---NA---
8824_25	CLocus_8824_Sample_28_Locus_389659_Allele_0	---NA---
8830_14	CLocus_8830_Sample_28_Locus_312248_Allele_0	---NA---
8837_27	CLocus_8837_Sample_28_Locus_42909_Allele_0	---NA---
8840_3	CLocus_8840_Sample_31_Locus_153535_Allele_0	---NA---
8842_6	CLocus_8842_Sample_28_Locus_363727_Allele_0	---NA---
8847_24	CLocus_8847_Sample_28_Locus_210689_Allele_0	---NA---
8850_121	CLocus_8850_Sample_28_Locus_345520_Allele_0	---NA---
8855_31	CLocus_8855_Sample_28_Locus_204099_Allele_0	hypothetical protein PRUPE_ppa015963mg, partial [Prunus persica]
8867_7	CLocus_8867_Sample_29_Locus_318237_Allele_0	---NA---
8871_105	CLocus_8871_Sample_28_Locus_43887_Allele_0	hypothetical protein PRUPE_ppb024668mg [Prunus persica]
8872_26	CLocus_8872_Sample_28_Locus_321085_Allele_0	---NA---
8879_63	CLocus_8879_Sample_28_Locus_72905_Allele_0	---NA---
8884_14	CLocus_8884_Sample_28_Locus_342907_Allele_0	---NA---
8889_50	CLocus_8889_Sample_31_Locus_175805_Allele_0	---NA---
8890_16	CLocus_8890_Sample_30_Locus_264835_Allele_0	---NA---
8895_0	CLocus_8895_Sample_28_Locus_255512_Allele_0	---NA---
8900_95	CLocus_8900_Sample_28_Locus_182262_Allele_0	---NA---
8909_91	CLocus_8909_Sample_29_Locus_17420_Allele_0	---NA---
8916_37	CLocus_8916_Sample_28_Locus_12407_Allele_0	---NA---
8918_19	CLocus_8918_Sample_28_Locus_347528_Allele_0	integrase partial
8923_12	CLocus_8923_Sample_28_Locus_354179_Allele_0	---NA---
8927_11	CLocus_8927_Sample_28_Locus_171225_Allele_0	---NA---
8930_106	CLocus_8930_Sample_28_Locus_246162_Allele_0	PREDICTED: uncharacterized protein LOC103328625
8932_15	CLocus_8932_Sample_28_Locus_149631_Allele_0	---NA---
8934_46	CLocus_8934_Sample_28_Locus_417732_Allele_0	---NA---
8939_1	CLocus_8939_Sample_28_Locus_16918_Allele_0	Transposon Ty3-G Gag-Pol poly
8946_1	CLocus_8946_Sample_28_Locus_235843_Allele_0	---NA---
8947_44	CLocus_8947_Sample_28_Locus_153230_Allele_0	---NA---
8951_17	CLocus_8951_Sample_28_Locus_293094_Allele_0	---NA---
8953_9	CLocus_8953_Sample_28_Locus_330537_Allele_0	---NA---
8957_7	CLocus_8957_Sample_28_Locus_349171_Allele_0	---NA---
8962_119	CLocus_8962_Sample_29_Locus_41076_Allele_0	---NA---
8975_64	CLocus_8975_Sample_28_Locus_71676_Allele_0	---NA---
8976_49	CLocus_8976_Sample_28_Locus_25487_Allele_0	PREDICTED: uncharacterized protein LOC103331871
8984_10	CLocus_8984_Sample_28_Locus_314210_Allele_0	---NA---
8993_42	CLocus_8993_Sample_28_Locus_58850_Allele_0	Transposon Ty3-I Gag-Pol poly
8994_32	CLocus_8994_Sample_28_Locus_415899_Allele_0	---NA---
8995_11	CLocus_8995_Sample_28_Locus_131663_Allele_0	---NA---
8997_6	CLocus_8997_Sample_28_Locus_283296_Allele_0	---NA---
9001_65	CLocus_9001_Sample_30_Locus_202091_Allele_0	---NA---
9003_61	CLocus_9003_Sample_28_Locus_203504_Allele_0	---NA---
9004_49	CLocus_9004_Sample_29_Locus_71045_Allele_0	---NA---
9005_28	CLocus_9005_Sample_28_Locus_408985_Allele_0	PREDICTED: uncharacterized protein LOC103343257
9007_23	CLocus_9007_Sample_28_Locus_291506_Allele_0	---NA---
9012_55	CLocus_9012_Sample_31_Locus_345851_Allele_0	---NA---
9015_4	CLocus_9015_Sample_28_Locus_419005_Allele_0	---NA---
9018_66	CLocus_9018_Sample_29_Locus_42938_Allele_0	---NA---
9020_88	CLocus_9020_Sample_28_Locus_352691_Allele_0	hypothetical protein PRUPE_ppa016419mg, partial [Prunus persica]
9021_38	CLocus_9021_Sample_28_Locus_22158_Allele_0	---NA---
9024_115	CLocus_9024_Sample_28_Locus_18688_Allele_0	---NA---
9028_9	CLocus_9028_Sample_28_Locus_179506_Allele_0	---NA---
9029_36	CLocus_9029_Sample_28_Locus_211236_Allele_0	PREDICTED: uncharacterized protein LOC103328625
9034_41	CLocus_9034_Sample_28_Locus_23277_Allele_0	---NA---
9035_24	CLocus_9035_Sample_29_Locus_281195_Allele_0	---NA---
9040_20	CLocus_9040_Sample_30_Locus_381606_Allele_0	---NA---
9041_74	CLocus_9041_Sample_30_Locus_93080_Allele_0	---NA---
9050_59	CLocus_9050_Sample_28_Locus_269053_Allele_0	---NA---
9053_37	CLocus_9053_Sample_28_Locus_34427_Allele_0	---NA---
9060_118	CLocus_9060_Sample_28_Locus_369866_Allele_0	---NA---
9062_65	CLocus_9062_Sample_28_Locus_124336_Allele_0	---NA---
9069_120	CLocus_9069_Sample_30_Locus_66982_Allele_0	---NA---
9071_8	CLocus_9071_Sample_28_Locus_154841_Allele_0	---NA---
9072_49	CLocus_9072_Sample_28_Locus_130692_Allele_0	---NA---
9083_0	CLocus_9083_Sample_28_Locus_190023_Allele_0	---NA---
9089_49	CLocus_9089_Sample_28_Locus_269447_Allele_0	---NA---
9094_2	CLocus_9094_Sample_28_Locus_147368_Allele_0	---NA---
9100_20	CLocus_9100_Sample_28_Locus_346303_Allele_0	---NA---
9107_24	CLocus_9107_Sample_28_Locus_79259_Allele_0	PREDICTED: uncharacterized protein LOC103343257
9116_83	CLocus_9116_Sample_28_Locus_89385_Allele_0	Retrovirus-related Pol poly from transposon TNT 1- partial
9117_7	CLocus_9117_Sample_30_Locus_68942_Allele_0	---NA---
9118_27	CLocus_9118_Sample_28_Locus_293606_Allele_0	---NA---
9123_69	CLocus_9123_Sample_28_Locus_145040_Allele_0	hypothetical protein PRUPE_ppa017720mg, partial [Prunus persica]
9129_116	CLocus_9129_Sample_28_Locus_224460_Allele_0	---NA---
9136_120	CLocus_9136_Sample_28_Locus_345572_Allele_0	---NA---
9137_43	CLocus_9137_Sample_28_Locus_12411_Allele_0	---NA---
9139_46	CLocus_9139_Sample_28_Locus_317956_Allele_0	---NA---
9141_13	CLocus_9141_Sample_28_Locus_53050_Allele_0	---NA---
9147_77	CLocus_9147_Sample_28_Locus_110306_Allele_0	---NA---
9149_19	CLocus_9149_Sample_28_Locus_56850_Allele_0	---NA---
9161_116	CLocus_9161_Sample_28_Locus_175589_Allele_0	---NA---
9162_27	CLocus_9162_Sample_28_Locus_14755_Allele_0	PREDICTED: uncharacterized protein LOC103343257
9164_21	CLocus_9164_Sample_28_Locus_202043_Allele_0	---NA---
9168_6	CLocus_9168_Sample_28_Locus_240342_Allele_0	uncharacterized mitochondrial g00860-like
9171_19	CLocus_9171_Sample_28_Locus_145736_Allele_0	---NA---
9174_64	CLocus_9174_Sample_28_Locus_333617_Allele_0	---NA---
9181_46	CLocus_9181_Sample_28_Locus_108357_Allele_0	---NA---
9182_75	CLocus_9182_Sample_28_Locus_203065_Allele_0	PREDICTED: uncharacterized protein LOC103328625
9194_98	CLocus_9194_Sample_28_Locus_191907_Allele_0	Retrovirus-related Pol poly from transposon opus
9196_2	CLocus_9196_Sample_28_Locus_139974_Allele_0	---NA---
9200_41	CLocus_9200_Sample_28_Locus_37124_Allele_0	Retrovirus-related Pol poly from transposon TNT 1-94
9206_5	CLocus_9206_Sample_30_Locus_228885_Allele_0	photosystem I P700 apo partial (chloroplast)
9208_1	CLocus_9208_Sample_28_Locus_141775_Allele_0	---NA---
9210_18	CLocus_9210_Sample_28_Locus_313270_Allele_0	---NA---
9212_32	CLocus_9212_Sample_28_Locus_183178_Allele_0	---NA---
9214_26	CLocus_9214_Sample_28_Locus_40149_Allele_0	---NA---
9216_70	CLocus_9216_Sample_28_Locus_63598_Allele_0	---NA---
9221_6	CLocus_9221_Sample_28_Locus_81426_Allele_0	COBL7 (COBRA-LIKE 7)
9224_71	CLocus_9224_Sample_28_Locus_178656_Allele_0	---NA---
9229_19	CLocus_9229_Sample_28_Locus_10530_Allele_0	---NA---
9237_124	CLocus_9237_Sample_28_Locus_133676_Allele_0	---NA---
9245_48	CLocus_9245_Sample_28_Locus_89627_Allele_0	---NA---
9246_0	CLocus_9246_Sample_28_Locus_220614_Allele_0	---NA---
9249_15	CLocus_9249_Sample_30_Locus_342899_Allele_0	---NA---
9250_3	CLocus_9250_Sample_28_Locus_357064_Allele_0	---NA---
9251_123	CLocus_9251_Sample_29_Locus_81721_Allele_0	---NA---
9253_16	CLocus_9253_Sample_28_Locus_277629_Allele_0	---NA---
9254_36	CLocus_9254_Sample_29_Locus_190128_Allele_0	---NA---
9257_31	CLocus_9257_Sample_28_Locus_18709_Allele_0	---NA---
[truncated: 14,443 more rows]
